# Supplementary material for: Identification of the Role and Clinical Prognostic Value of Target Genes of m6A RNA Methylation Regulators in Glioma
Source: Front Cell Dev Biol. 2021 Sep 13;9:709022. doi: 10.3389/fcell.2021.709022 (PMC8473691; doi:10.3389/fcell.2021.709022)
Supplement: Supplementary Table S1 — METTL3 siRNA sequences and METTL3, DLL3, HES1, NOTCH3, and GADPH primer sequences used for qRT-PCR. [file Table_1.XLS]

## Sheet: Sheet1
METTL3 siRNA sequence used in this study			Primer sequence used for qRT-PCR in this study
Primer Name	Sequence (5’->3’)		Primer	Sequence (5’->3’)
siMETTL3-1	Sense 5′-GGUUGCACGGUUCAAGCAATT-3′		METTL3	Forward primer: TTGTCTCCAACCTTCCGTAGT
	anti-sense 5′-UUGCUUGAACCGUGCAACCTT-3′			Reverse primer: CCAGATCAGAGAGGTGGTGTAG
siMETTL3-2	sense 5′-CAGUGGAUCUGUUGUGAUATT-3′		DLL3	Forward primer: CGTCCGTAGATTGGAATCGCC
	anti-sense 5′-UAUCACAACAGAUCCACUGTT-3′			Reverse primer: CCCGAGCGTAGATGGAAGG
siMETTL3-3	sense 5′-CAGACGAAUUAUCAAUAAATT-3′		HES1	Forward primer: AGTGAAGCACCTCCGGAAC
	anti-sense 5′-UUUAUUGAUAAUUCGUCUGTT-3′			Reverse primer: TCACCTCGTTCATGCACTC
siCtrl	sense 5′-UUCUCCGAACGUGUCACGUTT-3′		NOTCH3	Forward primer: CGTGGCTTCTTTCTACTGTGC
	anti-sense 5′-ACGUGACACGUUCGGAGAATT-3′			Reverse primer: CGTTCACCGGATTTGTGTCAC
			GADPH	Forward primer: GGAGCGAGATCCCTCCAAAAT
				Reverse primer: GGCTGTTGTCATACTTCTCATGG
