# Supplementary material for: Identification of the Role and Clinical Prognostic Value of Target Genes of m6A RNA Methylation Regulators in Glioma
Source: Front Cell Dev Biol. 2021 Sep 13;9:709022. doi: 10.3389/fcell.2021.709022 (PMC8473691; doi:10.3389/fcell.2021.709022)
Supplement: Supplementary Table S2 — The clinical characteristics for TCGA, CGGA, GSE16011, GSE108474, and CPTAC datasets. [file Table_2.XLS]

## Sheet: Sheet1
	TCGA			CGGA		CPTAC	GEO
	GBM-mRNA-seq	LGG-mRNA-seq	mRNA-seq_325	mRNAseq_693_20	mRNA-array_301	Proteomic data	GSE16011	GSE108474
Normal/Glioma
Normal	5	0	0	20	0	10	8	0
Glioma	168	538	325	693	301	100	276	435
Age
<60 years	79	467	292	609	269	59	197	NA
≥ 60 years	88	70	33	83	30	51	79	NA
Not reported	6	1	0	21	2	0	8	NA
Gender
Female	59	242	122	295	121	49	92	NA
Male	108	295	203	398	180	61	184	NA
Not reported	0	1	0	20	0	0	8	NA
Pathological stage of Glioma	6
WHO Stage II (LGG)	0	538	103	188	117	NA	24	83
WHO Stage III	0	0	79	255	57	NA	85	79
WHO Stage IV(GBM)	163	0	139	249	124	NA	159	124
Not reported	0	0	4	1	3	NA	8	149
Survival status
Alive	30	141	96	266	100	NA	NA	58
Dead	137	392	220	397	187	NA	NA	347
Not reported	1	5	9	30	14	NA	NA	0
P/R
Primary	155	516	229	422	264	NA	NA	NA
Recurrent	13	20	62	271	23	NA	NA	NA
Secondary	0	0	30	0	11	NA	NA	NA
Not reported	0	2	4	0	3	NA	NA	NA
IDH mutation status
Wildtype	NA	NA	149	286	165	NA	NA	NA
Mutant	NA	NA	175	356	134	NA	NA	NA
Not reported	NA	NA	1	51	2	NA	NA	NA
1p19q codeletion status
Codel	NA	NA	67	145	16	NA	NA	NA
Non-codel	NA	NA	250	478	76	NA	NA	NA
Not reported	NA	NA	8	70	209	NA	NA	NA
MGMTp methylation status
Methylated	NA	NA	157	315	99	NA	NA	NA
Un-methylated	NA	NA	149	227	187	NA	NA	NA
Not reported	NA	NA	19	151	15	NA	NA	NA
TCGA_subtypes
Classical	NA	NA	NA	NA	23	NA	NA	NA
Mesenchymal	NA	NA	NA	NA	111	NA	NA	NA
Neural	NA	NA	NA	NA	81	NA	NA	NA
Proneural	NA	NA	NA	NA	86	NA	NA	NA
