# Supplementary material for: Identification of the Role and Clinical Prognostic Value of Target Genes of m6A RNA Methylation Regulators in Glioma
Source: Front Cell Dev Biol. 2021 Sep 13;9:709022. doi: 10.3389/fcell.2021.709022 (PMC8473691; doi:10.3389/fcell.2021.709022)
Supplement: Supplementary Table S3 — Differentially expressed m6A RNA methylation regulators and their validated and potential targets in glioma. [file Table_3.XLS]

## Sheet: m6A  Regulators in gliomas 
GSE16011:8 Normal Vs 276 glioma							GSE16011:8 Normal Vs 159 GBM							GSE16011:8 Normal Vs 24 LGG
gene	conMean	treatMean	logFC	pValue	fdr		gene	conMean	treatMean	logFC	pValue	fdr		gene	conMean	treatMean	logFC	pValue	fdr
ALKBH5	8.95308	8.77322	-0.0292775	0.160336	0.170357		ALKBH5	8.95308	8.87715	-0.0122873	0.526595	0.559507		ALKBH5	8.95308	8.6474	-0.0501181	0.121026	0.14696
FTO	11.1831	10.5703	-0.0812994	5.62e-05	0.00013637		FTO	11.1831	10.4505	-0.0977422	1.73e-05	5.87e-05		FTO	11.1831	10.8773	-0.0399947	0.0314296	0.0466799
HNRNPA2B1	11.427	12.2057	0.0951072	1.22e-05	7.97e-05		HNRNPA2B1	11.427	12.2277	0.0977058	1.51e-05	5.87e-05		HNRNPA2B1	11.427	12.1164	0.0845141	0.000797073	0.00833103
HNRNPC	11.3141	11.9539	0.0793617	0.000261536	0.000494012		HNRNPC	11.3141	11.9646	0.0806513	0.00021089	0.000358512		HNRNPC	11.3141	12.0543	0.0914315	0.00196024	0.00833103
IGF2BP1	5.26107	5.07924	-0.0507419	0.00133915	0.00189714		IGF2BP1	5.26107	5.05663	-0.0571799	0.000514102	0.000794522		IGF2BP1	5.26107	5.09815	-0.0453818	0.0140136	0.0264701
IGF2BP2	4.39965	4.63642	0.175623	0.00565305	0.0150728		IGF2BP2	4.39965	4.73967	0.107397	0.0147207	0.0178752		IGF2BP2	4.39965	4.46647	0.0217447	0.844924	0.844924
IGF2BP3	4.20615	6.68248	0.667882	2.68e-05	0.000114077		IGF2BP3	4.20615	7.52728	0.839627	3.7e-06	4.35e-05		IGF2BP3	4.20615	4.92081	0.226395	0.0329505	0.0466799
KIAA1429	7.58278	8.28314	0.12745	1.41e-05	7.97e-05		KIAA1429	7.58278	8.22466	0.117229	2.58e-05	7.31e-05		KIAA1429	7.58278	8.32312	0.134397	0.00177917	0.00833103
METTL14	7.97012	8.20642	0.0421511	0.102886	0.116604		METTL14	7.97012	8.19492	0.0401285	0.116435	0.131959		METTL14	7.97012	8.27126	0.0535047	0.162168	0.18379
METTL16	4.90041	5.39805	0.139535	0.00691523	0.00904299		METTL16	4.90041	5.34782	0.126047	0.00862633	0.0112806		METTL16	4.90041	5.49592	0.165457	0.0314296	0.0466799
METTL3	8.90539	9.66051	0.117421	4.57e-05	0.00013637		METTL3	8.90539	9.56793	0.103529	0.000134535	0.000285886		METTL3	8.90539	9.77264	0.13407	0.0014623	0.00833103
WTAP	9.0006	9.8758	0.133877	1.25e-05	7.97e-05		WTAP	9.0006	10.0004	0.151968	5.12e-06	4.35e-05		WTAP	9.0006	9.49121	0.0765702	0.00683059	0.0162714
YTHDC1	6.59324	6.64772	0.0118727	0.580669	0.580669		YTHDC1	6.59324	6.56434	-0.00633754	0.848457	0.848457		YTHDC1	6.59324	6.93118	0.0721123	0.0416407	0.0544532
YTHDF1	10.0974	10.6718	0.0798101	5.41e-05	0.00013637		YTHDF1	10.0974	10.6598	0.0781892	7.48e-05	0.000181728		YTHDF1	10.0974	10.5057	0.0571859	0.00765711	0.0162714
YTHDF2	10.0395	10.5154	0.0668131	0.000521495	0.000886542		YTHDF2	10.0395	10.6679	0.0875821	8.39e-06	4.75e-05		YTHDF2	10.0395	10.2002	0.0229047	0.409183	0.434757
YTHDF3	7.65053	8.08671	0.0799928	0.000719265	0.00111159		YTHDF3	7.65053	8.03659	0.0710244	0.00125529	0.00177833		YTHDF3	7.65053	8.19595	0.0993523	0.00439792	0.0132286
ZCCHC4	5.22925	5.57407	0.0921271	0.000234082	0.000494012		ZCCHC4	5.22925	5.57175	0.0915264	0.000192942	0.000358512		ZCCHC4	5.22925	5.59356	0.0971626	0.00466892	0.0132286
CGGA:20 Normal Vs 1018 glioma							CGGA:20 Normal Vs 388 GBM							CGGA:20 Normal Vs 291 LGG
gene	conMean	treatMean	logFC	pValue	fdr		gene	conMean	treatMean	logFC	pValue	fdr		gene	conMean	treatMean	logFC	pValue	fdr
ALKBH5	5.23336	4.77564	-0.132041	0.000102548	0.000471334		ALKBH5	5.23336	4.97103	-0.0741918	0.0498808	0.0613918		ALKBH5	5.23336	4.59678	-0.187115	1.6e-07	2.56e-06
FTO	5.15553	4.07281	-0.340097	4.91e-05	0.000392628		FTO	5.15553	3.79419	-0.44233	3.66e-08	5.85e-07		FTO	5.15553	4.4007	-0.22839	0.00917649	0.0146824
HNRNPA2B1	8.5164	8.5184	0.000339356	0.269528	0.308032		HNRNPA2B1	8.5164	8.68454	0.028206	0.0267115	0.0356154		HNRNPA2B1	8.5164	8.31545	-0.03445	0.592853	0.632377
HNRNPC	8.03879	8.07932	0.00725644	0.0865577	0.11541		HNRNPC	8.03879	8.20297	0.0291687	0.0168159	0.0244595		HNRNPC	8.03879	7.91482	-0.022421	0.677078	0.677078
IGF2BP2	0.427638	1.11167	1.37827	0.0265705	0.0425128		IGF2BP2	0.427638	1.6672	1.96296	2.74e-07	2.2e-06		IGF2BP2	0.427638	0.501991	0.231274	0.225437	0.277461
IGF2BP3	0.644378	1.21421	0.91404	0.389033	0.414969		IGF2BP3	0.644378	1.82281	1.50018	5.74e-05	0.000229717		IGF2BP3	0.644378	0.534084	-0.270839	0.0188941	0.0274824
KIAA1429	3.71344	4.30522	0.213332	0.000117833	0.000471334		KIAA1429	3.71344	4.42224	0.252024	2.16e-05	0.000115205		KIAA1429	3.71344	4.0764	0.134542	0.00880462	0.0146824
METTL14	2.98454	2.47264	-0.271455	0.00132726	0.00353935		METTL14	2.98454	2.47831	-0.26815	0.000824402	0.0016488		METTL14	2.98454	2.45384	-0.282467	0.00082817	0.00189296
METTL16	3.25276	3.94913	0.279871	1.98e-05	0.000316322		METTL16	3.25276	3.86847	0.2501	0.000208038	0.000554767		METTL16	3.25276	3.9217	0.269818	1.77e-05	0.000141789
METTL3	4.39948	4.68125	0.0895629	0.0178859	0.0357718		METTL3	3.99948	4.65144	0.217866	0.000132465	0.000423889		METTL3	4.39948	4.69315	0.0932262	0.00910785	0.0146824
WTAP	5.22841	4.945	-0.080402	0.130344	0.160424		WTAP	5.22841	5.23648	0.00222345	0.486356	0.486356		WTAP	5.22841	4.63554	-0.173637	0.000149566	0.00047861
YTHDC1	4.9716	4.55033	-0.127741	0.00442917	0.0101238		YTHDC1	4.9716	4.48119	-0.149829	0.000269543	0.000616098		YTHDC1	4.9716	4.60917	-0.109204	0.021187	0.0282493
YTHDF1	4.32442	4.43916	0.0377814	0.0231811	0.0412109		YTHDF1	4.32442	4.58608	0.0847559	0.00130372	0.00231773		YTHDF1	4.32442	4.27919	-0.0151673	0.507999	0.58057
YTHDF2	4.33718	4.12515	-0.0723087	0.441006	0.441006		YTHDF2	4.33718	4.37364	0.0120798	0.0608675	0.0695629		YTHDF2	4.33718	3.79227	-0.193695	6.37e-05	0.000254725
YTHDF3	3.90893	3.46553	-0.173696	0.000946219	0.0030279		YTHDF3	3.90893	3.48676	-0.164886	0.00396776	0.00634842		YTHDF3	3.90893	3.39953	-0.201435	6e-05	0.000254725
ZCCHC4	2.10343	1.9029	-0.144541	0.0355441	0.0517005		ZCCHC4	2.10343	2.01682	-0.0606607	0.391165	0.417243		ZCCHC4	2.10343	1.78398	-0.237644	0.000761682	0.00189296
							TCGA: 5 Normal Vs. 168 GBM							TCGA: 5 Normal Vs. 538 LGG
							gene	conMean	treatMean	logFC	pValue	fdr		gene	conMean	treatMean	logFC	pValue	fdr
							ALKBH5	5.23042	4.93421	-0.0841065	0.0437923	0.0538982		ALKBH5	5.23042	4.87399	-0.101823	0.00495197	0.0088035
							FTO	3.68663	3.02827	-0.283807	0.000402678	0.00128857		FTO	3.68663	3.42948	-0.104311	0.0289587	0.0386116
							HNRNPA2B1	6.04181	6.616	0.13098	0.00848284	0.0123387		HNRNPA2B1	6.04181	6.64544	0.137385	0.00352411	0.00704822
							HNRNPC	5.04585	6.04964	0.261752	0.00014406	0.000716632		HNRNPC	5.04585	5.70575	0.177318	0.000430433	0.00342041
							IGF2BP2	0.284256	1.93099	2.76408	0.000565356	0.00150762		IGF2BP2	0.284256	0.517372	0.864012	0.308097	0.379197
							IGF2BP3	0.0253731	1.21411	5.58046	0.00014406	0.000716632		IGF2BP3	0.0253731	0.217678	3.10082	0.628807	0.718636
							KIAA1429	2.08182	2.49341	0.260275	0.00163999	0.00291554		KIAA1429	2.08182	2.57563	0.307085	0.000794518	0.00342041
							METTL14	1.76933	1.9599	0.147578	0.0613316	0.0654203		METTL14	1.76933	2.14886	0.28037	0.00291912	0.00667227
							METTL16	1.994	2.39568	0.264772	0.0343665	0.045822		METTL16	1.994	2.72639	0.451331	0.00202332	0.00539552
							METTL3	2.33534	2.91829	0.321491	0.00612611	0.00980178		METTL3	2.33534	3.06778	0.393562	0.00121514	0.00388844
							WTAP	3.39842	4.616	0.44178	0.000179158	0.000716632		WTAP	3.39842	3.74493	0.140076	0.00946876	0.01515
							YTHDC1	3.50005	3.34634	-0.0647898	0.263126	0.263126		YTHDC1	3.50005	3.82826	0.129315	0.0115778	0.0168404
							YTHDF1	4.3003	4.82845	0.167123	0.00140314	0.00280628		YTHDF1	4.3003	4.7646	0.147918	0.000855103	0.00342041
							YTHDF2	3.95032	4.43125	0.165742	0.000762216	0.00174221		YTHDF2	3.95032	3.88072	-0.0256444	0.733321	0.733321
							YTHDF3	3.44736	3.64615	0.0808842	0.0576591	0.0654203		YTHDF3	3.44736	3.48819	0.0169899	0.692075	0.733321
							ZCCHC4	1.00211	1.73752	0.793986	0.000179158	0.000716632		ZCCHC4	1.00211	1.47784	0.560439	0.000846194	0.00342041
							CPTAC:10 Normal Vs. 100 GBM
							gene	conMean	treatMean	logFC	pValue	fdr
							KIAA1429	-0.234397	0.15194	0.386336	1.43e-20	2.145e-19
							YTHDF1	-0.144888	0.159799	0.304687	4.29e-14	3.2175e-13
							METTL16	-0.447549	0.0800464	0.527595	4.71e-10	2.355e-09
							METTL3	-0.237556	0.155718	0.393275	1.18e-09	4.425e-09
							WTAP	-0.527553	0.149614	0.677168	7.82e-09	2.346e-08
							YTHDC1	-0.246008	0.070556	0.316564	3.29e-08	8.225e-08
							IGF2BP2	-1.23963	-0.205012	1.03461	7.38e-08	1.58143e-07
							HNRNPA2B1	-0.0986391	0.080952	0.179591	8.97e-08	1.68188e-07
							IGF2BP3	-1.25126	-0.294402	0.956859	3.42e-07	5.7e-07
							METTL14	-0.40976	0.110466	0.520225	4.31e-06	6.465e-06
							HNRNPC	-0.357344	-0.0533122	0.304032	5.36e-06	7.30909e-06
							YTHDF2	-0.260768	0.0485668	0.309335	7.36e-06	9.2e-06
							YTHDF3	-0.0798058	0.162494	0.2423	0.000121726	0.000140453
							ALKBH5	-0.121583	0.0622779	0.183861	0.123	0.131786
							FTO	0.0243458	-0.0227357	-0.0470815	0.322963	0.322963

## Sheet: Targets in gliomas
		CGGA_mRNA-seq: 20 normal vs 1018 gliomas			GSE16011_mRNA-array: 8 normal vs 276 gliomas
Gene	Class	logFC	P Value	FDR	logFC	P.Value	FDR
ATP6V1A	validated target	-0.31518	1.43e-06	1.45e-05	-1.51907	1.00062e-09	1.28003e-08
BAX	validated target	0.276804	3.23e-07	4.66e-06	0.731997	0.00448856	0.0124681
CENPK	validated target	0.537439	0.0190846	0.0419031	2.58636	4.50237e-07	3.38119e-06
COL18A1	validated target	0.488337	9.31e-07	1.04e-05	1.08678	0.00067335	0.00239372
DLL3	validated target	0.611244	0.000521456	0.00206538	1.51797	0.0064208	0.0168381
DNAJB11	validated target	0.0764297	0.00792363	0.0205202	1.1335	6.37394e-11	9.7475e-10
HES1	validated target	0.170181	0.034631	0.0684885	0.93063	0.00846741	0.0213104
IKBKB	validated target	0.169027	2.35e-05	0.000158276	0.910023	1.29025e-14	3.40198e-13
LMAN2	validated target	0.119148	0.00190553	0.00620835	0.845018	5.75916e-09	6.34866e-08
MAPKAPK2	validated target	0.112844	0.00352099	0.0106155	0.707316	1.49052e-06	1.00094e-05
MEPCE	validated target	0.167749	5.82e-06	4.9e-05	0.649606	2.28619e-06	1.47803e-05
NASP	validated target	0.0563631	0.0349224	0.0684885	0.581362	0.00116505	0.00387908
NOTCH1	validated target	0.408361	7.89e-07	9.37e-06	0.849444	9.77064e-06	5.46234e-05
NOTCH3	validated target	0.41967	0.000105283	0.000562269	0.548899	0.00114138	0.00380807
NRF1	validated target	0.271175	1.14e-07	2.31e-06	0.317197	0.000813743	0.0028306
PHLPP2	validated target	-0.254713	0.0125463	0.0294693	-1.1998	7.40049e-09	7.98019e-08
RELA	validated target	0.123288	0.000105773	0.000562269	0.680489	0.000798224	0.0027841
SFRP1	validated target	-0.775577	6.07e-07	7.66e-06	-1.39478	0.000598163	0.00215375
SOX2	validated target	0.228032	2.97e-05	0.000186502	1.96453	1.03113e-11	1.79377e-10
TIMP1	validated target	0.370226	0.0123744	0.0294074	2.92347	4.76284e-05	0.000227421
TK1	validated target	0.694565	0.000396286	0.001601	0.548473	0.02236	0.0484528
U2AF2	validated target	0.0436369	0.0456173	0.0497699	0.463005	1.9654e-06	1.28446e-05
VEGFA	validated target	0.326433	0.0273285	0.0557612	2.42875	6.91229e-05	0.000316404
VPS37B	validated target	0.0935962	0.0134252	0.0301321	0.832489	0.00161071	0.00512198
AATK	potential target	-1.88463	9.20203e-09	2.09401e-07	-1.50845	1.89883e-15	5.77614e-14
ADAP1	potential target	-1.64188	6.88671e-07	6.42186e-06	-2.25745	8.90867e-23	7.27484e-21
ADCY1	potential target	-1.37213	4.25616e-05	0.000188801	-1.7534	6.47062e-16	2.11768e-14
AIFM3	potential target	-1.607	3.87888e-05	0.000174407	-1.73871	8.1455e-15	2.24261e-13
AK5	potential target	-3.0823	3.96012e-12	8.21775e-10	-4.9014	2.47571e-24	2.3798e-22
AMPH	potential target	-1.23351	0.000296615	0.000967925	-2.99305	6.84005e-11	1.04224e-09
ANK3	potential target	-2.1452	6.41755e-12	1.10112e-09	-2.96461	1.1281e-14	3.01699e-13
ANKS1B	potential target	-2.28529	1.75004e-12	5.81528e-10	-3.07718	8.48952e-13	1.72477e-11
ANXA2	potential target	1.0099	0.0159295	0.0286348	3.13009	2.42808e-10	3.4123e-09
APLP1	potential target	-1.55813	1.34676e-06	1.10669e-05	-2.30386	5.35707e-12	9.64847e-11
APOC1	potential target	1.14454	0.003521	0.00792409	3.02029	2.4347e-12	4.59669e-11
ARHGAP44	potential target	-1.25969	5.58123e-05	0.000236279	-3.96724	3.16972e-27	4.63661e-25
ASPA	potential target	-2.50835	2.24964e-12	6.22569e-10	-3.13075	2.98987e-08	2.86096e-07
ATL1	potential target	-1.92391	2.31277e-11	2.36205e-09	-2.53319	4.25192e-14	1.03212e-12
ATP1A2	potential target	-1.09712	0.00243633	0.00575871	-1.52494	0.0159967	0.0366217
ATP1B1	potential target	-2.40867	1.83393e-11	2.01463e-09	-2.40962	4.40498e-10	5.97104e-09
ATP2B1	potential target	-1.06656	0.0001232	0.000462147	-2.347	1.59593e-13	3.57004e-12
ATP2B2	potential target	-1.01161	0.00458344	0.0099121	-2.62537	7.01971e-18	3.05131e-16
ATP6V1E1	potential target	-1.17791	1.35787e-09	4.70673e-08	-1.27821	1.72055e-19	9.27664e-18
ATP6V1G2	potential target	-1.06882	0.00267755	0.00626076	-3.03867	6.8052e-08	6.07306e-07
ATP8A1	potential target	-2.21164	1.26674e-12	5.24591e-10	-1.61857	3.04614e-09	3.52422e-08
BCAS1	potential target	-3.059	2.57624e-11	2.5551e-09	-2.42167	4.07145e-05	0.000197662
BIN1	potential target	-1.01753	6.38228e-05	0.00026473	-1.2828	7.14737e-07	5.14917e-06
BRINP1	potential target	-1.03541	0.000667835	0.00191971	-3.02173	1.32034e-08	1.36346e-07
CA12	potential target	1.00048	0.000715349	0.00203585	2.5897	1.98777e-05	0.000104266
CABP1	potential target	-1.62864	0.00119627	0.00314712	-3.92381	5.80219e-35	2.07669e-32
CALB1	potential target	-1.00717	0.00070653	0.00201354	-3.49144	4.06753e-09	4.62012e-08
CAMK2A	potential target	-2.77446	1.07114e-05	6.04559e-05	-2.40217	2.28206e-32	6.48715e-30
CAMK2B	potential target	-1.21022	0.00107731	0.00288233	-3.46806	5.84821e-14	1.38367e-12
CAMK2G	potential target	-1.01054	5.25965e-05	0.000224938	-2.30265	4.74153e-13	1.00456e-11
CAMK4	potential target	-1.02271	0.000155768	0.000563736	-0.976293	2.19421e-09	2.6178e-08
CAMKK1	potential target	-1.174	0.000452941	0.00138309	-0.721682	6.00657e-14	1.41715e-12
CAMKK2	potential target	-1.3171	9.79976e-07	8.48785e-06	-2.0419	1.22846e-36	5.29877e-34
CAMKV	potential target	-1.49499	0.000464619	0.00141371	-2.98965	6.36258e-27	8.91927e-25
CARNS1	potential target	-2.48123	1.29105e-07	1.69358e-06	-3.90229	6.49019e-15	1.81359e-13
CBX2	potential target	1.38185	2.00367e-09	6.45009e-08	0.222617	0.00939387	0.0233027
CCK	potential target	-2.44208	4.82102e-05	0.000209012	-5.66698	1.52401e-18	7.35994e-17
CD200	potential target	-1.3668	9.60918e-08	1.33071e-06	-2.0892	1.86143e-09	2.24465e-08
CD44	potential target	1.14944	0.00256706	0.0060386	2.60669	5.15682e-07	3.81982e-06
CDS1	potential target	-1.17571	6.23363e-06	3.88086e-05	-3.19559	5.54778e-19	2.85397e-17
CELF4	potential target	-1.54484	0.000328779	0.00105621	-2.88347	7.91738e-19	3.98761e-17
CHRM1	potential target	-1.00818	0.00708176	0.0143801	-3.30903	9.00902e-36	3.52441e-33
CLVS2	potential target	-1.05417	7.39993e-06	4.46431e-05	-0.304473	0.00639121	0.0167832
CNKSR2	potential target	-1.05994	0.00045551	0.00138994	-1.76139	1.53499e-09	1.88205e-08
CNP	potential target	-2.13631	3.72207e-10	1.77398e-08	-2.06224	5.9273e-12	1.06641e-10
CNTN2	potential target	-2.66941	1.99088e-10	1.10399e-08	-3.04554	8.92948e-14	2.06619e-12
CNTNAP2	potential target	-1.83304	6.62434e-09	1.60086e-07	-2.04483	7.95592e-19	3.99506e-17
COL5A1	potential target	1.09849	0.00174918	0.00432342	1.40583	0.00530977	0.0143557
CPLX2	potential target	-1.70698	0.00139124	0.00357832	-2.12659	1.48259e-21	1.03917e-19
CPNE6	potential target	-1.64791	0.00010512	0.000404047	-2.36762	1.9603e-20	1.18194e-18
CRYM	potential target	-1.85881	0.000207454	0.000718841	-5.07092	7.36706e-17	2.77245e-15
CYP4X1	potential target	-1.03146	1.44793e-05	7.72288e-05	-3.69597	1.33616e-26	1.78388e-24
DDN	potential target	-2.40435	9.73371e-06	5.58752e-05	-3.12068	3.45793e-39	2.00584e-36
DIRAS2	potential target	-1.91329	1.40659e-06	1.14654e-05	-4.21203	2.92299e-12	5.47556e-11
DLG2	potential target	-2.16108	1.04063e-11	1.47564e-09	-3.37058	6.48359e-28	1.02893e-25
DMTN	potential target	-1.7369	7.50124e-05	0.000303481	-2.87371	7.14926e-25	7.6117e-23
DNAJC6	potential target	-2.25585	2.04389e-11	2.16475e-09	-2.65911	4.02803e-25	4.51731e-23
DNM3	potential target	-1.18591	4.02832e-09	1.09191e-07	-1.63091	3.94511e-06	2.42384e-05
DOCK3	potential target	-1.07719	3.95503e-07	4.06593e-06	-2.75711	1.07525e-13	2.44761e-12
DPP10	potential target	-1.13701	8.43968e-05	0.000335903	-2.92934	1.448e-05	7.80215e-05
DYNC1I1	potential target	-1.99785	6.70072e-10	2.77038e-08	-3.37273	9.04954e-12	1.5874e-10
ELAVL2	potential target	-1.27106	0.000356411	0.00113225	-1.64476	6.12663e-11	9.40349e-10
ENTPD3	potential target	-1.201	2.21084e-06	1.65432e-05	-3.08688	2.08097e-22	1.61318e-20
EPB41L1	potential target	-1.26042	1.23294e-08	2.62792e-07	-2.28798	2.67697e-16	9.34274e-15
EPB41L3	potential target	-2.14908	7.43849e-12	1.21552e-09	-2.75395	5.03122e-10	6.75526e-09
EPHX4	potential target	-1.06043	8.51903e-05	0.000338608	-2.9935	3.05326e-29	5.771e-27
ERMN	potential target	-4.1269	1.89798e-12	5.81528e-10	-5.11498	2.12357e-10	3.0019e-09
EZH2	potential target	1.26306	1.98297e-06	1.52028e-05	3.48533	1.91914e-15	5.8274e-14
FABP3	potential target	-1.32392	5.75366e-05	0.00024238	-1.5961	4.1936e-18	1.87619e-16
FAM131B	potential target	-1.08239	2.27509e-08	4.30386e-07	-1.2988	1.85641e-05	9.79256e-05
FAM171A1	potential target	-1.05032	2.43033e-07	2.78928e-06	-1.58283	3.90606e-07	2.97454e-06
FAM171B	potential target	-1.4006	2.59701e-07	2.94319e-06	-1.07723	7.18351e-05	0.000327039
FBXL16	potential target	-1.47698	0.000685539	0.00196434	-1.7116	3.04991e-14	7.54494e-13
FLNA	potential target	2.39738	1.83031e-09	6.06262e-08	2.19531	3.8137e-08	3.5661e-07
FXYD7	potential target	-1.4258	0.00257024	0.00604362	-2.32589	1.48629e-07	1.23407e-06
GABARAPL1	potential target	-1.32919	1.31516e-07	1.71993e-06	-2.02305	1.62528e-17	6.85224e-16
GABRA1	potential target	-2.4517	9.03298e-07	7.96853e-06	-6.04839	4.42925e-23	3.78218e-21
GABRA2	potential target	-1.96211	1.03097e-07	1.40476e-06	-4.76176	3.17641e-16	1.10172e-14
GABRB2	potential target	-1.88765	6.28828e-06	3.91063e-05	-1.18624	1.29748e-18	6.32643e-17
GABRG2	potential target	-1.68705	0.000118524	0.000446856	-4.49245	1.74898e-11	2.91878e-10
GAD2	potential target	-1.32136	4.45992e-05	0.000196465	-1.54485	2.03183e-20	1.21204e-18
GDA	potential target	-1.43933	0.000149296	0.000544834	-5.56873	1.75008e-17	7.32333e-16
GJB6	potential target	-2.52996	6.011e-08	9.17587e-07	-4.5336	1.41046e-12	2.7783e-11
GJC2	potential target	-1.35123	3.09759e-05	0.000143917	-0.663211	8.56636e-12	1.50894e-10
GNAI1	potential target	-2.04095	4.37019e-12	8.71904e-10	-2.24748	2.3637e-06	1.5252e-05
GNAO1	potential target	-1.32166	6.51684e-08	9.79982e-07	-2.45548	2.06835e-14	5.30394e-13
GNG3	potential target	-2.03961	0.00011045	0.000421605	-4.34971	1.61411e-16	5.78947e-15
GOT1	potential target	-1.49847	2.36048e-08	4.4312e-07	-2.85388	1.31126e-28	2.25082e-26
GPC5	potential target	-1.18816	2.5237e-06	1.85057e-05	-1.77676	0.00041523	0.00156019
GRIN2A	potential target	-1.06413	4.93047e-05	0.000213037	-2.6637	1.37871e-27	2.10842e-25
GRM3	potential target	-3.0914	3.49615e-13	4.82988e-10	-4.3111	1.46054e-17	6.18871e-16
HAPLN2	potential target	-2.20889	7.97211e-06	4.74455e-05	-1.3617	8.18085e-09	8.73212e-08
HCN2	potential target	-1.40968	3.9317e-07	4.0468e-06	-0.854576	1.04045e-12	2.08363e-11
HDAC11	potential target	-1.1552	2.23758e-07	2.61173e-06	-0.61811	3.40925e-09	3.90937e-08
HPCA	potential target	-1.2061	0.0098911	0.019058	-2.40227	1.63645e-19	8.85155e-18
HPCAL4	potential target	-2.12815	8.32339e-07	7.45765e-06	-4.51465	8.02424e-17	2.99964e-15
HPRT1	potential target	-1.21683	4.20971e-06	2.81711e-05	-2.07932	2.5097e-15	7.43277e-14
HSPA12A	potential target	-1.43322	1.46013e-07	1.86684e-06	-3.38816	2.29338e-13	5.05626e-12
HTR2A	potential target	-1.10648	1.47546e-05	7.84291e-05	-4.00776	1.37294e-31	3.60869e-29
INA	potential target	-1.07489	0.0128426	0.0237835	-3.79068	3.08138e-06	1.94563e-05
IQSEC1	potential target	-1.02948	1.32707e-05	7.20567e-05	-1.67479	3.86098e-16	1.3228e-14
ITPR1	potential target	-1.56895	1.43361e-05	7.6678e-05	-3.07747	8.47796e-20	4.67594e-18
JAKMIP1	potential target	-1.70049	7.17675e-08	1.06246e-06	-3.68613	4.76912e-19	2.46849e-17
KCNAB1	potential target	-1.50436	7.34399e-09	1.72378e-07	-1.67344	4.15003e-10	5.64364e-09
KCNAB2	potential target	-1.22597	0.00065236	0.00188216	-0.752364	2.70792e-13	5.90059e-12
KCNIP4	potential target	-1.53585	9.54861e-06	5.50336e-05	-2.93783	9.00298e-10	1.1632e-08
KCNJ3	potential target	-1.57366	9.10112e-08	1.27413e-06	-1.9686	2.80104e-29	5.41599e-27
KCNJ4	potential target	-1.14756	0.00463772	0.0100106	-2.20583	1.33831e-28	2.27404e-26
KCNQ3	potential target	-1.15933	9.74297e-07	8.45207e-06	-0.704939	2.44761e-13	5.36815e-12
KIAA0513	potential target	-1.03697	0.000175745	0.000623411	-2.8593	2.41626e-21	1.61938e-19
KLK6	potential target	-2.73508	2.74005e-08	4.9645e-07	-3.40196	3.39358e-11	5.41107e-10
LAMA4	potential target	1.34386	2.30167e-07	2.66838e-06	0.8802	0.000247941	0.000987653
LAMB1	potential target	1.1933	0.000115322	0.000437184	1.9449	0.00038495	0.00145782
LDB3	potential target	-2.216	3.65908e-10	1.7537e-08	-1.79136	7.38052e-25	7.8085e-23
LGI1	potential target	-1.49182	1.26992e-06	1.05313e-05	-3.21831	3.9049e-07	2.97454e-06
LGI3	potential target	-2.28111	1.46396e-08	3.01906e-07	-2.42498	3.06157e-20	1.76982e-18
LIPE	potential target	-1.70059	5.63566e-08	8.71143e-07	-0.680724	3.19559e-11	5.11477e-10
MAG	potential target	-2.88152	5.40262e-08	8.43478e-07	-3.31621	4.07688e-13	8.72535e-12
MAP2K4	potential target	-1.0968	1.87064e-08	3.68501e-07	-1.62436	1.04273e-18	5.14394e-17
MAP6D1	potential target	-1.99329	5.05354e-10	2.20633e-08	-2.13234	2.78259e-15	8.16905e-14
MAP7D2	potential target	-1.55132	5.37009e-05	0.000229113	-3.71729	6.2026e-22	4.47812e-20
MAPK10	potential target	-1.19471	2.05548e-07	2.44576e-06	-1.73197	3.60576e-10	4.93943e-09
MBP	potential target	-4.52174	1.14326e-11	1.56558e-09	-2.57731	7.13525e-12	1.26747e-10
MICU3	potential target	-1.36084	3.73267e-08	6.33484e-07	-2.861	2.59036e-16	9.07813e-15
MOAP1	potential target	-1.25261	3.79399e-07	3.96935e-06	-1.77524	1.94186e-15	5.87516e-14
MOBP	potential target	-4.11577	2.28908e-11	2.35186e-09	-5.53267	2.40813e-18	1.1129e-16
MOG	potential target	-3.89111	1.26228e-11	1.61629e-09	-4.09008	1.93708e-09	2.33087e-08
MYRIP	potential target	-1.41847	4.64809e-08	7.48142e-07	-2.80796	1.95747e-11	3.24099e-10
NAPB	potential target	-1.63588	3.96204e-05	0.000177774	-3.95909	6.25659e-23	5.23623e-21
NCALD	potential target	-1.16458	0.000191131	0.000668587	-2.36777	5.03171e-10	6.75526e-09
NCDN	potential target	-1.42066	6.0458e-05	0.000253195	-2.35124	7.56845e-26	9.36151e-24
NCEH1	potential target	-1.08807	2.52564e-05	0.000121693	-2.7315	1.25429e-15	3.91459e-14
NCOA7	potential target	-1.90409	1.17651e-11	1.56558e-09	-2.41281	2.63548e-20	1.53938e-18
NCS1	potential target	-1.02045	0.00217373	0.00522291	-1.25305	4.08267e-13	8.72665e-12
NECAB1	potential target	-2.51492	1.98663e-11	2.12275e-09	-4.9493	5.37416e-27	7.59698e-25
NEFH	potential target	-1.69403	3.1813e-06	2.23993e-05	-4.87487	4.30252e-19	2.23386e-17
NEFM	potential target	-2.61708	3.7012e-06	2.52707e-05	-6.38234	1.79113e-21	1.23993e-19
NEGR1	potential target	-1.3102	1.11473e-05	6.24643e-05	-3.51319	3.25352e-20	1.87434e-18
NELL2	potential target	-1.66752	1.32479e-05	7.20012e-05	-2.98789	3.23221e-07	2.49001e-06
NES	potential target	2.39608	3.71958e-09	1.02113e-07	2.02606	1.17695e-10	1.72913e-09
NGB	potential target	-1.18288	0.000436268	0.00133908	-1.07845	1.89066e-21	1.30347e-19
NGEF	potential target	-1.45724	0.000315267	0.0010191	-2.55143	2.46545e-20	1.44508e-18
NPTN	potential target	-1.30062	1.39076e-06	1.13848e-05	-1.34535	3.30621e-19	1.73262e-17
NPTX1	potential target	-1.8183	0.000106758	0.000409055	-3.68083	1.01526e-12	2.03803e-11
NPY	potential target	-2.15342	4.61239e-06	3.02752e-05	-3.35311	4.87103e-11	7.59411e-10
NRGN	potential target	-1.77648	0.00273779	0.00638422	-5.04144	9.48096e-19	4.7326e-17
NRIP2	potential target	-1.1691	3.05529e-09	8.96114e-08	-1.06989	1.06781e-16	3.91345e-15
NRN1	potential target	-1.26366	0.000178137	0.000629942	-1.86524	0.00161263	0.00512616
NRSN1	potential target	-1.35471	0.000161287	0.00058004	-3.35345	1.14385e-10	1.68969e-09
NRXN3	potential target	-1.28881	8.37398e-06	4.95112e-05	-3.14993	1.65456e-15	5.06976e-14
NSF	potential target	-1.4222	5.03155e-06	3.25901e-05	-2.35285	5.50466e-25	6.01295e-23
NUAK1	potential target	-1.80769	3.04275e-11	2.85287e-09	-2.74505	1.57148e-14	4.09218e-13
OLFM1	potential target	-1.50547	0.000386778	0.00121322	-2.31598	5.23234e-08	4.78621e-07
OMG	potential target	-2.38091	2.55598e-13	4.82988e-10	-2.17331	0.00136156	0.00443177
OPALIN	potential target	-4.20778	2.01174e-12	5.97347e-10	-4.9961	1.97832e-29	3.91521e-27
OTUD7A	potential target	-1.2543	1.06104e-09	3.84892e-08	-0.49853	4.7111e-09	5.27631e-08
OXCT1	potential target	-1.03101	4.01622e-06	2.70555e-05	-1.41601	4.49495e-13	9.54723e-12
OXR1	potential target	-1.35559	6.43384e-09	1.56584e-07	-1.67829	8.04826e-16	2.57882e-14
PACSIN1	potential target	-2.16083	6.21177e-05	0.000258881	-1.50521	2.43502e-24	2.35413e-22
PAK1	potential target	-1.41017	1.32652e-06	1.09372e-05	-2.68367	3.55818e-33	1.06885e-30
PCP4L1	potential target	-1.45904	0.000125097	0.000468359	-2.18317	6.50557e-21	4.2091e-19
PDE1A	potential target	-1.95007	2.69779e-11	2.61518e-09	-3.09953	3.93281e-26	5.0502e-24
PDE1B	potential target	-1.12207	1.49629e-05	7.92876e-05	-0.896788	3.2223e-16	1.11305e-14
PEX5L	potential target	-2.71611	2.19574e-12	6.17616e-10	-3.57962	2.89723e-43	2.32082e-40
PHYHIP	potential target	-1.0987	0.019631	0.0342654	-3.89597	2.14023e-26	2.79093e-24
PITPNM3	potential target	-1.24902	6.5777e-05	0.000271179	-0.171501	0.00205454	0.00632646
PLCL1	potential target	-1.93525	8.13233e-13	5.11261e-10	-2.58723	2.29563e-09	2.71568e-08
PLEKHA1	potential target	-1.79278	3.76448e-12	7.97419e-10	-2.39405	1.12472e-30	2.73438e-28
PLEKHB1	potential target	-1.05669	0.000323593	0.00104286	-1.47671	0.00182239	0.00570135
PLLP	potential target	-2.41803	3.16231e-09	9.16536e-08	-2.53219	1.63448e-06	1.08548e-05
PLOD3	potential target	1.22789	2.65288e-08	4.83208e-07	1.05087	0.000106199	0.000464747
PLP1	potential target	-3.55611	1.38623e-11	1.67499e-09	-2.40678	0.000522621	0.00191453
PPFIA2	potential target	-1.73721	7.63736e-10	3.06173e-08	-2.29288	3.88133e-10	5.29107e-09
PPM1H	potential target	-1.60745	1.75952e-11	1.97319e-09	-2.48706	3.93015e-23	3.39041e-21
PPM1K	potential target	-1.12587	5.60807e-09	1.41091e-07	-1.40594	2.62641e-05	0.000133479
PPP1R16B	potential target	-3.03437	1.86524e-13	4.82988e-10	-3.83451	3.03663e-17	1.2309e-15
PPP2R2C	potential target	-2.60115	3.91568e-10	1.84453e-08	-3.66373	2.07645e-27	3.14685e-25
PPP3CB	potential target	-1.28704	1.65393e-07	2.06536e-06	-2.16709	1.42694e-16	5.12906e-15
PPP3R1	potential target	-1.32837	1.35907e-07	1.77061e-06	-1.4841	1.37696e-18	6.69458e-17
PPP4R4	potential target	-1.12979	1.22992e-05	6.78118e-05	-0.806771	8.6797e-13	1.75916e-11
PRKAR2B	potential target	-1.19525	7.08343e-06	4.31903e-05	-2.23179	1.12516e-09	1.42098e-08
PRKCB	potential target	-1.73333	2.63322e-06	1.91039e-05	-3.99447	1.55833e-14	4.06421e-13
PRKCG	potential target	-1.26891	0.00217089	0.00521682	-0.639052	2.02159e-17	8.35556e-16
PRNP	potential target	-1.44724	5.87261e-11	4.62212e-09	-1.21637	4.12157e-11	6.50404e-10
PTGDS	potential target	-1.34869	0.00366831	0.00820505	-2.30896	0.000225822	0.000907495
PVALB	potential target	-1.26482	0.00339116	0.00766911	-4.53462	2.31381e-32	6.48715e-30
RAB3A	potential target	-1.54719	0.000474565	0.00143887	-1.59907	4.60781e-18	2.05604e-16
RAP1GAP2	potential target	-1.01716	0.000230153	0.000783058	-2.43833	2.28511e-20	1.35352e-18
RAPGEF4	potential target	-2.44446	2.37229e-09	7.38727e-08	-2.94109	9.79111e-10	1.25826e-08
RASAL1	potential target	-1.77467	1.81627e-06	1.41397e-05	-1.25153	1.21132e-29	2.5471e-27
RASGEF1A	potential target	-1.15984	2.42771e-06	1.79086e-05	-2.69964	2.94347e-16	1.02304e-14
RASGRF1	potential target	-1.90486	3.51302e-09	9.80103e-08	-2.47471	4.49776e-33	1.32739e-30
RBFOX1	potential target	-2.07392	1.32474e-05	7.20012e-05	-5.06303	8.18736e-26	9.98028e-24
REPS2	potential target	-1.4295	5.59535e-09	1.41091e-07	-1.40944	2.85151e-08	2.7426e-07
RGS7	potential target	-1.49976	7.03341e-06	4.29311e-05	-3.56444	7.03814e-16	2.27684e-14
RGS7BP	potential target	-1.49037	6.05367e-05	0.000253462	-3.34134	2.00898e-21	1.37578e-19
RIMBP2	potential target	-1.03505	0.000503452	0.00150972	-3.6032	3.41911e-20	1.96301e-18
RIMS3	potential target	-1.71787	0.000120395	0.000453211	-2.70632	1.02175e-29	2.17568e-27
RPS6KA2	potential target	-1.09996	4.26988e-11	3.5913e-09	-0.9147	6.30657e-06	3.69263e-05
RTN1	potential target	-1.48992	0.000103506	0.000399001	-2.58063	2.77417e-05	0.000140436
RTN3	potential target	-1.13777	3.35395e-08	5.84235e-07	-0.794816	0.000249249	0.00099216
S100A2	potential target	1.18566	2.4305e-05	0.000118238	0.753912	0.00366676	0.0104052
SCN1B	potential target	-1.06641	0.00020138	0.000700441	-2.83974	6.14763e-20	3.45871e-18
SCN2A	potential target	-1.20947	0.00106729	0.0028614	-3.74144	1.42042e-13	3.19442e-12
SCN2B	potential target	-1.67884	3.56756e-07	3.77917e-06	-2.90094	4.06357e-36	1.66725e-33
SEMA4D	potential target	-2.00957	4.11035e-11	3.51763e-09	-1.52532	2.09487e-09	2.50639e-08
SERPINH1	potential target	1.25608	0.000298782	0.000974064	2.26492	7.8832e-07	5.62627e-06
SERPINI1	potential target	-2.58742	1.61413e-09	5.44112e-08	-4.67758	8.86332e-16	2.80261e-14
SGTB	potential target	-1.08657	3.0119e-07	3.30847e-06	-0.417171	1.69065e-08	1.70811e-07
SH2D5	potential target	-1.29424	0.00103779	0.00279549	-2.69365	3.70713e-40	2.39851e-37
SH3BGRL2	potential target	-1.30019	1.77514e-08	3.55401e-07	-2.24707	1.13875e-10	1.68479e-09
SH3BP2	potential target	1.20239	4.16821e-09	1.12098e-07	0.445317	0.000320473	0.00124074
SH3GL2	potential target	-1.42326	0.000367336	0.00116158	-3.91666	1.28979e-06	8.82093e-06
SH3GL3	potential target	-2.85762	6.1921e-13	5.05924e-10	-4.22974	8.04228e-13	1.63984e-11
SHANK1	potential target	-1.07863	0.00358961	0.00805843	-0.439069	3.24119e-08	3.07024e-07
SLC17A7	potential target	-2.28343	0.000166226	0.000595431	-4.54868	1.79708e-20	1.09929e-18
SLC1A2	potential target	-1.61367	3.59188e-05	0.000163517	-1.72956	0.00147906	0.00475475
SLC24A2	potential target	-2.54465	1.19294e-12	5.24591e-10	-1.54313	4.96e-29	9.0369e-27
SLC30A3	potential target	-1.13083	0.00865019	0.0170304	-1.4037	6.44185e-25	6.99128e-23
SLC32A1	potential target	-1.0748	0.000958826	0.00260639	-2.17868	5.00575e-16	1.68751e-14
SLC6A1	potential target	-1.33833	6.70523e-06	4.12952e-05	-1.7057	0.00234052	0.00707302
SLC6A15	potential target	-1.81039	4.82966e-09	1.25393e-07	-1.67668	2.71781e-17	1.10432e-15
SLC6A17	potential target	-1.35974	0.000895352	0.00245799	-1.07804	4.73685e-23	4.00418e-21
SLITRK1	potential target	-1.35135	3.66909e-08	6.25788e-07	-2.94943	1.16827e-09	1.46771e-08
SNAP25	potential target	-2.53189	1.75318e-05	9.06328e-05	-4.39203	4.7452e-10	6.40126e-09
SNAP91	potential target	-1.04073	0.00390915	0.00866131	-3.78328	4.02234e-07	3.05342e-06
SNCA	potential target	-2.42928	1.90843e-09	6.26296e-08	-3.42514	2.63817e-17	1.07717e-15
SNCB	potential target	-1.47108	0.00520175	0.0110501	-2.80376	1.10074e-16	4.02536e-15
SOX11	potential target	1.50232	5.12437e-08	8.09613e-07	3.61456	6.11184e-10	8.09554e-09
SOX4	potential target	1.9871	1.95002e-07	2.34139e-06	3.83529	1.57507e-15	4.85272e-14
SPOCK1	potential target	-1.64723	2.47027e-08	4.60705e-07	-2.10932	0.000577634	0.00208832
SPOCK3	potential target	-3.53302	4.49117e-13	4.82988e-10	-4.01966	5.42505e-18	2.40792e-16
STMN2	potential target	-1.89367	0.000279409	0.000919646	-4.58347	1.02489e-06	7.14789e-06
STXBP1	potential target	-1.17822	0.00108884	0.00290955	-3.12843	5.71137e-15	1.61473e-13
STXBP6	potential target	-2.10367	5.05749e-12	9.3308e-10	-2.05816	1.76985e-17	7.38771e-16
SULT4A1	potential target	-1.73389	0.00054534	0.00161914	-3.88251	1.60075e-25	1.89633e-23
SV2B	potential target	-2.24793	5.77928e-08	8.87877e-07	-5.53358	4.31115e-25	4.80279e-23
SVIP	potential target	-1.23695	1.25699e-07	1.66288e-06	-3.27503	2.30447e-22	1.76208e-20
SVOP	potential target	-1.68664	0.000206226	0.00071501	-3.58522	2.17697e-14	5.53187e-13
SYN1	potential target	-1.00702	0.0229991	0.0393204	-2.99085	2.52854e-16	8.89857e-15
SYN2	potential target	-1.76491	0.000499944	0.00150046	-3.20129	9.28392e-25	9.70026e-23
SYNGR3	potential target	-1.091	0.00615022	0.0127293	-3.8611	2.16157e-14	5.50104e-13
SYT1	potential target	-2.47337	1.38767e-05	7.4545e-05	-5.90017	8.4391e-16	2.68868e-14
SYT13	potential target	-1.64806	0.000104953	0.000403945	-3.99311	1.88755e-24	1.85686e-22
SYT4	potential target	-1.54138	0.000229809	0.000782354	-4.33615	1.98543e-11	3.28406e-10
SYT7	potential target	-1.39063	0.00141872	0.00363971	-0.913372	1.52694e-18	7.35994e-17
TAC3	potential target	-1.09739	0.000862212	0.00237958	-1.48469	3.23278e-07	2.49001e-06
TCF3	potential target	1.33866	3.96273e-08	6.62695e-07	0.819757	1.24644e-09	1.55431e-08
TESPA1	potential target	-2.04275	1.93665e-05	9.79697e-05	-3.94876	2.34089e-61	9.84462e-58
TMEM151B	potential target	-1.12173	0.00254166	0.00598461	-2.54199	1.10206e-14	2.95205e-13
TNFRSF12A	potential target	1.02313	0.0258131	0.0433962	1.4459	0.00105647	0.00355938
TOP2A	potential target	2.00861	1.36213e-06	1.11825e-05	3.94701	1.04008e-09	1.32648e-08
TP53I3	potential target	1.23583	1.30976e-07	1.71418e-06	2.59701	8.5169e-14	1.97888e-12
TPPP	potential target	-2.94506	3.54036e-12	7.77258e-10	-2.83137	3.5147e-18	1.58936e-16
TPRG1L	potential target	-1.15376	3.30797e-07	3.5585e-06	-2.22826	2.56956e-19	1.36357e-17
TUBA4A	potential target	-1.32334	0.000547635	0.00162257	-2.5351	1.00515e-16	3.69185e-15
TUBB4A	potential target	-2.16472	5.22897e-09	1.33709e-07	-3.53174	7.99757e-13	1.63271e-11
UBE2C	potential target	1.85324	1.57228e-05	8.2651e-05	2.7629	2.34482e-08	2.31211e-07
VAMP2	potential target	-1.11007	6.70209e-07	6.27699e-06	-1.93523	7.56423e-13	1.55062e-11
VSTM2A	potential target	-1.36231	0.00124282	0.00325434	-1.57216	0.000837733	0.00290205
WASF1	potential target	-1.46323	2.95825e-07	3.26416e-06	-2.30988	2.10021e-09	2.511e-08
ZNF365	potential target	-2.09682	7.7377e-12	1.24078e-09	-3.84706	2.15933e-18	1.00974e-16

## Sheet: Targets in GBM 
		TCGA_ mRNA-seq: 5 normal vs 168 GBM			CPTAC_protein_MS/MS: 10 normal vs 100 GBM			CGGA_mRNA-seq: 20 normal vs 388 GBM			GSE16011_mRNA-array: 8 normal vs 159 GBM
Gene	Class	logFC	P Value	FDR	logFC	P Value	FDR	logFC	P Value	FDR	logFC	P Value	FDR
U2AF2	validated target	0.148896	0.00450252	0.00928355	0.573511	3.91e-15	8.00843e-15	0.479725	0.00266109	0.00877689	0.0551625	0.510069	0.602217
DLL3	validated target	0.997317	0.0138913	0.0250293	0.289009	0.0404796	0.0438314	0.646727	0.00221306	0.0323486	1.00584	0.0345386	0.0434288
NOTCH3	validated target	0.682206	0.000957464	0.00319155	0.637579	5.8e-08	7.6139e-08	1.27432	1.07e-07	1.36e-06	0.466307	0.00326986	0.00818901
NRF1	validated target	0.217937	0.00741679	0.0141272	0.602138	5.52e-09	7.59838e-09	0.609834	9.92e-06	7.28e-05	0.304028	0.00184974	0.00495167
TK1	validated target	1.59664	0.000294749	0.00174424	1.04874	0.000735368	0.000833417	1.74691	6.98e-10	1.5e-08	0.729658	0.00130894	0.0036281
NASP	validated target	0.324308	0.0196372	0.0330037	1.02371	3.45e-06	4.08711e-06	0.48745	0.00671034	0.0125547	0.57384	0.00115087	0.00323961
RELA	validated target	0.43779	0.000214396	0.00164779	0.555205	2.47e-10	3.68333e-10	0.430167	0.014183	0.0353471	0.650327	0.00110514	0.00312764
SFRP1	validated target	-1.18297	0.00533203	0.0106641	-0.775577	6.07e-07	7.47754e-07	-1.2083	3.89e-06	3.22e-05	-1.43251	0.00108783	0.00308643
BAX	validated target	0.568315	0.000149421	0.00164779	0.630373	4.44e-11	6.92477e-11	1.49554	3.49e-12	1.24e-10	0.885951	0.000435053	0.00137127
HES1	validated target	0.469119	0.00108889	0.00345679	0.614828	1.68e-07	2.14737e-07	0.682731	0.00337103	0.0106882	1.23038	7.20658e-05	0.000270661
VPS37B	validated target	0.297611	0.00761985	0.0143771	0.241202	2.21e-06	2.63649e-06	0.317978	0.158817	0.249141	0.944605	4.39789e-05	0.000172934
NOTCH1	validated target	0.394333	0.0157457	0.0278685	0.202608	0.00632885	0.00698639	0.838228	0.000265736	0.00124615	0.761738	3.16651e-05	0.000127953
COL18A1	validated target	0.553077	0.00283022	0.00665933	0.497134	1.86e-06	2.23463e-06	1.91795	1.04e-10	2.73e-09	1.32553	1.57051e-05	6.74301e-05
MEPCE	validated target	0.211379	0.00123683	0.00358501	0.534223	3.37e-07	4.22804e-07	0.569551	0.000232315	0.0011091	0.639182	4.12856e-06	1.9827e-05
MAPKAPK2	validated target	0.50105	0.000185738	0.00164779	0.768078	3.08e-09	4.30947e-09	0.589001	0.00144396	0.00526968	0.764103	2.53508e-07	1.54511e-06
VEGFA	validated target	1.099	0.00116068	0.00357133	1.05689	4.64e-07	5.73673e-07	2.53566	4.11e-07	4.41e-06	3.20952	3.01607e-09	2.55856e-08
LMAN2	validated target	0.414821	0.000166651	0.00164779	0.50971	5.58e-13	9.83005e-13	0.832696	7e-05	0.000396913	0.960466	1.58338e-10	1.65028e-09
SOX2	validated target	0.499953	0.000416721	0.00189419	0.424782	0.0092951	0.0102276	0.92758	0.00116139	0.00439017	1.86096	5.82705e-11	6.47869e-10
CENPK	validated target	3.80816	0.00014406	0.00164779	0.449986	0.000312752	0.000355638	1.06352	2.18e-05	0.000144981	2.98531	7.45468e-12	9.55085e-11
ATP6V1A	validated target	-0.505557	0.000192544	0.00164779	-0.31518	1.43e-06	1.73643e-06	-1.14673	2.31e-11	6.95e-10	-1.63957	6.12716e-12	7.98382e-11
PHLPP2	validated target	-1.03113	0.00058462	0.0023862	-0.254713	0.0125463	0.0137162	-0.501681	4.11e-05	0.000252397	-1.41082	1.75331e-12	2.46814e-11
TIMP1	validated target	0.785229	0.000363156	0.00189419	0.556951	0.0243449	0.0264449	3.16734	1.73e-07	2.06e-06	3.84251	1.01662e-13	1.68489e-12
IKBKB	validated target	0.757903	0.000154968	0.00164779	0.633798	1.04e-09	1.49198e-09	0.608968	0.00017677	0.000874048	0.926827	5.59392e-15	1.10447e-13
DNAJB11	validated target	0.325211	0.00357845	0.00769559	0.379791	3.52e-08	4.71181e-08	0.702987	0.0177993	0.0425111	1.27924	4.79479e-15	9.61358e-14
ATP1A2	potential target	-1.90886	0.00368367	0.00811134	-1.17805	3.6465e-25	1.63133e-24	-1.75858	6.79e-05	0.000387165	-1.74346	0.00718103	0.0162496
CBX2	potential target	1.36281	0.000154968	0.00131353	2.04375	0.00371046	0.00414986	1.44715	4.04e-09	7.29e-08	0.23289	0.0053502	0.0125752
CLVS2	potential target	-1.94692	0.000338855	0.00147937	-1.32225	5.02245e-21	1.4721e-20	-1.36517	1.51e-14	8.42e-13	-0.336182	0.00411041	0.00998345
NRN1	potential target	-1.09969	0.0261164	0.0421386	-2.31614	1.46433e-12	2.5145e-12	-0.846996	0.00820206	0.0224984	-1.29329	0.00377546	0.0092757
PITPNM3	potential target	-2.72832	0.000247168	0.00132684	-1.21579	2.39739e-15	5.12649e-15	-1.48596	4.65e-11	1.3e-09	-0.172994	0.00251178	0.00648553
PLP1	potential target	-2.38792	0.0135444	0.0242214	-1.84378	6.0887e-12	1.00008e-11	-4.33094	3.28e-15	2.1e-13	-2.72793	0.00032691	0.00105918
GPC5	potential target	-1.24276	0.00612611	0.0123468	-1.23029	1.01366e-21	3.1049e-21	-1.30465	3.81e-08	5.45e-07	-1.75761	0.000292098	0.000958579
VSTM2A	potential target	-2.6705	0.00064614	0.00214678	-1.70942	4.63926e-22	1.47416e-21	-2.21704	7e-09	1.2e-07	-1.70773	0.000253288	0.000843223
PTGDS	potential target	-3.22334	0.000192544	0.00131353	-1.23162	3.55855e-15	7.37749e-15	-2.02369	0.00028613	0.00132894	-2.22055	0.00021224	0.000717792
PLEKHB1	potential target	-1.2452	0.00761985	0.0148104	-1.08871	2.75598e-10	4.09184e-10	-1.70576	1.09e-06	1.04e-05	-1.68466	0.000154878	0.000539747
S100A2	potential target	1.35384	0.000238561	0.00131795	1.39242	0.0013046	0.00146875	1.51608	9.64e-07	9.32e-06	0.998686	0.000125521	0.000447166
COL5A1	potential target	1.79435	0.000988867	0.00290014	1.29014	4.6125e-05	5.3161e-05	2.03595	2.94e-08	4.32e-07	1.93572	9.78544e-05	0.000357306
SLC1A2	potential target	-2.94184	0.000316083	0.00143911	-1.49534	1.81541e-12	3.10171e-12	-2.28139	6.98e-10	1.5e-08	-2.09555	9.66217e-05	0.000353188
OMG	potential target	-2.03319	0.000477596	0.00177928	-2.29015	4.97794e-08	6.58561e-08	-3.15346	3.32e-15	2.11e-13	-2.83069	4.27967e-05	0.000168775
TAC3	potential target	-2.14742	0.00135973	0.00367142	-1.00896	1.57992e-13	2.88803e-13	-1.14914	0.00222557	0.00754139	-1.40359	2.61488e-05	0.000107575
SLC6A1	potential target	-2.49832	0.000172798	0.00131353	-2.19105	1.74293e-11	2.75626e-11	-2.01387	2.41e-10	5.76e-09	-2.32634	1.97663e-05	8.30858e-05
FAM131B	potential target	-1.44899	0.00066795	0.00219402	-1.23531	1.12123e-32	1.19131e-31	-1.31216	1.53e-07	1.85e-06	-1.43872	1.44576e-05	6.23925e-05
RPS6KA2	potential target	-1.42955	0.000206865	0.00131353	-1.00163	3.09009e-17	7.34707e-17	-1.25385	2.21e-13	9.84e-12	-0.942773	1.17174e-05	5.16401e-05
LAMA4	potential target	1.76712	0.000192544	0.00131353	1.22549	1.3618e-21	4.13405e-21	1.81995	7.53e-12	2.5e-10	1.036	8.32404e-06	3.78043e-05
SPOCK1	potential target	-2.91987	0.000214396	0.00131353	-1.28839	1.86613e-13	3.39296e-13	-2.121	1.56e-10	3.87e-09	-2.61658	7.91626e-06	3.61181e-05
BCAS1	potential target	-1.99207	0.0125494	0.0226418	-1.35942	3.74075e-18	9.42116e-18	-3.54151	1.45e-12	5.53e-11	-2.70892	5.60293e-06	2.62031e-05
FAM171B	potential target	-1.61837	0.000294749	0.00139982	-1.17253	8.27309e-34	1.00459e-32	-1.82206	2.86e-11	8.4e-10	-1.17903	3.82129e-06	1.84824e-05
SH3BP2	potential target	1.22032	0.000185738	0.00131353	1.00864	3.55092e-08	4.73457e-08	1.41565	1.45e-13	6.67e-12	0.536501	3.80481e-06	1.84133e-05
RTN3	potential target	-1.73572	0.00014406	0.00131353	-1.64874	4.09696e-22	1.31412e-21	-1.63967	2.69e-07	3.04e-06	-0.954348	3.6518e-06	1.77494e-05
TNFRSF12A	potential target	3.44816	0.000247168	0.00132684	2.18562	2.03543e-05	2.3539e-05	2.33437	7.26e-09	1.24e-07	1.97404	1.7871e-06	9.21884e-06
PLLP	potential target	-1.30955	0.0343665	0.0534399	-1.23498	3.54296e-11	5.55119e-11	-2.70296	1.33e-10	3.37e-09	-2.57783	1.10673e-06	5.91782e-06
BIN1	potential target	-2.04673	0.00016071	0.00131353	-1.2112	1.27217e-10	1.93097e-10	-1.31016	7.62e-06	5.78e-05	-1.32109	5.96078e-07	3.36258e-06
PPM1K	potential target	-1.36209	0.000230235	0.00131353	-1.08078	2.06961e-11	3.25772e-11	-1.53485	1.24e-15	8.53e-14	-1.67327	2.7872e-07	1.68601e-06
STMN2	potential target	-3.98055	0.00049406	0.00181795	-1.77297	1.4951e-29	1.10507e-28	-2.43957	3.26e-06	2.75e-05	-4.88426	1.55359e-07	9.78821e-07
LGI1	potential target	-1.63466	0.000511053	0.00185225	-2.00172	8.80483e-21	2.55867e-20	-1.54273	1.31e-06	1.23e-05	-3.17197	1.34087e-07	8.54073e-07
PLOD3	potential target	1.76089	0.00266698	0.00624219	1.23885	3.14776e-09	4.38622e-09	1.65575	6.09e-13	2.47e-11	1.34678	7.41681e-08	4.96086e-07
GNAI1	potential target	-2.15476	0.000265264	0.00134765	-1.68951	5.03884e-15	1.01373e-14	-2.50351	6.94e-16	5.04e-14	-2.63504	5.53246e-08	3.78629e-07
LAMB1	potential target	1.70698	0.00131756	0.00358834	1.31186	1.97581e-22	6.45939e-22	2.04706	4.46e-10	1.01e-08	2.48661	3.71459e-08	2.62109e-07
NELL2	potential target	-2.89898	0.000316083	0.00143911	-1.2147	9.85162e-28	6.09009e-27	-1.71425	4.43e-07	4.71e-06	-3.07719	3.19222e-08	2.28023e-07
ASPA	potential target	-1.73859	0.00476504	0.0100206	-1.30779	1.85196e-07	2.3583e-07	-2.82423	2.38e-24	9.7e-22	-3.22068	3.00887e-08	2.15843e-07
RTN1	potential target	-3.22175	0.000179158	0.00131353	-1.01273	6.05393e-29	4.20068e-28	-2.46868	5.33e-09	9.37e-08	-3.25567	2.29054e-08	1.67759e-07
SGTB	potential target	-1.44124	0.000402678	0.00160861	-1.16037	7.68465e-18	1.90714e-17	-1.23948	8.35e-12	2.75e-10	-0.426075	1.98533e-08	1.46737e-07
OLFM1	potential target	-3.16155	0.000284596	0.00138213	-1.22254	8.58405e-20	2.39228e-19	-2.0556	4.68e-06	3.78e-05	-2.50894	1.73827e-08	1.29615e-07
HAPLN2	potential target	-2.31644	0.00504133	0.0105089	-2.72927	1.3449e-06	1.63895e-06	-2.78718	2.48e-07	2.83e-06	-1.44164	1.05498e-08	8.14822e-08
MOG	potential target	-2.47667	0.0116196	0.0211549	-1.51787	1.09489e-11	1.76428e-11	-4.40716	1.63e-15	1.11e-13	-4.07252	8.5355e-09	6.70641e-08
SEMA4D	potential target	-2.13171	0.000247168	0.00132684	-1.27375	6.15359e-30	4.64938e-29	-2.34354	3.41e-19	4.72e-17	-1.48122	7.18403e-09	5.70854e-08
DPP10	potential target	-2.02092	0.000461644	0.00174119	-2.48546	3.20484e-46	3.63216e-44	-1.80128	9.89e-10	2.06e-08	-3.60734	6.86555e-09	5.47616e-08
FAM171A1	potential target	-2.12891	0.000166651	0.00131353	-1.07192	1.37513e-24	5.84429e-24	-1.58927	1.37e-09	2.75e-08	-1.85256	6.53642e-09	5.23847e-08
DNM3	potential target	-2.65674	0.000149421	0.00131353	-1.49427	1.12709e-41	3.83211e-40	-1.60614	1.58e-13	7.18e-12	-1.98472	6.52297e-09	5.23019e-08
ATP1B1	potential target	-2.97099	0.00014406	0.00131353	-1.84711	3.05251e-24	1.23554e-23	-2.69382	2.91e-13	1.26e-11	-2.30985	4.29284e-09	3.5486e-08
CA12	potential target	2.51234	0.000316083	0.00143911	1.03534	0.0055869	0.00618744	1.62687	8.81e-06	6.56e-05	3.33117	2.78453e-09	2.38379e-08
HDAC11	potential target	-2.02745	0.000172798	0.00131353	-1.32204	2.51526e-07	3.191e-07	-1.56055	1.28e-11	4.05e-10	-0.639864	2.24741e-09	1.95683e-08
SOX11	potential target	2.19089	0.000172798	0.00131353	1.65956	0.000767845	0.000867334	1.63367	1.22e-07	1.52e-06	3.65524	1.58204e-09	1.41034e-08
NCALD	potential target	-1.35789	0.0064725	0.0129369	-1.19488	2.02819e-19	5.47289e-19	-1.35348	3.95e-06	3.26e-05	-2.39771	1.49214e-09	1.33302e-08
KCNIP4	potential target	-2.08142	0.00123683	0.00342615	-1.9228	3.3541e-09	4.65466e-09	-1.67145	2.31e-08	3.49e-07	-2.93779	1.42331e-09	1.27628e-08
KLK6	potential target	-2.11658	0.0243438	0.0396743	-1.54252	1.50378e-08	2.04515e-08	-3.0461	1.85e-09	3.61e-08	-3.35746	8.99452e-10	8.35021e-09
ERMN	potential target	-2.92359	0.00251239	0.00593633	-1.36614	1.65593e-14	3.27336e-14	-4.57958	2.02e-19	2.98e-17	-4.97299	8.11782e-10	7.56554e-09
SH3GL2	potential target	-3.91189	0.000238561	0.00131795	-1.64654	4.75127e-35	6.73097e-34	-2.35472	3.8e-09	6.91e-08	-4.74777	5.41385e-10	5.19816e-09
FXYD7	potential target	-3.30389	0.000338855	0.00147937	-2.31165	3.58772e-14	6.85295e-14	-2.09273	5.67e-05	0.000332863	-2.57184	4.28187e-10	4.17079e-09
EPB41L3	potential target	-2.53944	0.00014406	0.00131353	-1.56272	1.92568e-21	5.74326e-21	-2.36175	3.87e-13	1.64e-11	-2.80209	3.74708e-10	3.69698e-09
SHANK1	potential target	-3.41436	0.000247168	0.00132684	-1.25352	3.82539e-29	2.70965e-28	-1.63679	2.99e-07	3.33e-06	-0.489361	1.98686e-10	2.03799e-09
OTUD7A	potential target	-1.99106	0.00014406	0.00131353	-1.11434	1.87979e-24	7.89046e-24	-1.58583	2e-15	1.32e-13	-0.545309	1.49108e-10	1.56475e-09
PRKAR2B	potential target	-1.54633	0.00158986	0.0041406	-1.60583	1.46653e-25	6.92529e-25	-1.36668	2.48e-09	4.71e-08	-2.3873	1.47797e-10	1.55293e-09
MBP	potential target	-3.07477	0.00548298	0.011267	-1.52941	6.58906e-10	9.57385e-10	-5.17206	1.5e-13	6.85e-12	-2.46193	7.45499e-11	8.17522e-10
APLP1	potential target	-2.6747	0.000179158	0.00131353	-1.25488	5.16919e-19	1.36242e-18	-1.80778	3.23e-06	2.73e-05	-2.26748	5.68806e-11	6.33672e-10
NPY	potential target	-3.43774	0.000363156	0.00152648	-1.99906	1.90892e-24	7.91502e-24	-2.75394	9.7e-08	1.24e-06	-3.35991	4.95486e-11	5.57529e-10
NCS1	potential target	-2.92492	0.000199584	0.00131353	-1.10585	2.29161e-22	7.42046e-22	-1.22243	2.8e-06	2.41e-05	-1.20781	4.50457e-11	5.09932e-10
WASF1	potential target	-2.24205	0.00044619	0.00170442	-1.51516	3.69043e-43	3.13686e-41	-1.91106	1.38e-09	2.77e-08	-2.6509	3.04589e-11	3.53365e-10
CNP	potential target	-1.55152	0.00683641	0.013546	-1.81679	3.44116e-07	4.30145e-07	-2.4247	1.36e-16	1.13e-14	-2.1129	1.75304e-11	2.12156e-10
MAG	potential target	-3.13417	0.00425318	0.00912046	-1.41599	7.93258e-07	9.70172e-07	-3.33247	1.57e-08	2.48e-07	-3.29187	1.23607e-11	1.53229e-10
LIPE	potential target	-1.53401	0.00274749	0.00640343	-1.00512	1.53067e-10	2.31301e-10	-2.05349	1.21e-11	3.87e-10	-0.724544	1.18633e-11	1.47935e-10
GJC2	potential target	-1.93711	0.00300253	0.0068778	-1.27219	2.92149e-12	4.86915e-12	-1.57586	2.87e-06	2.45e-05	-0.686323	1.05548e-11	1.32206e-10
INA	potential target	-3.78547	0.000294749	0.00139982	-1.53276	2.1453e-27	1.25759e-26	-2.04575	2.55e-06	2.21e-05	-4.67355	4.95865e-12	6.55259e-11
PLCL1	potential target	-1.75175	0.000222183	0.00131353	-1.29722	3.32161e-15	6.92851e-15	-2.22339	1.49e-23	4.96e-21	-2.98618	4.74271e-12	6.28699e-11
CD200	potential target	-1.78419	0.000256066	0.00133595	-1.78517	4.34347e-15	8.79036e-15	-1.606	2.73e-09	5.13e-08	-2.41041	3.80647e-12	5.09407e-11
TCF3	potential target	1.7797	0.000247168	0.00132684	1.88062	8.13297e-06	9.46989e-06	1.54514	4.94e-09	8.7e-08	0.887805	3.65889e-12	4.91219e-11
CD44	potential target	3.27263	0.000238561	0.00131795	1.0912	3.28614e-17	7.75895e-17	1.93694	3.42e-07	3.76e-06	3.15678	3.37708e-12	4.56299e-11
CNTN2	potential target	-2.87156	0.000897411	0.00270574	-1.98885	3.84876e-13	6.88725e-13	-2.97437	8.34e-14	4.1e-12	-2.97014	3.00664e-12	4.09536e-11
RAPGEF4	potential target	-3.44247	0.000154968	0.00131353	-1.59207	1.36893e-32	1.41041e-31	-3.04614	9.58e-22	2.35e-19	-3.34998	2.996e-12	4.08417e-11
SNAP91	potential target	-4.08829	0.000172798	0.00131353	-2.04123	5.65518e-25	2.46508e-24	-1.99893	1.3e-07	1.6e-06	-4.734	2.17273e-12	3.01813e-11
SERPINH1	potential target	3.38486	0.00014406	0.00131353	1.04446	7.9626e-11	1.23058e-10	2.3258	1.32e-11	4.17e-10	2.79138	1.38817e-12	1.97897e-11
SNAP25	potential target	-4.94227	0.000185738	0.00131353	-1.18506	2.04277e-25	9.26057e-25	-3.39538	1.92e-10	4.69e-09	-4.95335	1.32903e-12	1.90111e-11
KCNAB2	potential target	-3.31745	0.000179158	0.00131353	-1.42052	2.30216e-14	4.49848e-14	-1.37675	1.74e-07	2.07e-06	-0.771332	1.32226e-12	1.89302e-11
DIRAS2	potential target	-3.03201	0.000247168	0.00132684	-2.47466	4.71633e-31	4.00888e-30	-2.26432	4.53e-14	2.32e-12	-4.4815	9.54549e-13	1.39025e-11
PRNP	potential target	-1.75573	0.00014406	0.00131353	-1.21794	2.88708e-12	4.8355e-12	-1.76179	6.44e-10	1.4e-08	-1.30142	8.67398e-13	1.27103e-11
AMPH	potential target	-3.07334	0.000172798	0.00131353	-1.75174	1.85991e-30	1.50564e-29	-1.52673	5.34e-08	7.37e-07	-3.34971	7.92534e-13	1.16743e-11
KCNQ3	potential target	-2.3478	0.000256066	0.00133595	-1.15715	1.54517e-08	2.09305e-08	-1.33002	1.57e-14	8.74e-13	-0.715092	7.65735e-13	1.13291e-11
MYRIP	potential target	-2.31289	0.000192544	0.00131353	-1.01272	1.41308e-21	4.25176e-21	-1.72652	4.27e-17	3.9e-15	-3.07693	5.88358e-13	8.77377e-12
TUBB4A	potential target	-3.80786	0.000185738	0.00131353	-1.2883	1.44753e-33	1.6971e-32	-2.86014	1.03e-09	2.14e-08	-3.77487	5.81463e-13	8.67912e-12
HCN2	potential target	-2.23892	0.000316083	0.00143911	-1.25654	2.21295e-24	9.06511e-24	-1.89805	3.9e-07	4.21e-06	-0.907853	4.03805e-13	6.16967e-12
BRINP1	potential target	-3.30008	0.000179158	0.00131353	-1.39997	7.50315e-27	4.11463e-26	-1.72698	1.57e-08	2.48e-07	-3.41668	2.76679e-13	4.31753e-12
CALB1	potential target	-1.59356	0.00191315	0.00477785	-1.71002	3.09623e-15	6.53863e-15	-1.21261	2.22e-06	1.96e-05	-3.79118	2.32617e-13	3.65367e-12
CNKSR2	potential target	-2.46301	0.000389078	0.00157788	-1.18143	1.25843e-19	3.42292e-19	-1.29674	2.08e-08	3.18e-07	-1.93967	2.30963e-13	3.63109e-12
ELAVL2	potential target	-2.70007	0.000305242	0.00141944	-1.38739	2.86322e-23	9.93363e-23	-1.76565	1.86e-09	3.63e-08	-1.79981	1.9685e-13	3.12988e-12
PPFIA2	potential target	-2.67092	0.00014406	0.00131353	-1.15704	1.98197e-25	9.10634e-25	-2.19244	1.96e-16	1.58e-14	-2.6118	1.63813e-13	2.64459e-12
OXCT1	potential target	-1.47963	0.000528589	0.00189016	-1.00137	5.63315e-31	4.6714e-30	-1.24747	8.95e-08	1.16e-06	-1.55766	1.09774e-13	1.80864e-12
DYNC1I1	potential target	-3.30699	0.000199584	0.00131353	-1.42066	4.31205e-34	5.63883e-33	-2.41381	4.73e-16	3.54e-14	-3.69673	1.08394e-13	1.78766e-12
FLNA	potential target	2.47095	0.000230235	0.00131353	1.01626	4.59813e-14	8.68535e-14	3.15457	4.81e-19	6.33e-17	2.66159	9.54341e-14	1.58636e-12
ATP2B1	potential target	-1.74805	0.00116068	0.00326916	-1.27239	2.24726e-16	5.16262e-16	-0.947405	4.47e-05	0.000271112	-2.22023	8.1272e-14	1.36716e-12
CARNS1	potential target	-3.23977	0.00112426	0.0031936	-1.36599	6.8901e-07	8.45717e-07	-3.00234	5.5e-10	1.21e-08	-3.90631	6.84185e-14	1.16139e-12
CAMK2B	potential target	-3.20487	0.000222183	0.00131353	-1.85829	2.44345e-42	1.03847e-40	-1.53254	6.19e-05	0.000357635	-3.49833	6.30864e-14	1.08179e-12
ANKS1B	potential target	-2.74918	0.00014406	0.00131353	-2.16291	6.53337e-24	2.52426e-23	-2.7676	3.36e-17	3.15e-15	-3.32376	5.86829e-14	1.0104e-12
NES	potential target	3.37146	0.000192544	0.00131353	1.39745	2.84446e-09	4.01293e-09	2.83203	5.49e-19	7.09e-17	2.29655	3.48517e-14	6.25694e-13
ATP6V1G2	potential target	-3.00947	0.000192544	0.00131353	-1.64898	8.16895e-32	7.71511e-31	-1.92755	3.6e-07	3.93e-06	-3.75385	2.92816e-14	5.29651e-13
VAMP2	potential target	-2.46677	0.000154968	0.00131353	-1.17144	4.30359e-27	2.4387e-26	-1.54934	1.05e-08	1.73e-07	-2.10806	2.49776e-14	4.54732e-13
PPP4R4	potential target	-3.0513	0.000172798	0.00131353	-1.23936	1.19917e-07	1.55026e-07	-1.48668	5.03e-14	2.56e-12	-0.855249	2.45463e-14	4.4785e-13
REPS2	potential target	-2.95303	0.00014406	0.00131353	-1.05196	2.31339e-16	5.2437e-16	-2.01465	3.2e-19	4.49e-17	-1.652	1.6685e-14	3.11861e-13
UBE2C	potential target	4.41952	0.00014406	0.00131353	1.19806	5.46671e-06	6.40925e-06	2.73309	3.15e-10	7.36e-09	3.16572	1.37799e-14	2.60748e-13
SLC32A1	potential target	-3.67391	0.000166651	0.00131353	-1.06498	5.44939e-12	8.99414e-12	-1.38679	1.32e-06	1.24e-05	-2.21832	1.33657e-14	2.53196e-13
MAP6D1	potential target	-1.64353	0.00251239	0.00593633	-1.45272	1.15046e-19	3.1545e-19	-2.28501	1.56e-13	7.15e-12	-2.19429	1.17396e-14	2.23651e-13
HPRT1	potential target	-1.72666	0.000690443	0.00224117	-1.1647	4.68642e-35	6.92775e-34	-1.07904	7.12e-06	5.45e-05	-1.98251	1.1607e-14	2.21375e-13
SYT4	potential target	-3.86073	0.000199584	0.00131353	-1.00604	2.11366e-10	3.16583e-10	-2.10504	5.79e-11	1.59e-09	-4.72272	1.12184e-14	2.14451e-13
MAPK10	potential target	-1.6432	0.000690443	0.00224117	-1.07266	5.15273e-28	3.24431e-27	-1.60111	4.6e-12	1.6e-10	-1.98652	1.03413e-14	1.98586e-13
SLITRK1	potential target	-2.82278	0.000230235	0.00131353	-1.64633	1.25435e-13	2.3053e-13	-1.82508	5.56e-15	3.39e-13	-3.43369	7.83295e-15	1.52861e-13
FABP3	potential target	-2.26452	0.00027477	0.0013618	-1.20459	1.37955e-18	3.52667e-18	-1.22752	0.000771029	0.00311099	-1.55519	6.8012e-15	1.335e-13
NPTX1	potential target	-4.42741	0.000185738	0.00131353	-1.64465	2.53198e-27	1.45911e-26	-2.14557	2.86e-08	4.22e-07	-3.88796	5.47115e-15	1.08293e-13
NCEH1	potential target	-1.37157	0.00894629	0.0169622	-1.11518	4.96587e-19	1.31906e-18	-1.00963	7.75e-07	7.72e-06	-2.57738	4.83971e-15	9.6921e-14
SH3BGRL2	potential target	-2.05052	0.000265264	0.00134765	-1.35498	6.74967e-16	1.49993e-15	-1.62019	4.36e-14	2.25e-12	-2.6466	3.59214e-15	7.33337e-14
SOX4	potential target	2.51309	0.000214396	0.00131353	1.7951	0.00254816	0.00285932	1.66022	5.19e-06	4.13e-05	3.61859	1.94206e-15	4.1042e-14
GABRA2	potential target	-2.43971	0.000265264	0.00134765	-1.81406	2.68883e-15	5.71376e-15	-2.16148	6.38e-13	2.57e-11	-4.78904	1.93584e-15	4.09619e-14
AIFM3	potential target	-2.71493	0.000222183	0.00131353	-1.57091	3.85187e-13	6.85674e-13	-2.10659	2.38e-07	2.73e-06	-1.77599	1.6694e-15	3.58653e-14
OXR1	potential target	-1.37416	0.00105455	0.00303968	-1.51443	3.88264e-31	3.38487e-30	-1.59202	5.28e-11	1.46e-09	-1.79734	1.28766e-15	2.82447e-14
ADCY1	potential target	-2.71738	0.000389078	0.00157788	-1.38641	7.75516e-13	1.35915e-12	-1.53137	2.88e-09	5.39e-08	-1.80075	1.27344e-15	2.80023e-14
TUBA4A	potential target	-2.98568	0.000185738	0.00131353	-1.29819	7.40649e-37	1.32537e-35	-1.54528	3.46e-05	0.000217659	-2.35268	1.15952e-15	2.55976e-14
TP53I3	potential target	2.04718	0.00014406	0.00131353	1.19061	1.35822e-07	1.74262e-07	1.56047	3.61e-11	1.03e-09	2.75396	9.07315e-16	2.02694e-14
NUAK1	potential target	-2.59086	0.000154968	0.00131353	-1.70067	4.30255e-15	8.75968e-15	-1.87326	5.54e-19	7.13e-17	-2.60776	6.67082e-16	1.52883e-14
SH3GL3	potential target	-3.52583	0.00014406	0.00131353	-2.60203	4.57868e-24	1.83147e-23	-3.48899	8.71e-21	1.72e-18	-4.68333	5.99853e-16	1.388e-14
ATP8A1	potential target	-3.1882	0.00014406	0.00131353	-1.5691	1.24988e-26	6.63997e-26	-2.83705	1.55e-22	4.4e-20	-1.8604	5.35344e-16	1.24386e-14
DOCK3	potential target	-2.76242	0.000154968	0.00131353	-1.19925	3.96865e-28	2.54592e-27	-1.46181	1.52e-12	5.8e-11	-3.06721	5.01508e-16	1.17009e-14
FBXL16	potential target	-4.07637	0.000179158	0.00131353	-1.3722	3.6286e-15	7.47712e-15	-2.17556	3.8e-07	4.12e-06	-1.90457	5.00313e-16	1.16893e-14
RASGEF1A	potential target	-2.18559	0.000179158	0.00131353	-1.92602	3.04998e-14	5.92568e-14	-1.14367	2.75e-07	3.09e-06	-2.63393	4.61068e-16	1.08934e-14
GJB6	potential target	-3.31308	0.000363056	0.00152648	-2.59325	1.91239e-05	2.21915e-05	-2.95054	3.63e-18	4.05e-16	-4.74239	4.28996e-16	1.01929e-14
SYT1	potential target	-5.22619	0.000172798	0.00131353	-2.26163	5.25832e-22	1.64021e-21	-3.06843	8.9e-12	2.92e-10	-6.05817	3.86454e-16	9.26059e-15
PRKCB	potential target	-3.8687	0.00016071	0.00131353	-1.62052	1.01346e-39	2.65059e-38	-2.232	2.65e-12	9.64e-11	-4.30715	3.77517e-16	9.07228e-15
AATK	potential target	-3.363	0.000192544	0.00131353	-1.11939	1.943e-22	6.41377e-22	-2.46514	3.04e-11	8.83e-10	-1.62209	3.18118e-16	7.74439e-15
CAMK2G	potential target	-2.00081	0.000284596	0.00138213	-1.24258	6.71388e-18	1.67847e-17	-1.53971	3.55e-09	6.51e-08	-2.59388	2.41365e-16	5.94471e-15
GDA	potential target	-4.11269	0.000149421	0.00131353	-1.34646	2.41159e-29	1.74455e-28	-1.82769	1.43e-08	2.29e-07	-5.49461	2.36603e-16	5.83597e-15
HSPA12A	potential target	-3.1933	0.00016071	0.00131353	-1.9798	1.2456e-35	2.01669e-34	-1.83567	1.91e-13	8.59e-12	-3.75348	1.54729e-16	3.89067e-15
CAMKK1	potential target	-3.22917	0.000192544	0.00131353	-1.64106	3.64937e-13	6.565e-13	-1.35309	1.53e-06	1.41e-05	-0.759719	1.3541e-16	3.4151e-15
SERPINI1	potential target	-4.06361	0.000149421	0.00131353	-1.39967	8.85891e-33	9.71623e-32	-3.07866	5.85e-13	2.39e-11	-4.74423	1.27252e-16	3.23358e-15
NRXN3	potential target	-2.87402	0.000149421	0.00131353	-2.01169	1.34942e-23	5.09782e-23	-1.62922	3.64e-10	8.42e-09	-3.28796	7.71298e-17	2.0465e-15
CRYM	potential target	-4.08759	0.000206865	0.00131353	-1.30674	2.33995e-30	1.85019e-29	-2.34655	1.34e-06	1.26e-05	-5.09891	5.49922e-17	1.48488e-15
SYNGR3	potential target	-3.83131	0.000172798	0.00131353	-3.25059	1.05368e-17	2.59601e-17	-1.56424	1.39e-05	9.77e-05	-4.14014	4.67099e-17	1.26939e-15
TOP2A	potential target	3.85963	0.00014406	0.00131353	1.04462	1.1525e-08	1.57369e-08	2.77292	4.21e-11	1.19e-09	4.4976	4.37813e-17	1.19754e-15
CAMK4	potential target	-2.25863	0.000222183	0.00131353	-1.90622	2.13985e-27	1.2764e-26	-1.36139	2.51e-12	9.22e-11	-1.08312	4.27921e-17	1.1726e-15
SLC6A15	potential target	-2.36682	0.000172798	0.00131353	-1.09079	4.61891e-14	8.6764e-14	-2.01354	3.17e-16	2.47e-14	-1.70133	3.90158e-17	1.08483e-15
MOAP1	potential target	-2.12988	0.000192544	0.00131353	-1.13949	1.69639e-06	2.04529e-06	-1.60328	3.47e-12	1.24e-10	-1.96567	3.04735e-17	8.65921e-16
ANK3	potential target	-2.65959	0.00014406	0.00131353	-1.47505	5.50675e-26	2.67471e-25	-2.46626	1.61e-19	2.46e-17	-3.21338	2.9502e-17	8.44017e-16
ATL1	potential target	-2.50883	0.00014406	0.00131353	-1.55338	2.46065e-38	5.22888e-37	-2.33985	4.84e-17	4.34e-15	-2.82964	2.78815e-17	8.0038e-16
APOC1	potential target	3.35978	0.000166651	0.00131353	1.98897	1.61609e-11	2.57968e-11	1.38216	0.000832914	0.00332551	3.28299	2.12851e-17	6.2055e-16
GRM3	potential target	-3.29494	0.000149421	0.00131353	-2.00679	1.25153e-10	1.90816e-10	-3.47577	1.09e-25	5.66e-23	-4.45994	1.85913e-17	5.48671e-16
EPB41L1	potential target	-2.3835	0.000154968	0.00131353	-1.26216	1.00217e-38	2.43383e-37	-1.31744	1.94e-08	3e-07	-2.46458	1.05666e-17	3.21431e-16
NGEF	potential target	-3.6831	0.000179158	0.00131353	-1.28525	2.45679e-32	2.45679e-31	-1.83143	3.05e-07	3.39e-06	-2.53857	7.71996e-18	2.39604e-16
IQSEC1	potential target	-2.0982	0.00016071	0.00131353	-1.22781	5.22219e-42	1.97283e-40	-1.10617	2e-08	3.07e-07	-1.63725	7.61258e-18	2.37146e-16
MOBP	potential target	-2.68749	0.00379169	0.00831287	-2.10271	3.19447e-07	4.02267e-07	-4.83159	5.95e-16	4.41e-14	-5.58035	6.26039e-18	1.97956e-16
PDE1B	potential target	-2.58094	0.000192544	0.00131353	-1.80135	4.7638e-12	7.90094e-12	-1.27238	6.79e-07	6.89e-06	-0.930304	5.97796e-18	1.89738e-16
SPOCK3	potential target	-3.046	0.000461644	0.00174119	-1.14464	5.50683e-13	9.75167e-13	-4.16983	5.06e-21	1.08e-18	-4.1241	3.40394e-18	1.10117e-16
NEFH	potential target	-2.93314	0.000222183	0.00131353	-1.61075	1.4085e-17	3.44526e-17	-1.91088	5.67e-11	1.56e-09	-4.86074	3.34291e-18	1.08351e-16
NPTN	potential target	-1.61813	0.000350809	0.00150143	-1.72304	1.52871e-15	3.35331e-15	-1.38788	4.31e-08	6.1e-07	-1.36096	3.28411e-18	1.06813e-16
CCK	potential target	-4.29441	0.000230235	0.00131353	-1.01315	9.16188e-13	1.58931e-12	-3.34662	4.61e-09	8.2e-08	-5.74197	2.25424e-18	7.53892e-17
PPP3R1	potential target	-1.7874	0.000238561	0.00131795	-1.53546	5.30148e-17	1.24311e-16	-1.47339	7.25e-12	2.42e-10	-1.49861	1.95908e-18	6.6176e-17
PPP1R16B	potential target	-3.55793	0.000149421	0.00131353	-1.76559	6.01596e-08	7.86703e-08	-3.46251	1.57e-29	1.45e-26	-4.05089	1.51202e-18	5.13842e-17
JAKMIP1	potential target	-3.28062	0.000166651	0.00131353	-1.0114	4.14875e-26	2.04431e-25	-2.00955	7.9e-12	2.62e-10	-3.80732	1.4884e-18	5.06838e-17
CDS1	potential target	-1.9396	0.000604493	0.00205885	-1.63536	3.89363e-23	1.32383e-22	-1.27318	1.11e-09	2.29e-08	-3.2129	1.4681e-18	5.02982e-17
ANXA2	potential target	3.60277	0.000154968	0.00131353	1.05638	1.62224e-15	3.53566e-15	2.23741	1.23e-07	1.54e-06	3.73149	1.41274e-18	4.85996e-17
HPCA	potential target	-4.02407	0.000192544	0.00131353	-1.56238	9.59799e-23	3.23101e-22	-1.64345	0.000480362	0.0020753	-2.44016	1.37501e-18	4.74957e-17
NRGN	potential target	-4.71297	0.000185738	0.00131353	-1.93095	5.5028e-06	6.42939e-06	-2.3588	9.61e-05	0.000517797	-4.98177	1.27045e-18	4.4065e-17
PRKCG	potential target	-4.95025	0.00016071	0.00131353	-2.28137	3.30883e-16	7.40134e-16	-1.7475	6.05e-09	1.05e-07	-0.675356	7.60817e-19	2.74057e-17
RAP1GAP2	potential target	-2.81068	0.000206865	0.00131353	-1.3994	5.03639e-22	1.58553e-21	-1.23839	6.16e-07	6.31e-06	-2.42249	6.54565e-19	2.38336e-17
STXBP6	potential target	-2.64651	0.00014406	0.00131353	-1.7341	9.04956e-10	1.30375e-09	-2.56485	5.94e-23	1.75e-20	-2.16201	6.34966e-19	2.31701e-17
HPCAL4	potential target	-4.31251	0.000179158	0.00131353	-1.51935	1.45467e-23	5.43505e-23	-2.84861	6.14e-14	3.08e-12	-4.74759	5.8072e-19	2.12367e-17
ENTPD3	potential target	-1.88023	0.000511053	0.00185225	-1.60393	3.23232e-14	6.24426e-14	-1.33318	5.62e-15	3.42e-13	-3.03538	5.36444e-19	1.97463e-17
GAD2	potential target	-3.39489	0.000172798	0.00131353	-1.71813	5.36056e-22	1.6569e-21	-1.55726	2.75e-07	3.09e-06	-1.59173	4.37736e-19	1.62552e-17
SVIP	potential target	-1.33581	0.000713638	0.0022945	-1.95138	5.36457e-17	1.24928e-16	-1.28465	3.61e-05	0.000225641	-3.30248	3.86662e-19	1.46496e-17
STXBP1	potential target	-3.6078	0.000179158	0.00131353	-1.93239	7.69483e-35	1.0465e-33	-1.69046	1.29e-07	1.59e-06	-3.50317	3.74815e-19	1.4265e-17
NRSN1	potential target	-2.83457	0.000338855	0.00147937	-2.34131	4.20163e-07	5.21371e-07	-2.11558	3.54e-11	1.01e-09	-3.91677	3.27497e-19	1.2578e-17
ATP6V1E1	potential target	-1.18243	0.000172798	0.00131353	-1.05831	1.41042e-42	6.85062e-41	-1.30556	8.32e-07	8.21e-06	-1.31179	3.2084e-19	1.23505e-17
ZNF365	potential target	-2.60233	0.00014406	0.00131353	-1.74901	1.34938e-07	1.73784e-07	-2.4053	2.69e-24	1.06e-21	-4.05687	2.85585e-19	1.10694e-17
SCN2A	potential target	-3.02047	0.000179158	0.00131353	-2.45006	5.53508e-14	1.02838e-13	-1.59172	1.68e-11	5.22e-10	-4.23024	2.30782e-19	9.13462e-18
ITPR1	potential target	-2.06833	0.00127661	0.00350495	-1.0738	4.553e-43	3.09604e-41	-1.4842	1.84e-10	4.54e-09	-2.90455	1.7713e-19	7.14552e-18
MICU3	potential target	-2.22549	0.000166651	0.00131353	-1.52746	3.36296e-14	6.45992e-14	-1.66765	1.91e-16	1.54e-14	-3.23196	1.57196e-19	6.41834e-18
GNG3	potential target	-4.27238	0.000179158	0.00131353	-1.62188	1.66955e-09	2.37509e-09	-2.54011	1.06e-06	1.01e-05	-4.50883	7.20264e-20	3.02152e-18
NRIP2	potential target	-1.60523	0.000192544	0.00131353	-1.02765	9.94415e-12	1.61771e-11	-1.42256	2.53e-11	7.5e-10	-1.15622	6.35488e-20	2.68597e-18
SNCA	potential target	-3.97382	0.00014406	0.00131353	-1.17949	2.45878e-19	6.58257e-19	-2.76425	6.86e-13	2.75e-11	-3.56391	4.78459e-20	2.05848e-18
PCP4L1	potential target	-2.82847	0.000431221	0.00167077	-1.60871	3.40031e-20	9.6342e-20	-1.797	1.51e-07	1.83e-06	-2.23163	4.13596e-20	1.78856e-18
GABRB2	potential target	-3.31103	0.000192544	0.00131353	-2.39272	6.57637e-08	8.56692e-08	-2.26863	2.09e-17	2e-15	-1.22742	3.85136e-20	1.6741e-18
NGB	potential target	-2.20582	0.000713353	0.0022945	-1.05216	0.00483652	0.00537391	-1.47569	6.4e-08	8.68e-07	-1.10873	3.48543e-20	1.52291e-18
CPNE6	potential target	-4.17913	0.000154968	0.00131353	-1.2494	9.27849e-20	2.56478e-19	-2.17531	7.31e-07	7.34e-06	-2.42337	2.22625e-20	9.90738e-19
GABARAPL1	potential target	-2.54957	0.000166651	0.00131353	-1.37234	2.88151e-07	3.64206e-07	-1.65166	9.5e-10	1.99e-08	-2.16196	2.09502e-20	9.39799e-19
NCOA7	potential target	-2.23134	0.00014406	0.00131353	-1.19816	1.17266e-22	3.90887e-22	-2.00192	1.29e-16	1.07e-14	-2.4606	1.95262e-20	8.80615e-19
GNAO1	potential target	-2.67908	0.00014406	0.00131353	-1.50369	3.2877e-41	1.0162e-39	-1.94906	1.99e-10	4.87e-09	-2.7671	1.5749e-20	7.17965e-19
SCN1B	potential target	-1.60292	0.000402678	0.00160861	-1.82446	2.95532e-09	4.1521e-09	-1.18204	0.000287292	0.00133359	-2.85851	1.44137e-20	6.5888e-19
TPRG1L	potential target	-2.05447	0.000206865	0.00131353	-1.47749	3.86865e-23	1.32863e-22	-1.30827	1.06e-06	1.01e-05	-2.1635	1.42571e-20	6.53495e-19
GABRG2	potential target	-4.03025	0.000199584	0.00131353	-2.48145	5.60386e-11	8.70005e-11	-2.37904	7.29e-13	2.91e-11	-5.11702	1.41092e-20	6.50259e-19
LGI3	potential target	-3.71747	0.000192544	0.00131353	-2.48564	1.70974e-09	2.42214e-09	-2.92267	2.67e-11	7.86e-10	-2.51565	1.17116e-20	5.47257e-19
EZH2	potential target	2.69874	0.00014406	0.00131353	2.01285	8.1716e-05	9.35469e-05	1.64489	3.82e-09	6.94e-08	3.70956	9.27677e-21	4.38354e-19
RAB3A	potential target	-4.18181	0.000185738	0.00131353	-2.31146	9.12964e-12	1.49234e-11	-2.14538	2.59e-08	3.86e-07	-1.71866	8.84772e-21	4.19257e-19
NEFM	potential target	-4.71089	0.000199584	0.00131353	-1.7204	2.75732e-16	6.20854e-16	-3.23195	1.73e-12	6.49e-11	-6.46396	7.4894e-21	3.57917e-19
RIMBP2	potential target	-2.9304	0.000206865	0.00131353	-1.3359	5.69513e-15	1.13903e-14	-1.28205	5.11e-08	7.09e-07	-3.73379	4.4147e-21	2.16514e-19
SYT7	potential target	-3.76191	0.000179158	0.00131353	-1.98191	9.75405e-41	2.76365e-39	-1.756	8.73e-07	8.58e-06	-0.957477	3.16314e-21	1.57427e-19
MAP7D2	potential target	-3.60106	0.000172798	0.00131353	-1.65836	4.53615e-33	5.14097e-32	-1.7958	5.03e-10	1.12e-08	-3.74616	3.0271e-21	1.52006e-19
ATP2B2	potential target	-2.9297	0.000389078	0.00157788	-2.44469	9.11404e-14	1.68412e-13	-1.54401	1.2e-07	1.51e-06	-2.85118	2.99255e-21	1.5072e-19
MAP2K4	potential target	-1.63183	0.000185738	0.00131353	-1.12024	5.67065e-34	7.14082e-33	-1.24103	4.22e-14	2.18e-12	-1.7209	2.21931e-21	1.14169e-19
ADAP1	potential target	-2.9036	0.00014406	0.00131353	-1.48688	1.55944e-23	5.76314e-23	-2.14351	6.21e-09	1.08e-07	-2.3135	1.32782e-21	7.02407e-20
SLC17A7	potential target	-5.66865	0.000172798	0.00131353	-1.88724	6.959e-29	4.73212e-28	-3.07907	3.4e-08	4.92e-07	-4.63827	1.16537e-21	6.24325e-20
LDB3	potential target	-1.86133	0.000604493	0.00205885	-1.11548	3.28161e-15	6.88733e-15	-2.55909	2.59e-18	2.96e-16	-1.81853	4.6382e-22	2.57955e-20
RGS7	potential target	-3.0978	0.000192544	0.00131353	-1.95501	3.9938e-20	1.12222e-19	-1.95121	1.42e-13	6.52e-12	-3.9755	1.08971e-22	6.64173e-21
TPPP	potential target	-4.40117	0.00014406	0.00131353	-2.20879	2.64808e-23	9.28193e-23	-3.50535	4.45e-19	5.92e-17	-3.03675	8.89143e-23	5.45882e-21
SNCB	potential target	-4.64348	0.000192544	0.00131353	-1.45827	5.22689e-09	7.22416e-09	-2.30723	2.01e-05	0.000135206	-3.00863	8.87448e-23	5.45882e-21
KIAA0513	potential target	-3.79114	0.000154968	0.00131353	-1.55736	1.74433e-26	9.12417e-26	-1.39237	3.54e-10	8.21e-09	-3.0075	6.20693e-23	3.86715e-21
KCNAB1	potential target	-2.35255	0.000149421	0.00131353	-1.55542	3.32053e-10	4.90861e-10	-1.85209	1.75e-20	3.08e-18	-1.94695	4.68446e-23	2.96248e-21
SYN1	potential target	-4.65146	0.000179158	0.00131353	-1.89079	4.81532e-24	1.90373e-23	-1.80841	3.28e-05	0.000208013	-3.29392	3.3215e-23	2.13261e-21
NCDN	potential target	-3.43791	0.000166651	0.00131353	-1.4473	8.89559e-17	2.05748e-16	-1.58244	8.91e-09	1.49e-07	-2.36198	3.18454e-23	2.0604e-21
SLC24A2	potential target	-3.04535	0.000172798	0.00131353	-1.83445	4.75337e-14	8.87993e-14	-2.84418	2.4e-23	7.55e-21	-1.57418	1.95773e-23	1.29657e-21
SYT13	potential target	-4.02794	0.000192544	0.00131353	-1.29455	1.64367e-20	4.6962e-20	-2.15696	1.38e-10	3.5e-09	-4.12984	1.04567e-23	7.26867e-22
NEGR1	potential target	-2.81948	0.000192544	0.00131353	-2.37076	2.0165e-14	3.96306e-14	-1.90193	3.26e-10	7.6e-09	-3.74275	7.92424e-24	5.64837e-22
NECAB1	potential target	-2.94724	0.00014406	0.00131353	-1.70797	8.15571e-10	1.17997e-09	-2.75834	9.36e-21	1.8e-18	-4.88468	7.48957e-24	5.36125e-22
PPP3CB	potential target	-2.36223	0.000179158	0.00131353	-1.10334	3.44302e-35	5.32103e-34	-1.65	2.52e-11	7.49e-10	-2.44955	3.72504e-24	2.72447e-22
EPHX4	potential target	-1.35049	0.00347597	0.00774983	-1.10107	2.43378e-12	4.11684e-12	-1.0513	4.12e-08	5.84e-07	-2.96609	2.79873e-24	2.07402e-22
GABRA1	potential target	-4.2311	0.000199584	0.00131353	-3.28732	4.40084e-10	6.44951e-10	-2.95695	9.32e-18	9.43e-16	-6.25956	1.62468e-24	1.2311e-22
SV2B	potential target	-4.35455	0.00016071	0.00131353	-2.78348	1.14362e-11	1.83411e-11	-2.65434	1.09e-18	1.33e-16	-5.56671	1.59605e-24	1.21488e-22
DMTN	potential target	-3.49397	0.000185738	0.00131353	-1.07523	9.21619e-29	6.02597e-28	-2.06309	7.04e-09	1.21e-07	-2.93136	1.46573e-24	1.12075e-22
DNAJC6	potential target	-3.4375	0.00014406	0.00131353	-1.97289	1.92825e-31	1.72527e-30	-2.65175	4.41e-18	4.78e-16	-2.81428	1.1196e-24	8.67925e-23
SLC30A3	potential target	-3.34692	0.000214396	0.00131353	-1.51481	2.72613e-12	4.58853e-12	-1.44544	2.77e-06	2.39e-05	-1.44353	1.01845e-24	8.00579e-23
NAPB	potential target	-4.07141	0.000172798	0.00131353	-1.90487	4.94115e-24	1.93102e-23	-2.05951	4.79e-11	1.34e-09	-4.183	7.76847e-25	6.16421e-23
RGS7BP	potential target	-2.86686	0.000214396	0.00131353	-1.02202	3.9063e-10	5.74953e-10	-1.85608	4.15e-17	3.82e-15	-3.60156	5.68878e-25	4.62303e-23
AK5	potential target	-4.50862	0.00014406	0.00131353	-2.21228	1.10945e-25	5.31286e-25	-3.55264	1.81e-19	2.7e-17	-4.99984	4.8917e-25	4.0536e-23
KCNJ4	potential target	-3.95508	0.000179158	0.00131353	-1.53079	1.59534e-06	1.9303e-06	-1.62518	1.02e-05	7.43e-05	-2.20581	3.3373e-25	2.89382e-23
SLC6A17	potential target	-4.57545	0.000166651	0.00131353	-1.37802	1.20509e-26	6.50366e-26	-1.83643	1.98e-08	3.05e-07	-1.12098	2.6096e-25	2.27454e-23
CNTNAP2	potential target	-3.40738	0.000166651	0.00131353	-2.40991	7.92142e-29	5.28094e-28	-2.33293	8.62e-16	6.11e-14	-2.20593	1.44988e-25	1.29733e-23
PACSIN1	potential target	-5.23457	0.000172798	0.00131353	-2.64993	1.83583e-17	4.45845e-17	-2.89235	1.68e-10	4.17e-09	-1.55443	1.12926e-25	1.03805e-23
NSF	potential target	-2.44108	0.000192544	0.00131353	-1.27752	1.85303e-49	6.30029e-47	-1.70631	1.48e-10	3.71e-09	-2.46498	1.07293e-25	9.97176e-24
RBFOX1	potential target	-3.74602	0.000185738	0.00131353	-2.28406	5.15968e-06	6.07021e-06	-2.56737	2.47e-13	1.08e-11	-5.21787	4.07885e-26	3.96235e-24
CPLX2	potential target	-4.92187	0.000199584	0.00131353	-2.457	2.98291e-21	8.81902e-21	-2.85091	1.49e-07	1.81e-06	-2.29293	2.23013e-26	2.27365e-24
SYN2	potential target	-4.97898	0.000166651	0.00131353	-1.43276	6.84366e-32	6.64813e-31	-2.45626	1.92e-08	2.96e-07	-3.34447	7.52455e-27	8.16633e-25
CELF4	potential target	-3.89882	0.000172798	0.00131353	-1.85334	6.42402e-27	3.5806e-26	-2.18087	1.71e-08	2.67e-07	-3.1314	6.42784e-27	7.06726e-25
DLG2	potential target	-3.09747	0.00014406	0.00131353	-1.61536	3.99793e-49	6.79648e-47	-2.58635	1.35e-23	4.6e-21	-3.49738	6.21423e-27	6.9229e-25
PPP2R2C	potential target	-4.07139	0.000149421	0.00131353	-1.28548	1.61296e-14	3.20705e-14	-3.31867	1.07e-17	1.07e-15	-3.74323	2.95269e-27	3.4979e-25
TMEM151B	potential target	-3.20564	0.000247168	0.00132684	-2.39066	1.889e-13	3.41627e-13	-1.88647	3.52e-09	6.47e-08	-2.86562	2.56181e-27	3.05637e-25
SULT4A1	potential target	-5.02285	0.000166651	0.00131353	-1.89753	5.94871e-19	1.54394e-18	-2.26501	2.4e-07	2.75e-06	-3.97269	1.51904e-27	1.82523e-25
GRIN2A	potential target	-2.88955	0.000222183	0.00131353	-2.19215	2.248e-16	5.12966e-16	-1.26499	4.02e-09	7.26e-08	-2.71814	7.68485e-28	9.79353e-26
RIMS3	potential target	-3.1979	0.000375908	0.00155634	-2.74677	0.00440117	0.00490622	-2.09847	5.92e-14	2.99e-12	-2.76287	5.17499e-28	6.80107e-26
PDE1A	potential target	-3.14496	0.00014406	0.00131353	-1.67633	7.08647e-25	3.04987e-24	-2.30972	4.63e-23	1.38e-20	-3.15701	4.79865e-28	6.35614e-26
RASAL1	potential target	-4.0399	0.00014406	0.00131353	-1.08252	1.01127e-18	2.6048e-18	-2.19147	7.13e-10	1.53e-08	-1.282	4.37269e-28	5.83789e-26
CAMKV	potential target	-4.24689	0.000206865	0.00131353	-2.37243	1.87222e-37	3.53641e-36	-2.04226	1.9e-07	2.24e-06	-3.10715	1.30114e-28	1.87075e-26
PLEKHA1	potential target	-1.47058	0.00014406	0.00131353	-1.79257	2.86665e-17	6.86382e-17	-1.94317	1.23e-20	2.33e-18	-2.51421	7.44904e-29	1.10892e-26
OPALIN	potential target	-4.44515	0.000230235	0.00131353	-2.43899	4.47881e-08	5.94841e-08	-4.74187	3.09e-28	2.57e-25	-5.05785	3.12175e-29	4.73099e-27
PHYHIP	potential target	-4.63312	0.000179158	0.00131353	-1.98876	1.66844e-25	7.77079e-25	-1.76805	5.49e-05	0.0003239	-4.05505	2.84132e-29	4.34515e-27
PPM1H	potential target	-2.5831	0.000149421	0.00131353	-1.91854	9.18841e-32	8.4434e-31	-1.80473	4.11e-20	6.83e-18	-2.66206	1.54651e-29	2.47765e-27
HTR2A	potential target	-2.85035	0.000222183	0.00131353	-1.85541	2.14703e-06	2.57038e-06	-1.43855	6.49e-16	4.75e-14	-4.12204	3.62234e-30	6.21786e-28
CYP4X1	potential target	-2.28377	0.000199584	0.00131353	-1.78326	2.16648e-15	4.69175e-15	-1.20902	5.96e-13	2.43e-11	-3.79115	2.26239e-30	4.09225e-28
KCNJ3	potential target	-3.08398	0.000172798	0.00131353	-1.9267	2.32458e-06	2.76349e-06	-1.90051	7.11e-20	1.14e-17	-2.03026	6.13557e-31	1.14681e-28
ARHGAP44	potential target	-2.77179	0.00016071	0.00131353	-2.00847	1.90688e-26	9.8233e-26	-1.70599	3.3e-13	1.42e-11	-4.22685	2.12958e-31	4.21456e-29
GOT1	potential target	-2.66788	0.00016071	0.00131353	-1.47934	1.39245e-42	7.89057e-41	-1.74642	1.03e-11	3.34e-10	-2.97724	2.04335e-31	4.14136e-29
PEX5L	potential target	-3.23181	0.00014406	0.00131353	-1.68565	1.60684e-23	5.87446e-23	-3.16895	9.08e-26	4.92e-23	-3.62321	4.62635e-34	1.23531e-31
CAMK2A	potential target	-5.23656	0.000192544	0.00131353	-2.24641	2.46166e-36	4.18482e-35	-3.41408	3.14e-13	1.35e-11	-2.46897	1.96485e-34	5.60216e-32
PAK1	potential target	-2.67587	0.000206865	0.00131353	-1.45494	2.60193e-26	1.32038e-25	-1.35449	1.68e-09	3.3e-08	-2.59861	3.94714e-35	1.20725e-32
SVOP	potential target	-3.91665	0.000166651	0.00131353	-1.99351	7.37627e-16	1.62853e-15	-2.58728	3.09e-12	1.11e-10	-4.08918	1.73606e-35	5.40816e-33
RASGRF1	potential target	-3.31949	0.00014406	0.00131353	-1.44737	5.93302e-19	1.55171e-18	-2.51878	1.31e-20	2.42e-18	-2.55028	2.83828e-36	9.74398e-34
CABP1	potential target	-3.07411	0.000214396	0.00131353	-2.36592	2.09211e-12	3.55659e-12	-2.40303	3.22e-08	4.68e-07	-4.04771	1.94887e-36	7.12692e-34
PVALB	potential target	-1.55175	0.00533054	0.0110042	-2.2045	1.95226e-10	2.93703e-10	-1.67398	3.4e-05	0.000214081	-4.61809	1.13621e-36	4.24741e-34
SH2D5	potential target	-3.04215	0.000185738	0.00131353	-1.44694	1.12867e-10	1.7286e-10	-1.53152	1.67e-09	3.3e-08	-2.70295	2.673e-37	1.0706e-34
CAMKK2	potential target	-2.08066	0.000305242	0.00141944	-1.59636	1.81142e-23	6.55195e-23	-1.48062	7.44e-13	2.97e-11	-2.07026	5.02961e-40	2.91752e-37
SCN2B	potential target	-3.57585	0.000154968	0.00131353	-2.35963	1.23832e-27	7.51839e-27	-2.15595	1.79e-16	1.45e-14	-3.04245	2.69239e-41	1.96919e-38
CHRM1	potential target	-4.07412	0.000166651	0.00131353	-1.69427	3.92596e-07	4.88947e-07	-1.62049	3.63e-07	3.96e-06	-3.44669	8.81578e-42	7.06186e-39
DDN	potential target	-4.94227	0.000179158	0.00131353	-2.02929	3.46444e-06	4.08997e-06	-3.12792	1.06e-14	6.18e-13	-3.22452	1.05353e-45	1.47688e-42
TESPA1	potential target	-3.10664	0.000284596	0.00138213	-1.42833	1.62228e-08	2.18879e-08	-2.29944	5.6e-19	7.15e-17	-3.96889	7.99498e-62	4.48305e-58

## Sheet: Targets in LGG
		CGGA_mRNA-seq: 20 normal vs 291 LGG			TCGA_mRNA-seq: 5 normal vs 538 LGG			GSE16011_mRNA-array: 8 normal vs 24 LGG
Gene	Class	logFC	P Value	FDR	logFC	P Value	FDR	logFC	P Value	FDR
ATP6V1A	validated target	-0.769886	4.62511e-05	0.0003434	-1.447	6.41862e-08	2.15166e-06	-1.07235	0.00015061	0.000946494
BAX	validated target	0.720135	0.000126991	0.000797771	0.781384	0.00316493	0.0234023	0.0644783	0.759113	0.832451
CENPK	validated target	-0.121075	0.467344	0.586391	0.500052	0.0533857	0.220141	0.982827	0.0139887	0.0381638
COL18A1	validated target	0.912308	0.000603171	0.00284631	0.323034	0.383237	0.784352	0.222175	0.33487	0.459476
DLL3	validated target	2.83997	7.51585e-09	2.20335e-07	3.94121	9.84898e-07	2.33234e-05	2.94343	1.66879e-06	2.9426e-05
DNAJB11	validated target	-0.197522	0.38664	0.511062	0.225854	0.208873	0.559427	0.655287	0.000462242	0.00238376
HES1	validated target	0.143845	0.461908	0.581735	0.448332	0.224816	0.584673	0.347785	0.179442	0.287894
IKBKB	validated target	0.314605	0.0181912	0.0456737	0.950501	7.14899e-09	3.13894e-07	0.850294	1.11383e-08	9.8832e-07
LMAN2	validated target	0.0761599	0.675319	0.764597	0.66978	0.00107447	0.00942508	0.479592	0.000536619	0.00268182
MAPKAPK2	validated target	0.0647973	0.697565	0.782546	1.04078	2.36883e-07	6.7487e-06	0.474683	0.000167588	0.00103342
MEPCE	validated target	0.440959	0.00132956	0.00544292	0.710915	6.31065e-05	0.000852516	0.644307	7.28995e-05	0.000520066
NASP	validated target	-0.140733	0.508991	0.624471	0.664689	0.0141369	0.0790303	0.633107	0.000784352	0.00365204
NOTCH1	validated target	1.13322	1.09716e-07	2.17032e-06	1.62687	1.7421e-06	3.83359e-05	1.05261	3.81799e-07	1.01482e-05
NOTCH3	validated target	0.505963	0.0122295	0.0330854	0.701	0.0279279	0.134399	-0.11403	0.417124	0.541424
NRF1	validated target	0.48063	3.79657e-06	4.3497e-05	0.373241	0.00566681	0.037747	0.248955	0.00688798	0.0216255
PHLPP2	validated target	-0.166491	0.218613	0.331741	-0.63935	0.000362206	0.00377388	-0.716102	9.15263e-05	0.000628431
RELA	validated target	0.293706	0.0622583	0.123377	1.00347	1.00026e-09	5.41028e-08	0.796954	3.9824e-05	0.000321896
SFRP1	validated target	-1.09322	2.00572e-06	2.54338e-05	-1.32332	0.00308158	0.0228772	-1.45869	2.0603e-05	0.000194819
SOX2	validated target	0.989666	0.000316902	0.00168935	2.50491	8.78005e-12	7.33619e-10	2.28245	1.73066e-10	9.01766e-08
TIMP1	validated target	-0.230864	0.641341	0.737503	-0.904396	0.266769	0.648044	-0.172584	0.820727	0.877536
TK1	validated target	0.124791	0.516839	0.630839	0.566041	0.220372	0.577906	-0.0546668	0.704935	0.791195
U2AF2	validated target	-0.0949546	0.534674	0.647312	0.269592	0.13694	0.42738	-0.00397358	0.965913	0.976243
VEGFA	validated target	-0.0263243	0.936612	0.9576	-0.232809	0.559983	0.917253	0.240594	0.509383	0.627846
VPS37B	validated target	0.12005	0.518933	0.632898	0.439967	0.0992832	0.344324	0.498508	0.11427	0.201896
AATK	potential target	-1.33029	6.30515e-07	9.45936e-06	-1.77766	9.48888e-05	0.00121142	-1.22683	1.6522e-07	5.80236e-06
ADAP1	potential target	-1.13524	0.000228352	0.00129661	-2.17118	2.05468e-08	7.91094e-07	-1.92168	1.53208e-07	5.55444e-06
ADCY1	potential target	-1.23482	1.48651e-05	0.000133706	-2.22413	2.93305e-05	0.00044239	-1.54743	7.40253e-06	8.84364e-05
AIFM3	potential target	-1.02475	0.00612863	0.0188833	-1.92795	0.000218708	0.00245709	-1.28234	0.000108562	0.000722973
AK5	potential target	-2.49466	6.7058e-11	3.48297e-09	-3.46138	9.47765e-08	3.02151e-06	-3.92542	5.14372e-07	1.27811e-05
AMPH	potential target	-0.962619	0.000755254	0.0034264	-2.52897	1.21001e-07	3.7404e-06	-2.12363	1.15278e-05	0.000124788
ANK3	potential target	-1.82073	1.89927e-11	1.15995e-09	-1.84	6.89567e-07	1.7066e-05	-2.5414	1.14736e-07	4.56288e-06
ANKS1B	potential target	-1.86166	8.74477e-13	7.50856e-11	-1.756	3.61871e-06	7.24027e-05	-1.89555	5.69083e-07	1.36369e-05
ANXA2	potential target	-0.131516	0.722412	0.803225	0.755214	0.147615	0.44863	1.54038	0.00107662	0.00470534
APLP1	potential target	-1.23981	0.000257038	0.00142847	-2.08044	1.34948e-06	3.06726e-05	-1.79956	2.18901e-05	0.00020367
APOC1	potential target	0.829702	0.0372399	0.0821515	2.41674	2.25397e-06	4.78505e-05	2.98453	1.11594e-09	2.60728e-07
ARHGAP44	potential target	-0.752755	0.00235162	0.00868845	-1.9827	3.25791e-08	1.18508e-06	-3.2514	4.54322e-08	2.49965e-06
ASPA	potential target	-2.08778	5.1199e-16	1.07329e-13	-1.03718	0.0115433	0.0672232	-2.42565	8.81319e-05	0.000609603
ATL1	potential target	-1.52148	8.2026e-09	2.38881e-07	-1.81884	2.11175e-08	8.09921e-07	-1.55924	6.65177e-08	3.2154e-06
ATP1A2	potential target	-0.389118	0.238047	0.354005	-0.689238	0.288339	0.67726	-0.317345	0.494482	0.614886
ATP1B1	potential target	-2.08925	3.7683e-09	1.23226e-07	-2.58361	3.61692e-07	9.73474e-06	-2.29493	2.36559e-06	3.77552e-05
ATP2B1	potential target	-1.15585	1.15653e-05	0.000108908	-1.935	2.6979e-06	5.57732e-05	-2.38342	1.96117e-07	6.39357e-06
ATP2B2	potential target	-0.514663	0.0706651	0.136627	-1.74916	0.000113077	0.00141017	-1.73078	4.85137e-05	0.000376602
ATP6V1E1	potential target	-1.03342	3.29849e-05	0.000257905	-1.19995	8.58621e-09	3.6805e-07	-1.11167	8.74565e-08	3.88058e-06
ATP6V1G2	potential target	-0.191274	0.527909	0.641324	-1.25716	0.00969102	0.0583797	-1.25343	0.000852856	0.00389645
ATP8A1	potential target	-1.6054	8.72139e-11	4.41169e-09	-1.5635	3.69174e-05	0.000539699	-0.912129	0.0131517	0.0363456
BCAS1	potential target	-2.62147	3.29879e-12	2.51671e-10	-0.840454	0.164234	0.480614	-1.79135	0.00409624	0.0140914
BIN1	potential target	-0.786479	0.000709406	0.00326035	-1.3258	1.534e-05	0.000252355	-0.870576	0.000804051	0.00371893
BRINP1	potential target	-0.261312	0.339828	0.463998	-1.51549	0.00771798	0.0484273	-1.2219	0.0255686	0.061994
CA12	potential target	0.526732	0.0425026	0.0913958	0.926681	0.0614477	0.244263	1.24826	0.00817488	0.0249352
CABP1	potential target	-0.776541	0.0876821	0.16221	-2.15823	3.04152e-05	0.000456367	-3.06501	2.65122e-07	7.90758e-06
CALB1	potential target	-0.761231	0.00586626	0.0182491	-1.19979	0.0014398	0.0120953	-1.39666	0.10594	0.190683
CAMK2A	potential target	-1.98359	0.000233074	0.00131796	-4.16891	2.31068e-05	0.000359123	-2.02388	6.32714e-07	1.47213e-05
CAMK2B	potential target	-0.82585	0.0269974	0.0628895	-2.80207	1.07451e-06	2.51372e-05	-3.0141	4.28801e-06	5.8788e-05
CAMK2G	potential target	-0.389444	0.0959988	0.17457	-0.927238	0.00527878	0.0355273	-1.31081	0.000110013	0.000731475
CAMK4	potential target	-0.619159	0.0106937	0.0296547	-1.54994	0.000264863	0.0028977	-0.849966	0.000232744	0.00135428
CAMKK1	potential target	-0.923109	0.0059265	0.0183823	-2.75194	3.26164e-08	1.18567e-06	-0.591346	0.000456628	0.00235915
CAMKK2	potential target	-1.17393	2.85485e-06	3.4242e-05	-1.75912	7.3461e-07	1.80373e-05	-1.96721	1.24468e-08	1.0469e-06
CAMKV	potential target	-0.96589	0.014101	0.037071	-3.33541	3.17004e-07	8.67915e-06	-2.42177	1.10198e-06	2.16308e-05
CARNS1	potential target	-1.87157	3.7765e-05	0.000289042	-1.87615	0.0154225	0.0846123	-3.19569	8.5808e-06	9.97555e-05
CBX2	potential target	1.08047	4.03293e-09	1.30699e-07	0.995282	0.00188059	0.0151285	0.198306	0.0284438	0.0672403
CCK	potential target	-1.53229	0.00919156	0.0261913	-3.677	3.02095e-06	6.17673e-05	-4.51681	3.2516e-06	4.7317e-05
CD200	potential target	-1.1527	5.32643e-06	5.72739e-05	-1.39027	6.36105e-06	0.000117526	-1.17343	2.16438e-05	0.000201937
CD44	potential target	0.425375	0.245961	0.363128	1.56612	0.0103219	0.0615115	1.56625	0.00158979	0.00649745
CDS1	potential target	-1.0441	1.85441e-06	2.37481e-05	-1.65856	0.000140422	0.00168766	-3.05737	1.92428e-08	1.43868e-06
CELF4	potential target	-0.935299	0.0168036	0.0428731	-2.77043	3.41156e-06	6.87495e-05	-2.28105	1.10198e-06	2.16308e-05
CHRM1	potential target	-0.440035	0.209235	0.321111	-2.88513	2.07443e-06	4.45799e-05	-2.61699	8.17743e-07	1.75684e-05
CLVS2	potential target	-0.686875	0.00141634	0.0057416	-1.1366	0.008212	0.0509559	-0.182893	0.177298	0.28527
CNKSR2	potential target	-0.790422	0.0012988	0.00534238	-1.82568	5.07268e-07	1.30445e-05	-1.33352	0.000660046	0.00316493
CNP	potential target	-1.84982	2.83147e-12	2.22586e-10	-0.82156	0.034826	0.159519	-1.46047	1.02537e-05	0.000114457
CNTN2	potential target	-2.2731	5.20632e-09	1.61743e-07	-2.03208	0.00406987	0.0287708	-2.5026	2.76856e-05	0.000245378
CNTNAP2	potential target	-1.30849	5.0745e-07	7.89823e-06	-2.05857	4.1647e-05	0.000598737	-1.35747	6.31432e-05	0.00046283
COL5A1	potential target	0.264947	0.300292	0.422559	0.027566	0.944148	1	-0.0334322	0.877834	0.917091
CPLX2	potential target	-0.694826	0.168767	0.271448	-2.98184	0.000576902	0.00559047	-1.66425	8.1837e-06	9.5668e-05
CPNE6	potential target	-1.09593	0.00874196	0.0251535	-3.45235	7.1231e-09	3.13003e-07	-1.87284	8.15642e-06	9.54154e-05
CRYM	potential target	-1.37074	0.00790184	0.0232039	-3.55899	2.13425e-07	6.19064e-06	-4.29728	6.68999e-07	1.51874e-05
CYP4X1	potential target	-0.835887	4.44816e-05	0.000332171	-1.96134	1.60497e-09	8.30402e-08	-3.35823	1.1048e-08	9.8832e-07
DDN	potential target	-1.64545	0.000798735	0.00358383	-3.73583	3.67501e-06	7.32151e-05	-2.60967	4.21697e-07	1.10063e-05
DIRAS2	potential target	-1.51398	4.39801e-06	4.88717e-05	-2.28329	4.10537e-05	0.000591841	-3.39169	1.80604e-08	1.37472e-06
DLG2	potential target	-1.68474	6.42472e-12	4.51652e-10	-2.06774	2.27348e-08	8.64634e-07	-2.68627	1.08378e-09	2.60728e-07
DMTN	potential target	-1.34097	0.000737455	0.00336138	-3.03825	1.22534e-06	2.81885e-05	-2.46492	8.61951e-07	1.81929e-05
DNAJC6	potential target	-1.76925	1.8168e-10	8.52978e-09	-2.37303	4.28994e-09	1.99966e-07	-2.06138	5.88184e-11	6.5156e-08
DNM3	potential target	-0.829525	1.39707e-07	2.64014e-06	-1.07395	0.00102271	0.00905051	-0.775354	0.000115999	0.000764929
DOCK3	potential target	-0.664798	0.000317558	0.00169207	-1.65695	5.36592e-07	1.37042e-05	-1.91035	8.01416e-08	3.64723e-06
DPP10	potential target	-0.611363	0.0119145	0.0323839	-0.708491	0.050989	0.213147	-1.20207	0.0149882	0.0404056
DYNC1I1	potential target	-1.53435	2.15195e-08	5.48452e-07	-2.51333	1.93337e-07	5.66405e-06	-2.67495	1.36942e-07	5.09654e-06
ELAVL2	potential target	-0.850379	0.00227666	0.00846619	-1.75558	6.43394e-05	0.000866289	-1.36276	8.25382e-05	0.000575885
ENTPD3	potential target	-0.993126	9.71639e-07	1.37191e-05	-1.70244	2.71992e-06	5.61248e-05	-2.87259	3.51106e-07	9.63508e-06
EPB41L1	potential target	-1.14016	5.40868e-07	8.35687e-06	-1.77074	8.04693e-08	2.62417e-06	-1.80853	1.65911e-06	2.92859e-05
EPB41L3	potential target	-1.8672	8.73417e-12	5.87386e-10	-1.84103	3.47642e-06	6.98805e-05	-2.0932	4.07673e-06	5.66767e-05
EPHX4	potential target	-1.05314	4.87208e-06	5.31747e-05	-1.59727	1.03283e-07	3.25563e-06	-2.96042	5.28584e-10	1.6167e-07
ERMN	potential target	-3.59086	2.17689e-13	2.20377e-11	-1.86248	0.0287559	0.137492	-4.02781	4.33421e-05	0.000344078
EZH2	potential target	0.680336	0.00149843	0.00600739	1.61773	3.06207e-05	0.000458957	2.54926	2.35172e-08	1.65526e-06
FABP3	potential target	-1.36558	0.000485694	0.00239086	-2.39803	9.5491e-10	5.18002e-08	-1.55762	1.44881e-06	2.6348e-05
FAM131B	potential target	-0.93525	9.19483e-07	1.30939e-05	-1.22352	0.000253396	0.00278695	-0.935378	0.000931973	0.00419301
FAM171A1	potential target	-0.536105	0.0091474	0.0260854	-0.610867	0.0307465	0.144679	-0.782872	0.00102826	0.00452928
FAM171B	potential target	-1.02204	4.2943e-05	0.00032199	-0.846876	0.00329048	0.0241552	-0.789502	0.0162094	0.0430221
FBXL16	potential target	-0.82217	0.029216	0.0672225	-2.49681	7.02187e-06	0.000127735	-1.23364	1.4665e-05	0.000148521
FLNA	potential target	1.54609	6.43663e-06	6.72869e-05	1.26668	0.00303487	0.0225868	1.05351	0.000142632	0.000905124
FXYD7	potential target	-0.864197	0.0843473	0.15711	-2.49542	0.000397694	0.00408733	-1.56052	0.00525351	0.0172978
GABARAPL1	potential target	-0.962669	0.00015482	0.000940601	-1.77649	1.71602e-09	8.81341e-08	-1.39879	8.45281e-08	3.78221e-06
GABRA1	potential target	-1.8568	7.4709e-06	7.61122e-05	-3.39103	1.53339e-06	3.43094e-05	-4.81514	1.33075e-06	2.47906e-05
GABRA2	potential target	-1.73657	4.00217e-08	9.1211e-07	-2.18001	1.16639e-07	3.62233e-06	-3.92311	6.84104e-06	8.36337e-05
GABRB2	potential target	-1.43493	2.5261e-05	0.000206317	-2.61553	4.57776e-06	8.86755e-05	-1.01148	0.000519278	0.00261693
GABRG2	potential target	-0.978269	0.0100339	0.02813	-2.69195	0.000189505	0.00217849	-2.90485	0.000642699	0.00309607
GAD2	potential target	-1.08443	0.000359247	0.00187177	-2.77403	5.39327e-07	1.37677e-05	-1.24477	1.78813e-05	0.000172576
GDA	potential target	-1.01287	0.0101658	0.0284382	-3.46042	2.03424e-08	7.84305e-07	-4.79952	6.39362e-07	1.47455e-05
GJB6	potential target	-1.94693	3.30284e-07	5.50528e-06	-2.5492	0.000152429	0.00180637	-3.38717	0.00031273	0.00172313
GJC2	potential target	-1.11194	0.00100107	0.00429617	-1.28232	0.0137621	0.0773729	-0.55626	7.59861e-05	0.000538886
GNAI1	potential target	-1.60601	9.87389e-11	4.95163e-09	-1.03829	0.00180291	0.014597	-1.08366	0.00014645	0.000924769
GNAO1	potential target	-0.747019	0.000470984	0.00233121	-1.16993	4.96479e-05	0.000695542	-1.61225	2.05702e-05	0.000194618
GNG3	potential target	-1.5229	0.00542681	0.0171315	-3.67778	2.92572e-05	0.000441595	-3.12826	9.63619e-06	0.000109085
GOT1	potential target	-1.21777	1.91269e-05	0.000164777	-2.2485	2.89848e-08	1.07033e-06	-2.51256	9.52941e-08	4.04807e-06
GPC5	potential target	-1.0188	7.19596e-06	7.4036e-05	-1.04642	0.0251174	0.123757	-1.39402	0.00365587	0.0128123
GRIN2A	potential target	-0.84557	0.000884753	0.0038888	-2.21297	1.01685e-06	2.39757e-05	-2.32023	2.58957e-06	4.03688e-05
GRM3	potential target	-2.63827	3.14473e-15	5.58586e-13	-2.50716	4.62749e-06	8.9515e-05	-3.40567	1.9011e-06	3.21733e-05
HAPLN2	potential target	-1.64583	0.000415917	0.00210959	-1.37444	0.0388744	0.173339	-0.891804	0.0079716	0.0244126
HCN2	potential target	-0.931481	0.000159239	0.000961672	-1.32763	0.000433708	0.0044049	-0.663928	5.22949e-05	0.000398417
HDAC11	potential target	-0.736397	0.000143355	0.000881534	-0.989289	0.000762456	0.00705284	-0.47697	0.000183704	0.00111522
HPCA	potential target	-0.693199	0.168357	0.270919	-3.63428	1.65046e-05	0.000268827	-1.96017	9.53002e-06	0.000108174
HPCAL4	potential target	-1.30526	0.00031393	0.0016758	-2.94198	2.00118e-05	0.000317726	-2.82586	9.18518e-06	0.000105254
HPRT1	potential target	-1.3051	3.50907e-06	4.08876e-05	-2.23586	1.29823e-08	5.30879e-07	-2.39712	1.86207e-07	6.22738e-06
HSPA12A	potential target	-0.991078	3.76814e-05	0.000288519	-2.11785	2.22864e-07	6.42119e-06	-2.10999	4.66817e-07	1.18802e-05
HTR2A	potential target	-0.686117	0.00185768	0.00715313	-2.13752	4.43705e-08	1.55831e-06	-3.18621	1.23788e-08	1.0469e-06
INA	potential target	-0.26309	0.516321	0.630406	-1.53492	0.0505361	0.211744	-2.06585	0.0048429	0.0161481
IQSEC1	potential target	-0.911503	4.75889e-05	0.000351896	-1.84626	1.02573e-06	2.41373e-05	-1.65877	8.38302e-07	1.78505e-05
ITPR1	potential target	-1.54282	2.36981e-07	4.1461e-06	-1.97681	8.0107e-06	0.000143288	-3.27565	1.62803e-07	5.74145e-06
JAKMIP1	potential target	-1.29056	1.1887e-05	0.000111306	-2.34764	1.06437e-06	2.49312e-05	-3.21291	2.57471e-08	1.76782e-06
KCNAB1	potential target	-1.15424	2.47802e-07	4.30949e-06	-1.56791	5.11953e-05	0.000713827	-1.08856	0.000856184	0.00390741
KCNAB2	potential target	-0.973441	0.00302881	0.0106606	-2.71674	1.40792e-07	4.29058e-06	-0.632198	0.000347883	0.00187989
KCNIP4	potential target	-1.46803	5.42925e-07	8.37695e-06	-2.03331	6.62251e-07	1.64813e-05	-2.99543	2.85904e-06	4.34068e-05
KCNJ3	potential target	-1.21375	3.29076e-07	5.49302e-06	-2.26425	6.06266e-07	1.52539e-05	-1.62465	3.55802e-07	9.71639e-06
KCNJ4	potential target	-0.640076	0.117191	0.204095	-3.24374	1.92743e-07	5.65225e-06	-1.89866	9.4245e-07	1.9221e-05
KCNQ3	potential target	-0.955218	5.00029e-06	5.44374e-05	-1.84124	1.16309e-06	2.6917e-05	-0.6476	7.6644e-05	0.000541333
KIAA0513	potential target	-0.633702	0.00391785	0.0131399	-2.66766	3.60996e-10	2.16142e-08	-2.05855	2.98745e-07	8.57573e-06
KLK6	potential target	-2.37999	1.61152e-07	2.96803e-06	-1.24737	0.108514	0.365271	-2.81195	2.94323e-05	0.000256003
LAMA4	potential target	0.775918	0.00103658	0.00442085	0.886676	0.0105377	0.0624917	0.380186	0.0904453	0.168304
LAMB1	potential target	0.382121	0.165814	0.267604	0.0769996	0.866071	0.981631	-0.159372	0.771503	0.841485
LDB3	potential target	-1.83381	1.02267e-10	5.08473e-09	-1.13623	0.0027231	0.0206232	-1.50718	1.71258e-05	0.000167494
LGI1	potential target	-1.3857	7.60459e-06	7.72468e-05	-1.50968	0.000384743	0.00397027	-2.5927	0.000198502	0.00118889
LGI3	potential target	-1.64255	3.97044e-06	4.50016e-05	-2.38691	4.7597e-05	0.000670502	-1.8468	7.53825e-06	8.96172e-05
LIPE	potential target	-1.34159	2.14459e-06	2.68532e-05	-0.79015	0.0227867	0.114778	-0.516673	0.000176732	0.00108187
MAG	potential target	-2.3624	3.37469e-06	3.96995e-05	-1.93624	0.0339743	0.156563	-2.49783	3.21176e-05	0.000273008
MAP2K4	potential target	-0.945351	4.00013e-07	6.50076e-06	-1.45667	1.1942e-08	4.9302e-07	-1.39609	1.04462e-06	2.09446e-05
MAP6D1	potential target	-1.69548	9.85534e-10	3.81571e-08	-1.29521	0.00377869	0.0271134	-1.88766	8.95989e-07	1.8677e-05
MAP7D2	potential target	-1.24913	0.000373758	0.00193352	-3.05194	2.87414e-07	8.00897e-06	-3.3291	2.91079e-08	1.88328e-06
MAPK10	potential target	-0.778736	0.000186716	0.00109508	-0.792995	0.00435592	0.0304664	-0.815742	0.000302108	0.00167448
MBP	potential target	-3.67471	4.07248e-09	1.31435e-07	-1.68136	0.0884954	0.317729	-2.19416	4.21995e-06	5.80917e-05
MICU3	potential target	-1.02919	1.3116e-06	1.77956e-05	-1.58625	1.71053e-08	6.74358e-07	-2.06586	4.55435e-09	5.7604e-07
MOAP1	potential target	-0.881022	8.32467e-05	0.000557911	-1.59624	1.14987e-07	3.58218e-06	-1.0822	5.69585e-06	7.26426e-05
MOBP	potential target	-3.29112	1.32203e-09	4.89847e-08	-1.26483	0.125139	0.402431	-4.35239	3.64383e-06	5.18423e-05
MOG	potential target	-3.29131	7.14576e-12	4.93397e-10	-1.47851	0.0717741	0.273337	-3.05398	0.000199463	0.00119365
MYRIP	potential target	-1.03164	2.3218e-06	2.86609e-05	-1.71009	3.53393e-07	9.53889e-06	-2.09306	2.25841e-06	3.6528e-05
NAPB	potential target	-1.16468	0.00106649	0.00452355	-3.08261	1.2053e-07	3.72996e-06	-3.24779	3.0739e-07	8.7533e-06
NCALD	potential target	-1.04988	7.52771e-05	0.000513514	-1.34594	0.000942199	0.00844209	-2.25901	1.96104e-06	3.28245e-05
NCDN	potential target	-1.20483	0.00027831	0.00152126	-2.8281	8.25918e-08	2.68038e-06	-2.03715	1.6221e-06	2.8693e-05
NCEH1	potential target	-1.08164	6.59189e-07	9.81361e-06	-1.71899	3.80326e-06	7.54212e-05	-2.69497	1.12545e-07	4.51847e-06
NCOA7	potential target	-1.7505	3.60685e-12	2.73381e-10	-1.90498	2.93694e-10	1.78713e-08	-2.29651	6.19722e-11	6.5156e-08
NCS1	potential target	-0.821479	0.00587629	0.0182679	-2.38135	3.91515e-07	1.04321e-05	-1.22598	2.10049e-07	6.71759e-06
NECAB1	potential target	-2.162	2.7532e-11	1.56636e-09	-2.62362	2.89683e-07	8.06818e-06	-4.44336	4.80162e-08	2.5972e-06
NEFH	potential target	-1.44714	1.48524e-05	0.000133642	-2.17517	0.00055119	0.00538533	-4.37607	4.95642e-08	2.6638e-06
NEFM	potential target	-1.92235	0.000121813	0.000769398	-3.53237	3.59407e-05	0.000527401	-5.114	4.26941e-07	1.11176e-05
NEGR1	potential target	-0.80824	0.0032632	0.0113195	-1.7613	5.25235e-06	9.97073e-05	-2.62041	3.53912e-07	9.6805e-06
NELL2	potential target	-1.57686	2.36462e-05	0.000195809	-2.99225	8.01135e-06	0.000143288	-2.92008	1.49001e-05	0.00015034
NES	potential target	1.8624	5.3936e-11	2.87194e-09	2.96472	3.37613e-09	1.62095e-07	1.41557	2.97421e-05	0.000257753
NGB	potential target	-0.8803	0.00982077	0.0276023	-1.93763	4.22472e-05	0.000606113	-0.904037	1.8339e-06	3.12246e-05
NGEF	potential target	-1.02844	0.00634415	0.0194145	-3.0522	2.41797e-06	5.07927e-05	-2.11035	3.03131e-05	0.000261636
NPTN	potential target	-1.17845	1.56336e-05	0.000139485	-1.71241	7.41918e-09	3.24739e-07	-1.25791	5.03823e-07	1.2556e-05
NPTX1	potential target	-1.40742	0.00089941	0.00394354	-3.81814	2.94788e-07	8.18999e-06	-3.17301	3.0738e-06	4.55491e-05
NPY	potential target	-1.53989	0.00049907	0.00244275	-2.53977	0.000206118	0.00233723	-2.27783	0.000668172	0.00319695
NRGN	potential target	-1.15923	0.0874473	0.161853	-4.24319	8.29138e-05	0.00108122	-4.35667	5.8161e-06	7.38961e-05
NRIP2	potential target	-0.930882	1.63951e-08	4.3352e-07	-0.909307	0.000365856	0.00380524	-0.814409	1.42516e-05	0.000145786
NRN1	potential target	-1.54219	5.47509e-05	0.000395406	-2.35255	0.000102221	0.00129206	-2.3196	0.000402443	0.00212685
NRSN1	potential target	-0.561596	0.11418	0.200004	-1.4896	0.00849358	0.0523723	-1.75423	0.00266894	0.00990884
NRXN3	potential target	-0.902747	0.000988844	0.00425077	-2.27767	6.16213e-09	2.75314e-07	-2.31194	1.22121e-06	2.31904e-05
NSF	potential target	-1.13045	0.000105217	0.00068065	-2.27436	6.15058e-09	2.75017e-07	-2.06456	8.58018e-08	3.82854e-06
NUAK1	potential target	-1.69831	5.23975e-13	4.74412e-11	-2.21339	2.0837e-08	8.00065e-07	-2.50453	1.29156e-08	1.06508e-06
OLFM1	potential target	-0.925447	0.019842	0.0490613	-2.41684	1.6926e-05	0.000275131	-1.49815	0.000289045	0.00161615
OMG	potential target	-1.72932	5.00191e-09	1.56227e-07	-0.558002	0.12852	0.410153	-0.545309	0.0359136	0.080897
OPALIN	potential target	-3.61187	4.56847e-15	7.81645e-13	-3.22173	6.94732e-05	0.000925351	-4.09968	9.46623e-07	1.92552e-05
OTUD7A	potential target	-0.860002	9.05164e-07	1.29296e-05	-1.14971	4.69687e-08	1.63826e-06	-0.383411	0.000284399	0.00159738
OXCT1	potential target	-0.787987	0.000332685	0.00175618	-1.03625	2.60049e-06	5.4079e-05	-0.994172	3.63687e-07	9.85176e-06
OXR1	potential target	-1.14187	2.22887e-06	2.76753e-05	-1.32493	9.7322e-06	0.000170365	-1.29416	2.36896e-07	7.4072e-06
PACSIN1	potential target	-1.35488	0.0074211	0.0221018	-3.91514	1.30716e-05	0.000219422	-1.25139	6.22113e-06	7.78954e-05
PAK1	potential target	-1.34749	8.6982e-06	8.60284e-05	-2.96256	1.32048e-08	5.37621e-07	-2.66224	5.28485e-08	2.78914e-06
PCP4L1	potential target	-1.17098	0.00124485	0.00515326	-2.44982	4.93318e-05	0.000691589	-1.77135	1.35528e-05	0.000140126
PDE1A	potential target	-1.52427	7.09535e-10	2.84658e-08	-2.5614	9.44594e-10	5.13436e-08	-2.71886	1.70715e-07	5.90898e-06
PDE1B	potential target	-0.92533	0.000922064	0.00402316	-2.22487	1.39117e-08	5.62719e-07	-0.811406	3.80508e-05	0.000310573
PEX5L	potential target	-2.17714	1.54156e-14	2.12252e-12	-2.09306	5.64975e-06	0.000106029	-3.18207	2.01004e-11	3.00722e-08
PHYHIP	potential target	-0.387195	0.381817	0.506328	-3.37926	7.85864e-06	0.000140917	-3.10944	4.50865e-06	6.08216e-05
PITPNM3	potential target	-0.997375	0.000308885	0.00165345	-2.17731	1.21158e-06	2.79468e-05	-0.203731	0.00733777	0.0227949
PLCL1	potential target	-1.68569	2.33119e-17	6.78055e-15	-0.739599	0.00877275	0.0537856	-1.68116	3.56924e-07	9.72247e-06
PLEKHA1	potential target	-1.63287	4.16591e-14	5.02262e-12	-1.24917	2.73329e-11	2.09897e-09	-2.11663	9.32992e-11	7.3295e-08
PLEKHB1	potential target	-0.434943	0.118082	0.205309	-0.106265	0.799121	0.97725	-0.210445	0.52067	0.638095
PLLP	potential target	-2.13688	7.59633e-09	2.22338e-07	-1.26771	0.0031735	0.0234564	-1.9112	0.000769653	0.00359342
PLOD3	potential target	0.765505	4.16035e-05	0.00031319	0.78909	0.00326789	0.0240051	0.444179	0.132004	0.226365
PLP1	potential target	-2.83044	1.2075e-11	7.80479e-10	-0.856577	0.216836	0.572427	-1.0478	0.00142685	0.00594413
PPFIA2	potential target	-1.33198	2.83088e-08	6.87813e-07	-1.83793	2.47997e-07	7.02245e-06	-1.6202	4.55543e-07	1.16461e-05
PPM1H	potential target	-1.37998	3.19484e-13	3.08468e-11	-1.84508	3.22232e-09	1.5551e-07	-2.12204	7.90568e-09	8.10911e-07
PPM1K	potential target	-0.707327	3.37755e-05	0.000262789	-0.504317	0.0549216	0.224985	-0.299655	0.305666	0.428886
PPP1R16B	potential target	-2.5648	2.13905e-18	1.05901e-15	-2.37842	2.16063e-06	4.61312e-05	-2.68501	1.42708e-05	0.000145786
PPP2R2C	potential target	-1.78536	1.20232e-06	1.64957e-05	-2.67955	6.60866e-06	0.000121221	-2.96177	1.34274e-07	5.04186e-06
PPP3CB	potential target	-0.943702	0.000116597	0.000742501	-1.63413	2.42527e-08	9.17373e-07	-1.43612	1.26979e-06	2.40005e-05
PPP3R1	potential target	-1.12599	5.54026e-06	5.92446e-05	-1.70415	4.47094e-09	2.07539e-07	-1.27535	0.000267392	0.0015166
PPP4R4	potential target	-0.645606	0.0063054	0.0193307	-2.18696	1.30206e-07	3.98972e-06	-0.515082	0.0065811	0.0208993
PRKAR2B	potential target	-1.01019	2.30677e-05	0.000191975	-1.3595	0.00025749	0.00282699	-1.95309	6.96713e-06	8.49899e-05
PRKCB	potential target	-1.22304	0.000142356	0.000877246	-2.66595	1.22798e-06	2.82202e-05	-2.78695	3.8187e-07	1.01482e-05
PRKCG	potential target	-0.742963	0.0557564	0.113231	-3.96282	4.84821e-09	2.22834e-07	-0.528294	1.26664e-05	0.00013374
PRNP	potential target	-1.08711	6.43692e-06	6.72869e-05	-1.35514	7.71198e-07	1.87791e-05	-0.824379	7.01886e-05	0.000504794
PTGDS	potential target	-0.606693	0.174246	0.278183	-1.59106	0.0136211	0.0767527	-1.13592	0.0142819	0.0388125
PVALB	potential target	-0.844461	0.0649851	0.127714	-1.09046	0.0525572	0.217558	-4.19281	2.51798e-09	4.20918e-07
RAB3A	potential target	-0.976179	0.0150936	0.0392593	-3.17265	8.87212e-07	2.12712e-05	-1.29362	1.80765e-06	3.09657e-05
RAP1GAP2	potential target	-0.654994	0.0166936	0.0426534	-2.42383	1.2187e-07	3.76042e-06	-1.95294	9.40075e-05	0.000641799
RAPGEF4	potential target	-1.75537	8.83306e-08	1.79508e-06	-2.02214	5.15904e-05	0.000718441	-1.5162	0.000449955	0.00233616
RASAL1	potential target	-1.34516	0.000342868	0.00179973	-3.52317	9.43809e-14	1.00641e-11	-1.12151	1.43442e-07	5.25705e-06
RASGEF1A	potential target	-1.14191	1.22104e-05	0.000113514	-1.95536	1.53931e-07	4.65285e-06	-2.56209	1.58718e-06	2.81655e-05
RASGRF1	potential target	-1.10883	7.93036e-05	0.00053534	-1.95551	7.51194e-05	0.000993933	-2.03856	3.94146e-08	2.29423e-06
RBFOX1	potential target	-1.53751	8.21936e-05	0.000552102	-3.00188	1.60717e-07	4.83725e-06	-4.25493	6.01806e-08	3.04927e-06
REPS2	potential target	-0.888798	2.79473e-06	3.36249e-05	-1.50603	0.000119214	0.00147195	-0.769094	0.00604189	0.0194371
RGS7	potential target	-1.01919	0.000244968	0.00137585	-2.06123	2.28057e-05	0.000354838	-2.50458	5.28449e-06	6.88079e-05
RGS7BP	potential target	-1.1126	4.38249e-05	0.000327581	-1.95716	1.20406e-05	0.00020457	-2.69077	4.80657e-07	1.21042e-05
RIMBP2	potential target	-0.739274	0.00589297	0.0183075	-2.422	5.01047e-09	2.2879e-07	-2.94381	1.07635e-06	2.12972e-05
RIMS3	potential target	-1.28454	4.83816e-05	0.000356488	-2.30951	1.26801e-05	0.000213619	-2.29355	3.42507e-09	4.96409e-07
RPS6KA2	potential target	-0.888144	1.24466e-09	4.65628e-08	-0.919783	0.000230145	0.00256704	-0.642438	0.00243798	0.00921403
RTN1	potential target	-0.592856	0.0803496	0.151315	-1.53265	0.00212658	0.0167534	-0.723102	0.00706757	0.0220991
RTN3	potential target	-0.653417	0.00991695	0.0278524	-1.0042	2.08425e-06	4.47394e-05	-0.156994	0.442985	0.565737
S100A2	potential target	0.786006	0.00764543	0.0226223	0.626539	0.0235623	0.117774	0.234064	0.116739	0.205223
SCN1B	potential target	-0.883514	0.00529011	0.0167797	-1.25845	0.00372246	0.0267717	-2.60514	6.18436e-08	3.06883e-06
SCN2A	potential target	-0.854495	0.00189623	0.00727149	-2.23474	6.1419e-07	1.54256e-05	-2.75446	1.25151e-06	2.37349e-05
SCN2B	potential target	-1.13478	1.51912e-05	0.000136041	-2.36097	1.50585e-06	3.38149e-05	-2.33445	3.62298e-08	2.1923e-06
SEMA4D	potential target	-1.64108	1.9539e-11	1.18268e-09	-1.35659	0.000102493	0.0012952	-1.17917	0.000235899	0.00136806
SERPINH1	potential target	0.207414	0.452585	0.573814	1.07375	0.0177736	0.0944431	0.637535	0.0290738	0.0683932
SERPINI1	potential target	-2.01428	3.02898e-06	3.60702e-05	-3.0466	1.76657e-06	3.88041e-05	-3.81101	6.61509e-07	1.51606e-05
SGTB	potential target	-0.888606	7.54868e-06	7.67702e-05	-1.18311	5.15978e-06	9.82824e-05	-0.291607	0.0133059	0.0366697
SH2D5	potential target	-0.965872	0.00242219	0.00889409	-2.68764	4.15962e-09	1.95192e-07	-2.44075	3.48506e-08	2.13185e-06
SH3BGRL2	potential target	-0.962562	3.13532e-06	3.72224e-05	-1.20475	3.19949e-06	6.49434e-05	-1.46834	2.2561e-08	1.62188e-06
SH3BP2	potential target	0.994333	4.50494e-08	1.01183e-06	0.994864	0.00039634	0.00407492	0.256913	0.0624277	0.125948
SH3GL2	potential target	-0.475503	0.140068	0.234646	-1.67157	0.00444625	0.0309551	-1.8741	0.000875172	0.00398111
SH3GL3	potential target	-2.22581	7.47613e-15	1.17542e-12	-2.19879	1.45782e-06	3.28285e-05	-2.92933	2.08944e-06	3.45522e-05
SHANK1	potential target	-0.545183	0.0925066	0.169398	-2.48905	4.26811e-07	1.12388e-05	-0.328739	0.000459807	0.00237266
SLC17A7	potential target	-1.4319	0.0142916	0.037479	-4.56103	4.62259e-06	8.9451e-05	-3.5831	7.77815e-06	9.22087e-05
SLC1A2	potential target	-0.84417	0.00520441	0.016562	-1.46531	0.0152348	0.0836888	-0.396724	0.320559	0.444188
SLC24A2	potential target	-2.15772	2.02218e-15	3.70505e-13	-2.10754	1.9945e-05	0.000316844	-1.39781	2.61994e-07	7.8421e-06
SLC30A3	potential target	-0.756694	0.0488702	0.101987	-2.98964	3.35372e-09	1.61295e-07	-1.20793	7.2575e-07	1.61489e-05
SLC32A1	potential target	-0.783908	0.0165117	0.0422861	-3.04434	2.76027e-07	7.72242e-06	-1.85433	5.13959e-05	0.000393926
SLC6A1	potential target	-0.649706	0.019442	0.0482299	-0.901587	0.033446	0.154652	-0.395664	0.207765	0.321944
SLC6A15	potential target	-1.55752	3.43455e-09	1.13682e-07	-2.02402	4.83219e-09	2.22464e-07	-1.52166	2.99248e-07	8.57573e-06
SLC6A17	potential target	-0.822855	0.0298902	0.0685371	-3.64117	2.02414e-07	5.90408e-06	-0.940628	2.24691e-06	3.6402e-05
SLITRK1	potential target	-0.904235	2.63297e-05	0.000214294	-1.52863	0.000682228	0.00642539	-1.6571	0.000202286	0.00120669
SNAP25	potential target	-1.66206	0.00170202	0.00666403	-3.64273	7.05858e-05	0.000938606	-2.87303	3.0951e-05	0.000266185
SNAP91	potential target	-0.231793	0.422851	0.54584	-1.96765	0.000270392	0.00295012	-1.686	3.35591e-05	0.000281211
SNCA	potential target	-1.95723	5.36001e-07	8.28718e-06	-3.25837	5.0366e-08	1.74303e-06	-2.5989	8.74473e-06	0.000101172
SNCB	potential target	-0.663813	0.194185	0.30297	-3.33316	0.000100574	0.00127325	-1.95946	0.000503987	0.00255363
SOX11	potential target	1.13205	1.3904e-06	1.87161e-05	2.1425	5.926e-06	0.000110473	3.54974	3.52269e-09	4.96409e-07
SOX4	potential target	2.03888	9.14426e-09	2.63013e-07	3.21069	1.16197e-08	4.81849e-07	4.23067	1.08927e-10	7.3295e-08
SPOCK1	potential target	-1.15584	4.78545e-05	0.000353276	-1.4033	0.00411744	0.0290635	-0.968437	0.0114721	0.0326097
SPOCK3	potential target	-2.85281	1.51224e-14	2.10708e-12	-1.88049	0.00106756	0.00938055	-2.93814	4.54142e-06	6.11655e-05
STMN2	potential target	-1.45885	0.00420645	0.0139533	-3.08677	0.00115688	0.0100379	-3.29068	2.33644e-05	0.000215009
STXBP1	potential target	-0.698138	0.023285	0.0557655	-2.50793	1.74817e-07	5.22511e-06	-2.21788	5.03199e-07	1.2556e-05
STXBP6	potential target	-1.63467	1.76736e-11	1.09374e-09	-1.73533	1.95136e-06	4.22923e-05	-1.60887	4.72507e-07	1.19706e-05
SULT4A1	potential target	-1.10766	0.0190119	0.0473749	-3.90072	2.82639e-06	5.81075e-05	-3.14313	1.21831e-06	2.31837e-05
SV2B	potential target	-1.71706	2.67172e-06	3.23706e-05	-3.59454	1.21704e-08	5.01343e-07	-4.66991	1.01399e-07	4.18189e-06
SVIP	potential target	-1.13894	2.63992e-06	3.2111e-05	-1.04966	0.000144597	0.00173078	-2.93145	2.41368e-09	4.14316e-07
SVOP	potential target	-0.840782	0.0457181	0.0967896	-2.51889	5.62596e-05	0.000772622	-2.43747	0.000261543	0.00149091
SYN1	potential target	-0.278166	0.503493	0.619325	-3.29486	7.05727e-06	0.000128273	-2.05408	0.000110368	0.000733261
SYN2	potential target	-1.04415	0.0211766	0.051706	-3.90366	5.44417e-08	1.8675e-06	-2.46949	2.35896e-06	3.77021e-05
SYNGR3	potential target	-0.628134	0.10062	0.181162	-3.19114	1.97058e-07	5.76369e-06	-3.15654	1.77202e-06	3.0542e-05
SYT1	potential target	-1.78626	0.000331644	0.0017516	-4.06782	4.46427e-06	8.67219e-05	-4.73576	2.86388e-06	4.34411e-05
SYT13	potential target	-1.13927	0.00227704	0.00846619	-3.10889	4.21241e-06	8.25987e-05	-3.50883	2.98983e-09	4.70769e-07
SYT4	potential target	-0.976064	0.0074852	0.0222216	-2.77558	8.83825e-05	0.00114269	-3.23854	5.48368e-05	0.000413304
SYT7	potential target	-0.968044	0.0125605	0.0337846	-3.32712	1.89646e-07	5.57019e-06	-0.734389	2.31203e-05	0.000213463
TAC3	potential target	-1.01052	0.0038722	0.0130224	-2.28607	1.43412e-07	4.35384e-06	-1.50366	1.04848e-05	0.000115961
TCF3	potential target	1.03439	2.14765e-06	2.68532e-05	1.74008	5.4389e-10	3.10694e-08	0.544227	2.56412e-05	0.000232026
TESPA1	potential target	-1.6853	5.39597e-06	5.79678e-05	-2.59261	2.09499e-05	0.000330176	-3.6229	4.10626e-09	5.27294e-07
TMEM151B	potential target	-0.335118	0.304652	0.427352	-1.61687	0.0065442	0.0423878	-1.46083	0.00187578	0.0074726
TNFRSF12A	potential target	-0.283409	0.430257	0.553093	0.617989	0.326657	0.724723	0.278165	0.322368	0.446143
TOP2A	potential target	0.868991	0.00465713	0.0151625	2.0382	0.00178695	0.0145023	1.98033	0.00124014	0.00528542
TP53I3	potential target	0.734663	0.00117803	0.00492395	1.32713	0.000263176	0.00288255	1.70943	3.77026e-05	0.000308179
TPPP	potential target	-2.31841	1.66892e-11	1.04113e-09	-2.42511	9.01423e-06	0.000159392	-1.91663	6.39841e-06	7.94934e-05
TPRG1L	potential target	-0.983966	0.000483069	0.00237996	-1.88303	3.60879e-08	1.29921e-06	-1.85998	1.58775e-07	5.67151e-06
TUBA4A	potential target	-0.992591	0.0135478	0.0359123	-2.76214	3.66286e-06	7.3051e-05	-2.47599	1.17853e-07	4.64423e-06
TUBB4A	potential target	-1.4521	4.29589e-06	4.78741e-05	-2.17944	0.000100111	0.00126883	-2.40383	1.53752e-05	0.000154568
UBE2C	potential target	0.640976	0.0377303	0.0830287	1.9804	0.002175	0.0170748	1.35679	0.00326772	0.0116585
VAMP2	potential target	-0.66374	0.00529561	0.0167925	-1.60431	1.97464e-07	5.77254e-06	-1.35863	4.19897e-05	0.000334922
VSTM2A	potential target	-0.522176	0.186754	0.293839	-1.50025	0.0135596	0.076494	-0.818923	0.11692	0.205456
WASF1	potential target	-1.07256	0.000124351	0.000782668	-1.27294	0.00110516	0.00963396	-1.32975	6.95562e-05	0.000500888
ZNF365	potential target	-1.79276	2.12886e-14	2.81457e-12	-2.00809	1.49964e-08	6.01592e-07	-2.92343	1.35101e-07	5.0451e-06
