# Supplementary material for: Identification of the Role and Clinical Prognostic Value of Target Genes of m6A RNA Methylation Regulators in Glioma
Source: Front Cell Dev Biol. 2021 Sep 13;9:709022. doi: 10.3389/fcell.2021.709022 (PMC8473691; doi:10.3389/fcell.2021.709022)
Supplement: Supplementary Table S4 — The validated and potential targets of m6A RNA methylation regulators were obtained from m6A2Target database (http://m6a2target.canceromics.org). [file Table_4.XLS]

## Sheet: Validated targets
Class	WERname	cell_line	Perturbation	Targetgene	Target_site	Method	Pertubation_method	Downstream_effect	Downstream_effect_evidence	function	funtion_evidence
reader	IGF2BP2	HepG2	knock down	MYC	3'UTR	CLIP	shRNA	gene expression level / RNA stability	gene expression level:mRNA level decreased / RNA stability:accelerate mRNA decay /	oncogenic roles impaired	cancer cell proliferation decreased / colony formation ability decreased / cell migration and invasion inhibited
reader	IGF2BP2	HepG2	Knock down	FSCN1	3'UTR	CLIP	shRNA	gene expression level / RNA stability	gene expression level:mRNA level decreased / RNA stability:accelerate mRNA decay /	oncogenic roles impaired	cancer cell proliferation decreased / colony formation ability decreased / cell migration and invasion inhibited
reader	IGF2BP2	HepG2	Knock down	TK1	3'UTR	CLIP	shRNA	gene expression level / RNA stability	gene expression level:mRNA level decreased / RNA stability:accelerate mRNA decay /	oncogenic roles impaired	cancer cell proliferation decreased / colony formation ability decreased / cell migration and invasion inhibited
reader	IGF2BP2	HepG2	Knock down	MARCKSL1	3'UTR	CLIP	shRNA	gene expression level / RNA stability	gene expression level:mRNA level decreased / RNA stability:accelerate mRNA decay /	oncogenic roles impaired	cancer cell proliferation decreased / colony formation ability decreased / cell migration and invasion inhibited
writer	KIAA1429	293 T cells	knock down	TAF7	NA	CLIP-seq & MeRIP	siRNA	transcript nuclear export / alternative splcing	transcript nuclear export:nuclear/cytoplasmic ratio increased / alternative splcing: constitutive introns retention detected ; annotated retained and alternative introns lower increased	NA	NA
writer	KIAA1429	293 T cells	knock down	PTPN12	NA	CLIP-seq & MeRIP	siRNA	transcript nuclear export / alternative splcing	transcript nuclear export:nuclear/cytoplasmic ratio increased / alternative splcing: constitutive introns retention detected ; annotated retained and alternative introns lower increased	NA	NA
writer	KIAA1429	293 T cells	knock down	DICER	NA	CLIP-seq & MeRIP	siRNA	transcript nuclear export / alternative splcing	transcript nuclear export: nuclear/cytoplasmic ratio increased / alternative splcing: constitutive introns retention detected ; annotated retained and alternative introns lower increased	NA	NA
writer	METTL16	293A-TOA	knock down	MAT2A	3'UTR hairpins	formaldehyde-crosslinked RNA-immunoprecipitation	siRNA	alternative splcing / gene expression level / methylation modification level	alternative splcing :intron retention increased/ gene expression level: protein levels decreased / methylation modification level:SAM levels decreased ; m6A/A ratios decreased	NA	NA
writer	METTL16	293A-TOA	knock down	U6 snRNA	A43	biochemical assays	siRNA	methylation modification level	methylation modification level:m6A/A ratios decreased	NA	NA
writer	METTL16	HEK293	knock down	U6 snRNA	A43	immunoprecipitation experiments followed by mass spectrometry	siRNA	methylation modification level	methylation modification level:amount of U6 co-precipitated with the m6A antibody reduced	NA	NA
writer	METTL16	HEK293	overexpression	LARP7	NA	immunoprecipitation experiments followed by mass spectrometry	METTL16-Flag	NA	NA	NA	NA
writer	METTL16	HEK293	overexpression	MEPCE	NA	immunoprecipitation experiments followed by mass spectrometry	METTL16-Flag	NA	NA	NA	NA
writer	METTL16	HEK293	overexpression	MALAT1	30 region that forms the RNA triple helix element	immunoprecipitation experiments followed by mass spectrometry	METTL16-Flag	NA	NA	NA	NA
writer	METTL16	HEK293	overexpression	MAT2A	3' exon	immunoprecipitation experiments followed by mass spectrometry	METTL16-Flag	NA	NA	NA	NA
writer	METTL16	HEK293	overexpression	XIST	NA	immunoprecipitation experiments followed by mass spectrometry	METTL16-Flag	NA	NA	NA	NA
writer	METTL16	HEK293	overexpression	7SK	NA	immunoprecipitation experiments followed by mass spectrometry	METTL16-Flag	NA	NA	NA	NA
writer	METTL16	HEK293	overexpression	RBM3	NA	immunoprecipitation experiments followed by mass spectrometry	METTL16-Flag	NA	NA	NA	NA
writer	METTL16	HEK293	overexpression	STUB1	NA	immunoprecipitation experiments followed by mass spectrometry	METTL16-Flag	NA	NA	NA	NA
writer	METTL16	HEK293	overexpression	ISYNA1	NA	immunoprecipitation experiments followed by mass spectrometry	METTL16-Flag	NA	NA	NA	NA
writer	METTL16	HEK293	overexpression	RYR1	NA	immunoprecipitation experiments followed by mass spectrometry	METTL16-Flag	NA	NA	NA	NA
writer	METTL16	HEK293	overexpression	PALM2	NA	immunoprecipitation experiments followed by mass spectrometry	METTL16-Flag	NA	NA	NA	NA
writer	METTL16	HEK293	overexpression	THSD4	NA	immunoprecipitation experiments followed by mass spectrometry	METTL16-Flag	NA	NA	NA	NA
writer	METTL16	HEK293	overexpression	LGR6	NA	immunoprecipitation experiments followed by mass spectrometry	METTL16-Flag	NA	NA	NA	NA
writer	METTL3	hESCs	Knock down	FAT3	NA	AutoCirc after m6A RIP	shRNA	methylation modification level	methylation modification level:m6A-circRNAs level decreased	NA	NA
writer	METTL3	hESCs	Knock down	HIPK3	NA	AutoCirc after m6A RIP	shRNA	methylation modification level	methylation modification level:m6A-circRNAs level decreased	NA	NA
writer	METTL3	hESCs	Knock down	SLC45A4	NA	AutoCirc after m6A RIP	shRNA	methylation modification level	methylation modification level:m6A-circRNAs level decreased	NA	NA
writer	METTL3	hESCs	Knock down	NUFIP2	NA	AutoCirc after m6A RIP	shRNA	methylation modification level	methylation modification level:m6A-circRNAs level decreased	NA	NA
writer	METTL3	HepG2	knock down	HSP70	NA	NA	siRNA	gene expression level	gene expression level:mRNA expression increased	cell viability reduced	relative cell viability decreased
writer	METTL3	HepG2	knock down	HSP27	NA	NA	siRNA	gene expression level	gene expression level:mRNA expression increased	cell viability reduced	relative cell viability decreased
writer	METTL3	HepG2	knock down	HSP60	NA	NA	siRNA	gene expression level	gene expression level:mRNA expression increased	cell viability reduced	relative cell viability decreased
writer	METTL3	THP1	knock out	IFNA	stop codon	NA	CRISPR-cas9	gene expression level	gene expression level: increased IFNA expression following HCMV infection	interferon response enhanced	HCMV titers reduced
writer	METTL3	iSLK.219	knock down	K8.1	NA	m6A RIP RT-qPCR	siRNA	gene expression level	gene expression level: defect in accumulation of the K8.1 late gene mRNA	defect in viral reactivation	near absence of KSHV production
writer	METTL3	iSLK.219	knock down	ORF50	NA	m6A RIP RT-qPCR	siRNA	gene expression level	gene expression level: ORF50 protein production reduced	defect in viral reactivation	near absence of KSHV production
writer	METTL3	HeLa	knock down	SP4	NA	NA	siRNA	alternative splicing	alternative splicing: preferred exon skipping	NA	NA
writer	METTL3	HeLa	knock down	ZNF638	NA	NA	siRNA	alternative splicing	alternative splicing: preferred exon skipping	NA	NA
writer	METTL3	HeLa	knock down	ALG11	NA	NA	siRNA	alternative splicing	alternative splicing: preferred exon skipping	NA	NA
writer	METTL3	CCL-81	knock down	EV71 RNA	NA	formaldehyde-crosslinked RIP in CCL-136	shRNA	methylation modification level	methylation modification level: m6A abundance in EV71 RNA decreased	influence EV71 replication	EV71 virus titer decreased / EV71 viral RNA copy number decreased / VP1 expression decreased
writer	METTL3	MDA-MB-231	knock down	miR106b	NA	microRNA profiling and qRT-PCR	shRNA	microRNA expression level	microRNA expression level :mature form of m6A-regulated miRNAs expression reduced	NA	NA
writer	METTL3	MDA-MB-231	knock down	miR17	NA	microRNA profiling and qRT-PCR	shRNA	microRNA expression level	microRNA expression level :mature form of m6A-regulated miRNAs expression reduced	NA	NA
writer	METTL3	MDA-MB-231	knock down	miR222	NA	microRNA profiling and qRT-PCR	shRNA	microRNA expression level	microRNA expression level :mature form of m6A-regulated miRNAs expression reduced	NA	NA
writer	METTL3	MDA-MB-231	knock down	miR324	NA	microRNA profiling and qRT-PCR	shRNA	microRNA expression level	microRNA expression level :mature form of m6A-regulated miRNAs expression reduced	NA	NA
writer	METTL3	MDA-MB-231	knock down	miR93	NA	microRNA profiling and qRT-PCR	shRNA	microRNA expression level	microRNA expression level :mature form of m6A-regulated miRNAs expression reduced	NA	NA
writer	METTL3	MDA-MB-231	knock down	miR101	NA	microRNA profiling	shRNA	microRNA expression level	microRNA expression level :miRNA expression levels decreased	NA	NA
writer	METTL3	MDA-MB-231	knock down	miR103a	NA	microRNA profiling	shRNA	microRNA expression level	microRNA expression level :miRNA expression levels decreased	NA	NA
writer	METTL3	MDA-MB-231	knock down	miR107	NA	microRNA profiling	shRNA	microRNA expression level	microRNA expression level :miRNA expression levels decreased	NA	NA
writer	METTL3	MDA-MB-231	knock down	miR10a	NA	microRNA profiling	shRNA	microRNA expression level	microRNA expression level :miRNA expression levels decreased	NA	NA
writer	METTL3	MDA-MB-231	knock down	miR1180	NA	microRNA profiling	shRNA	microRNA expression level	microRNA expression level :miRNA expression levels decreased	NA	NA
writer	METTL3	MDA-MB-231	knock down	miR126	NA	microRNA profiling	shRNA	microRNA expression level	microRNA expression level :miRNA expression levels decreased	NA	NA
writer	METTL3	MDA-MB-231	knock down	miR1306	NA	microRNA profiling	shRNA	microRNA expression level	microRNA expression level :miRNA expression levels decreased	NA	NA
writer	METTL3	MDA-MB-231	knock down	miR1307	NA	microRNA profiling	shRNA	microRNA expression level	microRNA expression level :miRNA expression levels decreased	NA	NA
writer	METTL3	MDA-MB-231	knock down	miR130b	NA	microRNA profiling	shRNA	microRNA expression level	microRNA expression level :miRNA expression levels decreased	NA	NA
writer	METTL3	MDA-MB-231	knock down	miR140	NA	microRNA profiling	shRNA	microRNA expression level	microRNA expression level :miRNA expression levels decreased	NA	NA
writer	METTL3	MDA-MB-231	knock down	miR151a	NA	microRNA profiling	shRNA	microRNA expression level	microRNA expression level :miRNA expression levels decreased	NA	NA
writer	METTL3	MDA-MB-231	knock down	miR151b	NA	microRNA profiling	shRNA	microRNA expression level	microRNA expression level :miRNA expression levels decreased	NA	NA
writer	METTL3	MDA-MB-231	knock down	miR152	NA	microRNA profiling	shRNA	microRNA expression level	microRNA expression level :miRNA expression levels decreased	NA	NA
writer	METTL3	MDA-MB-231	knock down	miR181a	NA	microRNA profiling	shRNA	microRNA expression level	microRNA expression level :miRNA expression levels decreased	NA	NA
writer	METTL3	MDA-MB-231	knock down	miR181c	NA	microRNA profiling	shRNA	microRNA expression level	microRNA expression level :miRNA expression levels decreased	NA	NA
writer	METTL3	MDA-MB-231	knock down	miR181d	NA	microRNA profiling	shRNA	microRNA expression level	microRNA expression level :miRNA expression levels decreased	NA	NA
writer	METTL3	MDA-MB-231	knock down	miR185	NA	microRNA profiling	shRNA	microRNA expression level	microRNA expression level :miRNA expression levels decreased	NA	NA
writer	METTL3	MDA-MB-231	knock down	miR186	NA	microRNA profiling	shRNA	microRNA expression level	microRNA expression level :miRNA expression levels decreased	NA	NA
writer	METTL3	MDA-MB-231	knock down	miR18a	NA	microRNA profiling	shRNA	microRNA expression level	microRNA expression level :miRNA expression levels decreased	NA	NA
writer	METTL3	MDA-MB-231	knock down	miR18b	NA	microRNA profiling	shRNA	microRNA expression level	microRNA expression level :miRNA expression levels decreased	NA	NA
writer	METTL3	MDA-MB-231	knock down	miR193b	NA	microRNA profiling	shRNA	microRNA expression level	microRNA expression level :miRNA expression levels decreased	NA	NA
writer	METTL3	MDA-MB-231	knock down	miR194	NA	microRNA profiling	shRNA	microRNA expression level	microRNA expression level :miRNA expression levels decreased	NA	NA
writer	METTL3	MDA-MB-231	knock down	miR20a	NA	microRNA profiling	shRNA	microRNA expression level	microRNA expression level :miRNA expression levels decreased	NA	NA
writer	METTL3	MDA-MB-231	knock down	miR210	NA	microRNA profiling	shRNA	microRNA expression level	microRNA expression level :miRNA expression levels decreased	NA	NA
writer	METTL3	MDA-MB-231	knock down	miR221	NA	microRNA profiling	shRNA	microRNA expression level	microRNA expression level :miRNA expression levels decreased	NA	NA
writer	METTL3	MDA-MB-231	knock down	miR24	NA	microRNA profiling	shRNA	microRNA expression level	microRNA expression level :miRNA expression levels decreased	NA	NA
writer	METTL3	MDA-MB-231	knock down	miR27b	NA	microRNA profiling	shRNA	microRNA expression level	microRNA expression level :miRNA expression levels decreased	NA	NA
writer	METTL3	MDA-MB-231	knock down	miR28	NA	microRNA profiling	shRNA	microRNA expression level	microRNA expression level :miRNA expression levels decreased	NA	NA
writer	METTL3	MDA-MB-231	knock down	miR301a	NA	microRNA profiling	shRNA	microRNA expression level	microRNA expression level :miRNA expression levels decreased	NA	NA
writer	METTL3	MDA-MB-231	knock down	miR30e	NA	microRNA profiling	shRNA	microRNA expression level	microRNA expression level :miRNA expression levels decreased	NA	NA
writer	METTL3	MDA-MB-231	knock down	miR320a	NA	microRNA profiling	shRNA	microRNA expression level	microRNA expression level :miRNA expression levels decreased	NA	NA
writer	METTL3	MDA-MB-231	knock down	miR320c	NA	microRNA profiling	shRNA	microRNA expression level	microRNA expression level :miRNA expression levels decreased	NA	NA
writer	METTL3	MDA-MB-231	knock down	miR331	NA	microRNA profiling	shRNA	microRNA expression level	microRNA expression level :miRNA expression levels decreased	NA	NA
writer	METTL3	MDA-MB-231	knock down	miR345	NA	microRNA profiling	shRNA	microRNA expression level	microRNA expression level :miRNA expression levels decreased	NA	NA
writer	METTL3	MDA-MB-231	knock down	miR3607	NA	microRNA profiling	shRNA	microRNA expression level	microRNA expression level :miRNA expression levels decreased	NA	NA
writer	METTL3	MDA-MB-231	knock down	miR3609	NA	microRNA profiling	shRNA	microRNA expression level	microRNA expression level :miRNA expression levels decreased	NA	NA
writer	METTL3	MDA-MB-231	knock down	miR361	NA	microRNA profiling	shRNA	microRNA expression level	microRNA expression level :miRNA expression levels decreased	NA	NA
writer	METTL3	MDA-MB-231	knock down	miR3651	NA	microRNA profiling	shRNA	microRNA expression level	microRNA expression level :miRNA expression levels decreased	NA	NA
writer	METTL3	MDA-MB-231	knock down	miR378a	NA	microRNA profiling	shRNA	microRNA expression level	microRNA expression level :miRNA expression levels decreased	NA	NA
writer	METTL3	MDA-MB-231	knock down	miR381	NA	microRNA profiling	shRNA	microRNA expression level	microRNA expression level :miRNA expression levels decreased	NA	NA
writer	METTL3	MDA-MB-231	knock down	miR421	NA	microRNA profiling	shRNA	microRNA expression level	microRNA expression level :miRNA expression levels decreased	NA	NA
writer	METTL3	MDA-MB-231	knock down	miR423	NA	microRNA profiling	shRNA	microRNA expression level	microRNA expression level :miRNA expression levels decreased	NA	NA
writer	METTL3	MDA-MB-231	knock down	miR425	NA	microRNA profiling	shRNA	microRNA expression level	microRNA expression level :miRNA expression levels decreased	NA	NA
writer	METTL3	MDA-MB-231	knock down	miR4521	NA	microRNA profiling	shRNA	microRNA expression level	microRNA expression level :miRNA expression levels decreased	NA	NA
writer	METTL3	MDA-MB-231	knock down	miR455	NA	microRNA profiling	shRNA	microRNA expression level	microRNA expression level :miRNA expression levels decreased	NA	NA
writer	METTL3	MDA-MB-231	knock down	miR484	NA	microRNA profiling	shRNA	microRNA expression level	microRNA expression level :miRNA expression levels decreased	NA	NA
writer	METTL3	MDA-MB-231	knock down	miR497	NA	microRNA profiling	shRNA	microRNA expression level	microRNA expression level :miRNA expression levels decreased	NA	NA
writer	METTL3	MDA-MB-231	knock down	miR500b	NA	microRNA profiling	shRNA	microRNA expression level	microRNA expression level :miRNA expression levels decreased	NA	NA
writer	METTL3	MDA-MB-231	knock down	miR503	NA	microRNA profiling	shRNA	microRNA expression level	microRNA expression level :miRNA expression levels decreased	NA	NA
writer	METTL3	MDA-MB-231	knock down	miR6516	NA	microRNA profiling	shRNA	microRNA expression level	microRNA expression level :miRNA expression levels decreased	NA	NA
writer	METTL3	MDA-MB-231	knock down	miR660	NA	microRNA profiling	shRNA	microRNA expression level	microRNA expression level :miRNA expression levels decreased	NA	NA
writer	METTL3	MDA-MB-231	knock down	miR6865	NA	microRNA profiling	shRNA	microRNA expression level	microRNA expression level :miRNA expression levels decreased	NA	NA
writer	METTL3	MDA-MB-231	knock down	miR744	NA	microRNA profiling	shRNA	microRNA expression level	microRNA expression level :miRNA expression levels decreased	NA	NA
writer	METTL3	MDA-MB-231	knock down	miR99b	NA	microRNA profiling	shRNA	microRNA expression level	microRNA expression level :miRNA expression levels decreased	NA	NA
writer	METTL3	MDA-MB-231	knock down	let7b	NA	microRNA profiling	shRNA	microRNA expression level	microRNA expression level :miRNA expression levels decreased	NA	NA
writer	METTL3	MDA-MB-231	knock down	let7g	NA	microRNA profiling	shRNA	microRNA expression level	microRNA expression level :miRNA expression levels decreased	NA	NA
writer	METTL3	MDA-MB-231	knock down	miR106a	NA	microRNA profiling	shRNA	microRNA expression level	microRNA expression level :miRNA expression levels decreased	NA	NA
writer	METTL3	MDA-MB-231	knock down	miR10b	NA	microRNA profiling	shRNA	microRNA expression level	microRNA expression level :miRNA expression levels decreased	NA	NA
writer	METTL3	MDA-MB-231	knock down	miR1183	NA	microRNA profiling	shRNA	microRNA expression level	microRNA expression level :miRNA expression levels decreased	NA	NA
writer	METTL3	MDA-MB-231	knock down	miR1234	NA	microRNA profiling	shRNA	microRNA expression level	microRNA expression level :miRNA expression levels decreased	NA	NA
writer	METTL3	MDA-MB-231	knock down	miR125a	NA	microRNA profiling	shRNA	microRNA expression level	microRNA expression level :miRNA expression levels decreased	NA	NA
writer	METTL3	MDA-MB-231	knock down	miR1260a	NA	microRNA profiling	shRNA	microRNA expression level	microRNA expression level :miRNA expression levels decreased	NA	NA
writer	METTL3	MDA-MB-231	knock down	miR128	NA	microRNA profiling	shRNA	microRNA expression level	microRNA expression level :miRNA expression levels decreased	NA	NA
writer	METTL3	MDA-MB-231	knock down	miR1281	NA	microRNA profiling	shRNA	microRNA expression level	microRNA expression level :miRNA expression levels decreased	NA	NA
writer	METTL3	MDA-MB-231	knock down	miR138-1	NA	microRNA profiling	shRNA	microRNA expression level	microRNA expression level :miRNA expression levels decreased	NA	NA
writer	METTL3	MDA-MB-231	knock down	miR148a	NA	microRNA profiling	shRNA	microRNA expression level	microRNA expression level :miRNA expression levels decreased	NA	NA
writer	METTL3	MDA-MB-231	knock down	miR148b	NA	microRNA profiling	shRNA	microRNA expression level	microRNA expression level :miRNA expression levels decreased	NA	NA
writer	METTL3	MDA-MB-231	knock down	miR15a	NA	microRNA profiling	shRNA	microRNA expression level	microRNA expression level :miRNA expression levels decreased	NA	NA
writer	METTL3	MDA-MB-231	knock down	miR15b	NA	microRNA profiling	shRNA	microRNA expression level	microRNA expression level :miRNA expression levels decreased	NA	NA
writer	METTL3	MDA-MB-231	knock down	miR16	NA	microRNA profiling	shRNA	microRNA expression level	microRNA expression level :miRNA expression levels decreased	NA	NA
writer	METTL3	MDA-MB-231	knock down	miR181b	NA	microRNA profiling	shRNA	microRNA expression level	microRNA expression level :miRNA expression levels decreased	NA	NA
writer	METTL3	MDA-MB-231	knock down	miR182	NA	microRNA profiling	shRNA	microRNA expression level	microRNA expression level :miRNA expression levels decreased	NA	NA
writer	METTL3	MDA-MB-231	knock down	miR1825	NA	microRNA profiling	shRNA	microRNA expression level	microRNA expression level :miRNA expression levels decreased	NA	NA
writer	METTL3	MDA-MB-231	knock down	miR191	NA	microRNA profiling	shRNA	microRNA expression level	microRNA expression level :miRNA expression levels decreased	NA	NA
writer	METTL3	MDA-MB-231	knock down	miR192	NA	microRNA profiling	shRNA	microRNA expression level	microRNA expression level :miRNA expression levels decreased	NA	NA
writer	METTL3	MDA-MB-231	knock down	miR195	NA	microRNA profiling	shRNA	microRNA expression level	microRNA expression level :miRNA expression levels decreased	NA	NA
writer	METTL3	MDA-MB-231	knock down	miR197	NA	microRNA profiling	shRNA	microRNA expression level	microRNA expression level :miRNA expression levels decreased	NA	NA
writer	METTL3	MDA-MB-231	knock down	miR1973	NA	microRNA profiling	shRNA	microRNA expression level	microRNA expression level :miRNA expression levels decreased	NA	NA
writer	METTL3	MDA-MB-231	knock down	miR19a	NA	microRNA profiling	shRNA	microRNA expression level	microRNA expression level :miRNA expression levels decreased	NA	NA
writer	METTL3	MDA-MB-231	knock down	miR19b	NA	microRNA profiling	shRNA	microRNA expression level	microRNA expression level :miRNA expression levels decreased	NA	NA
writer	METTL3	MDA-MB-231	knock down	miR20b	NA	microRNA profiling	shRNA	microRNA expression level	microRNA expression level :miRNA expression levels decreased	NA	NA
writer	METTL3	MDA-MB-231	knock down	miR218	NA	microRNA profiling	shRNA	microRNA expression level	microRNA expression level :miRNA expression levels decreased	NA	NA
writer	METTL3	MDA-MB-231	knock down	miR22	NA	microRNA profiling	shRNA	microRNA expression level	microRNA expression level :miRNA expression levels decreased	NA	NA
writer	METTL3	MDA-MB-231	knock down	miR23c	NA	microRNA profiling	shRNA	microRNA expression level	microRNA expression level :miRNA expression levels decreased	NA	NA
writer	METTL3	MDA-MB-231	knock down	miR25	NA	microRNA profiling	shRNA	microRNA expression level	microRNA expression level :miRNA expression levels decreased	NA	NA
writer	METTL3	MDA-MB-231	knock down	miR26a	NA	microRNA profiling	shRNA	microRNA expression level	microRNA expression level :miRNA expression levels decreased	NA	NA
writer	METTL3	MDA-MB-231	knock down	miR26b	NA	microRNA profiling	shRNA	microRNA expression level	microRNA expression level :miRNA expression levels decreased	NA	NA
writer	METTL3	MDA-MB-231	knock down	miR27a	NA	microRNA profiling	shRNA	microRNA expression level	microRNA expression level :miRNA expression levels decreased	NA	NA
writer	METTL3	MDA-MB-231	knock down	miR29c	NA	microRNA profiling	shRNA	microRNA expression level	microRNA expression level :miRNA expression levels decreased	NA	NA
writer	METTL3	MDA-MB-231	knock down	miR3064	NA	microRNA profiling	shRNA	microRNA expression level	microRNA expression level :miRNA expression levels decreased	NA	NA
writer	METTL3	MDA-MB-231	knock down	miR30a	NA	microRNA profiling	shRNA	microRNA expression level	microRNA expression level :miRNA expression levels decreased	NA	NA
writer	METTL3	MDA-MB-231	knock down	miR30c	NA	microRNA profiling	shRNA	microRNA expression level	microRNA expression level :miRNA expression levels decreased	NA	NA
writer	METTL3	MDA-MB-231	knock down	miR30d	NA	microRNA profiling	shRNA	microRNA expression level	microRNA expression level :miRNA expression levels decreased	NA	NA
writer	METTL3	MDA-MB-231	knock down	miR3195	NA	microRNA profiling	shRNA	microRNA expression level	microRNA expression level :miRNA expression levels decreased	NA	NA
writer	METTL3	MDA-MB-231	knock down	miR32	NA	microRNA profiling	shRNA	microRNA expression level	microRNA expression level :miRNA expression levels decreased	NA	NA
writer	METTL3	MDA-MB-231	knock down	miR320b	NA	microRNA profiling	shRNA	microRNA expression level	microRNA expression level :miRNA expression levels decreased	NA	NA
writer	METTL3	MDA-MB-231	knock down	miR320d	NA	microRNA profiling	shRNA	microRNA expression level	microRNA expression level :miRNA expression levels decreased	NA	NA
writer	METTL3	MDA-MB-231	knock down	miR320e	NA	microRNA profiling	shRNA	microRNA expression level	microRNA expression level :miRNA expression levels decreased	NA	NA
writer	METTL3	MDA-MB-231	knock down	miR328	NA	microRNA profiling	shRNA	microRNA expression level	microRNA expression level :miRNA expression levels decreased	NA	NA
writer	METTL3	MDA-MB-231	knock down	miR342	NA	microRNA profiling	shRNA	microRNA expression level	microRNA expression level :miRNA expression levels decreased	NA	NA
writer	METTL3	MDA-MB-231	knock down	miR374b	NA	microRNA profiling	shRNA	microRNA expression level	microRNA expression level :miRNA expression levels decreased	NA	NA
writer	METTL3	MDA-MB-231	knock down	miR374c	NA	microRNA profiling	shRNA	microRNA expression level	microRNA expression level :miRNA expression levels decreased	NA	NA
writer	METTL3	MDA-MB-231	knock down	miR424	NA	microRNA profiling	shRNA	microRNA expression level	microRNA expression level :miRNA expression levels decreased	NA	NA
writer	METTL3	MDA-MB-231	knock down	miR4284	NA	microRNA profiling	shRNA	microRNA expression level	microRNA expression level :miRNA expression levels decreased	NA	NA
writer	METTL3	MDA-MB-231	knock down	miR4286	NA	microRNA profiling	shRNA	microRNA expression level	microRNA expression level :miRNA expression levels decreased	NA	NA
writer	METTL3	MDA-MB-231	knock down	miR4306	NA	microRNA profiling	shRNA	microRNA expression level	microRNA expression level :miRNA expression levels decreased	NA	NA
writer	METTL3	MDA-MB-231	knock down	miR4324	NA	microRNA profiling	shRNA	microRNA expression level	microRNA expression level :miRNA expression levels decreased	NA	NA
writer	METTL3	MDA-MB-231	knock down	miR4454	NA	microRNA profiling	shRNA	microRNA expression level	microRNA expression level :miRNA expression levels decreased	NA	NA
writer	METTL3	MDA-MB-231	knock down	miR4486	NA	microRNA profiling	shRNA	microRNA expression level	microRNA expression level :miRNA expression levels decreased	NA	NA
writer	METTL3	MDA-MB-231	knock down	miR4502	NA	microRNA profiling	shRNA	microRNA expression level	microRNA expression level :miRNA expression levels decreased	NA	NA
writer	METTL3	MDA-MB-231	knock down	miR454	NA	microRNA profiling	shRNA	microRNA expression level	microRNA expression level :miRNA expression levels decreased	NA	NA
writer	METTL3	MDA-MB-231	knock down	miR4647	NA	microRNA profiling	shRNA	microRNA expression level	microRNA expression level :miRNA expression levels decreased	NA	NA
writer	METTL3	MDA-MB-231	knock down	miR4701	NA	microRNA profiling	shRNA	microRNA expression level	microRNA expression level :miRNA expression levels decreased	NA	NA
writer	METTL3	MDA-MB-231	knock down	miR4728	NA	microRNA profiling	shRNA	microRNA expression level	microRNA expression level :miRNA expression levels decreased	NA	NA
writer	METTL3	MDA-MB-231	knock down	miR485	NA	microRNA profiling	shRNA	microRNA expression level	microRNA expression level :miRNA expression levels decreased	NA	NA
writer	METTL3	MDA-MB-231	knock down	miR619	NA	microRNA profiling	shRNA	microRNA expression level	microRNA expression level :miRNA expression levels decreased	NA	NA
writer	METTL3	MDA-MB-231	knock down	miR671	NA	microRNA profiling	shRNA	microRNA expression level	microRNA expression level :miRNA expression levels decreased	NA	NA
writer	METTL3	MDA-MB-231	knock down	miR6732	NA	microRNA profiling	shRNA	microRNA expression level	microRNA expression level :miRNA expression levels decreased	NA	NA
writer	METTL3	MDA-MB-231	knock down	miR6785	NA	microRNA profiling	shRNA	microRNA expression level	microRNA expression level :miRNA expression levels decreased	NA	NA
writer	METTL3	MDA-MB-231	knock down	miR6799	NA	microRNA profiling	shRNA	microRNA expression level	microRNA expression level :miRNA expression levels decreased	NA	NA
writer	METTL3	MDA-MB-231	knock down	miR6845	NA	microRNA profiling	shRNA	microRNA expression level	microRNA expression level :miRNA expression levels decreased	NA	NA
writer	METTL3	MDA-MB-231	knock down	miR6860	NA	microRNA profiling	shRNA	microRNA expression level	microRNA expression level :miRNA expression levels decreased	NA	NA
writer	METTL3	MDA-MB-231	knock down	miR6871	NA	microRNA profiling	shRNA	microRNA expression level	microRNA expression level :miRNA expression levels decreased	NA	NA
writer	METTL3	MDA-MB-231	knock down	miR7-1	NA	microRNA profiling	shRNA	microRNA expression level	microRNA expression level :miRNA expression levels decreased	NA	NA
writer	METTL3	MDA-MB-231	knock down	miR766	NA	microRNA profiling	shRNA	microRNA expression level	microRNA expression level :miRNA expression levels decreased	NA	NA
writer	METTL3	MDA-MB-231	knock down	miR877	NA	microRNA profiling	shRNA	microRNA expression level	microRNA expression level :miRNA expression levels decreased	NA	NA
writer	METTL3	MDA-MB-231	knock down	miR92a	NA	microRNA profiling	shRNA	microRNA expression level	microRNA expression level :miRNA expression levels decreased	NA	NA
writer	METTL3	MDA-MB-231	knock down	miR92b	NA	microRNA profiling	shRNA	microRNA expression level	microRNA expression level :miRNA expression levels decreased	NA	NA
writer	METTL3	HEK293T cell	knock down	ZIKV RNA	NA	MeRIP & qRT-PCR	shRNA	methylation modification level	methylation modification level:m6A density decreased	ZIKV replication increased	viral titer increased / ZIKV RNA levels increased / expression of ZIKV envelope protein increased
writer	METTL3	HEK293T cell	knock down	EIF2AK2	EBH region in 3'UTR	NA	shRNA	A-to-I editing	A-to-I editing:higher ratios of editing at A-to-I sites	NA	NA
writer	METTL3	HEC-1-A cells	knock down	PHLPP2	NA	NA	shRNA	methylation modification level / gene expression level	methylation modification level :decreased m6A methylation / gene expression level: PHLPP2 protein expression decreased while mRNA levels unchanged	promote endometrial cancer cell proliferation	cell proliferation increased / anchorage-independent growth increased / colony formation increased / cell migration increased / cell invasion increased /
writer	METTL3	HEC-1-A cells	knock down	PRR5	NA	NA	shRNA	methylation modification level / gene expression level	methylation modification level :decreased m6A methylation / gene expression level:mRNA and protein expression increased	promote endometrial cancer cell proliferation	cell proliferation increased / anchorage-independent growth increased / colony formation increased / cell migration increased / cell invasion increased /
writer	METTL3	HEC-1-A cells	knock down	PRR5L	NA	NA	shRNA	methylation modification level / gene expression level	methylation modification level :decreased m6A methylation / gene expression level:mRNA and protein expression increased	promote endometrial cancer cell proliferation	cell proliferation increased / anchorage-independent growth increased / colony formation increased / cell migration increased / cell invasion increased /
writer	METTL3	HEC-1-A cells	knock down	mTOR	NA	NA	shRNA	methylation modification level / gene expression level	methylation modification level :decreased m6A methylation / gene expression level:mRNA and protein expression increased	promote endometrial cancer cell proliferation	cell proliferation increased / anchorage-independent growth increased / colony formation increased / cell migration increased / cell invasion increased /
writer	METTL3	HEK293 cells	overexpression	SON	NA	Co-immunoprecipitation	METTL3 expression vector co-transfected	gene expression level / translation	gene expression level : abundance of immunoprecipitated RSV-containing circRNA increased / translation:increased translation of GFP from the circRNA	NA	NA
writer	METTL3	HEK293 cells	overexpression	RSV-containing circRNA	NA	Co-immunoprecipitation	METTL3 expression vector co-transfected	gene expression level / translation	gene expression level:abundance of immunoprecipitated RSV-containing circRNA increased / translation:increased translation of GFP from the circRNA	NA	NA
writer	METTL3	A549	knock down	srf	3'UTR	NA	siRNA	gene expression level	gene expression level: SRF mRNA and protein abundance reduced	NA	NA
writer	METTL3	SV-HUC-1	overexpression	CDCP1	3'UTR	m6A MeRIP-qRT-PCR	lentivirally transduced	gene expression level / methylation modification level / translation	gene expression level: protein level increased / methylation modification level: m6A modification level increased / translation :polysome-bound CDCP1 mRNA levels increased	promote proliferation	proliferation increased
writer	METTL3	MC-SV-HUC-1 cells and bladder cancer T24 cells	knock out	CDCP1	3'UTR	m6A MeRIP-qRT-PCR	sgRNA	gene expression level / methylation modification level / translation	gene expression level: protein level increased / methylation modification level: m6A modification level increased / translation :polysome-bound CDCP1 mRNA levels increased	inhibit cell proliferation, migration and invasion / inhibit bladder cancer growth	proliferation decreased / migration and invasion decreased / bladder cancer growth in vivo reduced
writer	METTL3	Huh7 cells	knock down	HCV RNA	NA	NA	siRNA	gene expression level	gene expression level: HCV NS5A protein abundance increased / viral RNA increased	HCV replication increased	HCV replication increased/ infectious virus production increased
writer	METTL3	BCBL1 cells	knock down	ORF50	NA	NA	shRNA	methylation modification level / gene expression level	methylation:m6A-mRNA levels decreased / expression:mRNA levels decreased ; protein levels decreased	abolishes virion production	virion production decreased
writer	METTL3	BCBL1 cells	knock down	ORF57	NA	NA	shRNA	methylation modification level / gene expression level	methylation:m6A-mRNA levels decreased / expression:mRNA levels decreased ; protein levels decreased	abolishes virion production	virion production decreased
writer	METTL3	HEK293T	knock down	Gag	NA	CLIP assay / RNA seq	siRNA	gene expression level	expression: HIV-1 Gag expression inhibited	inhibit HIV-1 infection	inhibit HIV-1 infection by appromately 10-fold / HIV-1 late reverse transcription products decreased / degrade HIV-1 gag RNA in infected cells
writer	METTL3	HEK293T	knock down	p24	NA	CLIP assay / RNA seq	siRNA	gene expression level	expression:HIV-1 p24 expression reduced	inhibit HIV-1 infection	inhibit HIV-1 infection by appromately 10-fold / HIV-1 late reverse transcription products decreased / degrade HIV-1 gag RNA in infected cells
writer	METTL3	MDA-MB-231 breast cancer cell line	Knock down	DGCR8	DGCR8-pri-miRNA binding site	co-immunoprecipitation	shRNA	gene expression level	expression:mature miRNAs downregulated / pri-miRNAs levels upregulated	NA	NA
writer	METTL3	MDA-MB-231 breast cancer cell line	overexpression	DGCR8	DGCR8-pri-miRNA binding site	co-immunoprecipitation	pBabe-Puro retroviral expression vector	gene expression level	gene expression level: increase expression mature miRNAs expression levels	NA	NA
writer	METTL3	HepG2	Knock down	MDM4	NA	NA	siRNA	alternative splicing	splicing:higher m6A peak levels per coding gene in multi-isoform genes / p53 inactivation needed isoforms downregulated	promote cell apoptosis	cell apoptosis increased
writer	METTL3	HepG2	Knock down	MDM2	NA	NA	siRNA	alternative splicing	splicing:p53 inactivation needed isoforms downregulated	promote cell apoptosis	cell apoptosis increased
writer	METTL3	HepG2	Knock down	FAS	NA	NA	siRNA	alternative splicing	splicing:p53 inactivation needed isoforms downregulated	promote cell apoptosis	cell apoptosis increased
writer	METTL3	HepG2	Knock down	BAX	NA	NA	siRNA	alternative splicing	splicing:p53 inactivation needed isoforms downregulated	promote cell apoptosis	cell apoptosis increased
writer	METTL3	hESCs	Knock down	Nanog	NA	m6A methylome	shRNA	methylation modification level / gene expression level	methylation:m6A level reduced / expression:higher expression levels	inhibit cell differentiation	block in differentiation
writer	METTL3	hESCs	Knock down	SOX2	NA	m6A methylome	shRNA	methylation modification level / gene expression level	methylation:m6A level reduced / expression:higher expression levels	inhibit cell differentiation	block in differentiation
writer	METTL3	IMR-90	knock down	AGO2	NA	NA	shRNA	methylation modification level / gene expression level	methylation: mRNA methylation level decreased / expression: mRNA level decreased	cellular senescence promoted	senescence-associated b-galactosidases increased
writer	METTL3	IMR-90	overexpression	AGO2	NA	NA	transduced	RNA stability	mRNA stability: AGO2 mRNA half-life increased	NA	NA
writer	METTL3	HEK293T	knock down	ARHGAP5	CDS	RNA-seq	siRNA	methylation modification level / splicing / gene expression level	methylation:global m6A level reduced / splicing:exon inclusion inhibited / intron exclusion increased/ expression:up-regulated	inhibit cell proliferation	cell proliferation rate decreased
writer	METTL3	HEK293T	knock down	ANAPC1	CDS	RNA-seq	siRNA	methylation modification level / splicing / gene expression level	methylation:global m6A level reduced / splicing:exon inclusion inhibited / intron exclusion increased/ expression:down-regulated	inhibit cell proliferation	cell proliferation rate decreased
writer	METTL3	HEK293T	knock down	ANLN	CDS	RNA-seq	siRNA	methylation modification level / splicing / gene expression level	methylation:global m6A level reduced / splicing:exon inclusion inhibited / intron exclusion increased/ expression:down-regulated	inhibit cell proliferation	cell proliferation rate decreased
writer	METTL3	HEK293T	knock down	SRSF6	CDS	RNA-seq	siRNA	methylation modification level / splicing / gene expression level	methylation:global m6A level reduced / splicing:exon inclusion inhibited / intron exclusion increased/ expression:down-regulated	inhibit cell proliferation	cell proliferation rate decreased
writer	METTL3	HEK293T	knock down	E2F8	CDS	RNA-seq	siRNA	methylation modification level / splicing / gene expression level	methylation:global m6A level reduced / splicing:exon inclusion inhibited / intron exclusion increased/ expression:down-regulated	inhibit cell proliferation	cell proliferation rate decreased
writer	METTL3	HEK293T	knock down	HIPK1	CDS	RNA-seq	siRNA	methylation modification level / splicing / gene expression level	methylation:global m6A level reduced / splicing:exon inclusion inhibited / intron exclusion increased/ expression:down-regulated	inhibit cell proliferation	cell proliferation rate decreased
writer	METTL3	HEK293T	knock down	DNAJA3	CDS	RNA-seq	siRNA	methylation modification level / splicing / gene expression level	methylation:global m6A level reduced / splicing:exon inclusion inhibited / intron exclusion increased/ expression:down-regulated	inhibit cell proliferation	cell proliferation rate decreased
writer	METTL3	HEK293T	knock down	STAMBP	CDS	RNA-seq	siRNA	methylation modification level / splicing / gene expression level	methylation:global m6A level reduced / splicing:exon inclusion inhibited / intron exclusion increased/ expression:up-regulated	inhibit cell proliferation	cell proliferation rate decreased
writer	METTL3	HEK293T	knock down	ROBO1	CDS	RNA-seq	siRNA	methylation modification level / splicing / gene expression level	methylation:global m6A level reduced / splicing:exon inclusion inhibited / intron exclusion increased/ expression:down-regulated	inhibit cell proliferation	cell proliferation rate decreased
writer	METTL3	HEK293T	knock down	SRPK1	CDS	RNA-seq	siRNA	methylation modification level / splicing / gene expression level	methylation:global m6A level reduced / splicing:exon inclusion inhibited / intron exclusion increased/ expression:down-regulated	inhibit cell proliferation	cell proliferation rate decreased
writer	METTL3	HEK293T	knock down	CENPK	CDS	RNA-seq	siRNA	methylation modification level / splicing / gene expression level	methylation:global m6A level reduced / splicing:exon inclusion inhibited / intron exclusion increased/ expression:down-regulated	inhibit cell proliferation	cell proliferation rate decreased
writer	METTL3	HEK293T	knock down	BCLAF1	CDS	RNA-seq	siRNA	methylation modification level / splicing / gene expression level	methylation:global m6A level reduced / splicing:exon inclusion inhibited / intron exclusion increased/ expression:down-regulated	inhibit cell proliferation	cell proliferation rate decreased
writer	METTL3	HEK293T	knock down	SUDS3	CDS	RNA-seq	siRNA	methylation modification level / splicing / gene expression level	methylation:global m6A level reduced / splicing:exon inclusion inhibited / intron exclusion increased/ expression:down-regulated	inhibit cell proliferation	cell proliferation rate decreased
writer	METTL3	HEK293T	knock down	DYRK1A	CDS	RNA-seq	siRNA	methylation modification level / splicing / gene expression level	methylation:global m6A level reduced / splicing:exon inclusion inhibited / intron exclusion increased/ expression:up-regulated	inhibit cell proliferation	cell proliferation rate decreased
writer	METTL3	HEK293T	knock down	SMEK1	CDS	RNA-seq	siRNA	methylation modification level / splicing / gene expression level	methylation:global m6A level reduced / splicing:exon inclusion inhibited / intron exclusion increased/ expression:up-regulated	inhibit cell proliferation	cell proliferation rate decreased
writer	METTL3	HEK293T	knock down	ATP6V1A	CDS	RNA-seq	siRNA	methylation modification level / splicing / gene expression level	methylation:global m6A level reduced / splicing:exon inclusion inhibited / intron exclusion increased/ expression:up-regulated	inhibit cell proliferation	cell proliferation rate decreased
writer	METTL3	HEK293T	knock down	KPNA6	CDS	RNA-seq	siRNA	methylation modification level / splicing / gene expression level	methylation:global m6A level reduced / splicing:exon inclusion inhibited / intron exclusion increased/ expression:up-regulated	inhibit cell proliferation	cell proliferation rate decreased
writer	METTL3	HEK293T	knock down	TBC1D23	CDS	RNA-seq	siRNA	methylation modification level / splicing / gene expression level	methylation:global m6A level reduced / splicing:exon inclusion inhibited / intron exclusion increased/ expression:up-regulated	inhibit cell proliferation	cell proliferation rate decreased
writer	METTL3	HEK293T	knock down	GPBP1	CDS	RNA-seq	siRNA	methylation modification level / splicing / gene expression level	methylation:global m6A level reduced / splicing:exon inclusion inhibited / intron exclusion increased/ expression:up-regulated	inhibit cell proliferation	cell proliferation rate decreased
writer	METTL3	HEK293T	knock down	MTF2	CDS	RNA-seq	siRNA	methylation modification level / splicing / gene expression level	methylation:global m6A level reduced / splicing:exon inclusion inhibited / intron exclusion increased/ expression:up-regulated	inhibit cell proliferation	cell proliferation rate decreased
writer	METTL3	HEK293T	knock down	ATP6V0A1	CDS	RNA-seq	siRNA	methylation modification level / splicing / gene expression level	methylation:global m6A level reduced / splicing:exon inclusion inhibited / intron exclusion increased/ expression:up-regulated	inhibit cell proliferation	cell proliferation rate decreased
writer	METTL3	HEK293T	knock down	MAP4K3	CDS	RNA-seq	siRNA	methylation modification level / splicing / gene expression level	methylation:global m6A level reduced / splicing:exon inclusion inhibited / intron exclusion increased/ expression:up-regulated	inhibit cell proliferation	cell proliferation rate decreased
writer	METTL3	HEK293T	knock down	SUMO2	CDS	RNA-seq	siRNA	methylation modification level / splicing / gene expression level	methylation:global m6A level reduced / splicing:exon inclusion inhibited / intron exclusion increased/ expression:up-regulated	inhibit cell proliferation	cell proliferation rate decreased
writer	METTL3	HEK293T	knock down	MAP3K3	CDS	RNA-seq	siRNA	methylation modification level / splicing / gene expression level	methylation:global m6A level reduced / splicing:exon inclusion inhibited / intron exclusion increased/ expression:up-regulated	inhibit cell proliferation	cell proliferation rate decreased
writer	METTL3	HEK293T	knock down	ACTB	CDS	RNA-seq	siRNA	methylation modification level / splicing / gene expression level	methylation:global m6A level reduced / splicing:exon inclusion inhibited / intron exclusion increased/ expression:up-regulated	inhibit cell proliferation	cell proliferation rate decreased
writer	METTL3	MGG4, MGG6, MGG8, GB1 GSCs	knock down	POU3F2	NA	NA	shRNA	methylation modification level / gene expression level	methylation: m6A modification reduced / expression: expression level decreased	inhibit cell growth and differentiation / promote cell apoptosis	GSCs growth inhibited / apoptotic cells proportion increased / stem cell-specific marker SSEA1 reduced /
writer	METTL3	MGG4, MGG6, MGG8, GB1 GSCs	knock down	OLIG2	NA	NA	shRNA	methylation modification level / gene expression level	methylation: m6A modification reduced / expression: expression level decreased	inhibit cell growth and differentiation / promote cell apoptosis	GSCs growth inhibited / apoptotic cells proportion increased / stem cell-specific marker SSEA1 reduced
writer	METTL3	MGG4, MGG6, MGG8, GB1 GSCs	knock down	SALL2	NA	NA	shRNA	methylation modification level / gene expression level	methylation: m6A modification reduced / expression: expression level decreased	inhibit cell growth and differentiation / promote cell apoptosis	GSCs growth inhibited / apoptotic cells proportion increased / stem cell-specific marker SSEA1 reduced
writer	METTL3	MGG8 GSCs	knock down	SOX2	3'UTR	RNA immune precipitation	shRNA	gene expression level / RNA stability	expression: repressed the SOX2 transcript / protein levels decreased/ mRNA stability:SOX2 mRNA half-life reduced	radioresistance decreased	γ-irradiation decreased the sphere formation of GSCs more efficiently/ radiosensitivity index increased / γ-H2AX in irradiated shMETTL3 GSCs reduced
writer	METTL3	GB1 GSCs	overexpression	SOX21	NA	RNA immune precipitation	NA	gene expression level	expression: glioma reprogramming factors expression increased	NA	NA
writer	METTL3	HEK293 cells	knock down	NASP	NA	NA	siRNA	alternative splcing	splicing:splicing efficiency dynamic of high m6A signal introns decreased / splicing efficiency dynamic of low and medium m6A signal increased	NA	NA
writer	METTL3	HEK293 cells	knock down	ARF4	NA	NA	siRNA	alternative splcing	splicing:splicing efficiency dynamic of high m6A signal introns decreased / splicing efficiency dynamic of low and medium m6A signal increased	NA	NA
writer	METTL3	HEK293 cells	knock down	LMAN2	NA	NA	siRNA	alternative splcing	splicing:splicing efficiency dynamic of high m6A signal introns decreased / splicing efficiency dynamic of low and medium m6A signal increased	NA	NA
writer	METTL3	HEK293 cells	knock down	CDKN1B	NA	NA	siRNA	alternative splcing	splicing:splicing efficiency dynamic of high m6A signal introns decreased / splicing efficiency dynamic of low and medium m6A signal increased	NA	NA
writer	METTL3	MIA PaCa-2	knock down	UBE2B	NA	microarray, differential expression analysis and GO analysis	shRNA	gene expression level	expression: down-regulated	enhance apoptotic response by gemcitabine	lower sphere forming ability / sensitivity to antitumor agents enhanced / radiosensitivity enhanced/ increased apoptosis
writer	METTL3	MIA PaCa-2	knock down	SOCS1	NA	microarray, differential expression analysis and GO analysis	shRNA	gene expression level	expression: down-regulated	enhance apoptotic response by gemcitabine	lower sphere forming ability / sensitivity to antitumor agents enhanced / radiosensitivity enhanced/ increased apoptosis
writer	METTL3	MIA PaCa-2	knock down	MEX3C	NA	microarray, differential expression analysis and GO analysis	shRNA	gene expression level	expression: down-regulated	enhance apoptotic response by gemcitabine	lower sphere forming ability / sensitivity to antitumor agents enhanced / radiosensitivity enhanced/ increased apoptosis
writer	METTL3	MIA PaCa-2	knock down	TRIM9	NA	microarray, differential expression analysis and GO analysis	shRNA	gene expression level	expression: down-regulated	enhance apoptotic response by gemcitabine	lower sphere forming ability / sensitivity to antitumor agents enhanced / radiosensitivity enhanced/ increased apoptosis
writer	METTL3	MIA PaCa-2	knock down	RNF25	NA	microarray, differential expression analysis and GO analysis	shRNA	gene expression level	expression: down-regulated	enhance apoptotic response by gemcitabine	lower sphere forming ability / sensitivity to antitumor agents enhanced / radiosensitivity enhanced/ increased apoptosis
writer	METTL3	MIA PaCa-2	knock down	LONRF1	NA	microarray, differential expression analysis and GO analysis	shRNA	gene expression level	expression: down-regulated	enhance apoptotic response by gemcitabine	lower sphere forming ability / sensitivity to antitumor agents enhanced / radiosensitivity enhanced/ increased apoptosis
writer	METTL3	MIA PaCa-2	knock down	UBE2J2	NA	microarray, differential expression analysis and GO analysis	shRNA	gene expression level	expression: down-regulated	enhance apoptotic response by gemcitabine	lower sphere forming ability / sensitivity to antitumor agents enhanced / radiosensitivity enhanced/ increased apoptosis
writer	METTL3	MIA PaCa-2	knock down	RBM17	NA	microarray, differential expression analysis and GO analysis	shRNA	gene expression level	expression: down-regulated	enhance apoptotic response by gemcitabine	lower sphere forming ability / sensitivity to antitumor agents enhanced / radiosensitivity enhanced/ increased apoptosis
writer	METTL3	MIA PaCa-2	knock down	U2AF2	NA	microarray, differential expression analysis and GO analysis	shRNA	gene expression level	expression: down-regulated	enhance apoptotic response by gemcitabine	lower sphere forming ability / sensitivity to antitumor agents enhanced / radiosensitivity enhanced/ increased apoptosis
writer	METTL3	MIA PaCa-2	knock down	SNRPC	NA	microarray, differential expression analysis and GO analysis	shRNA	gene expression level	expression: down-regulated	enhance apoptotic response by gemcitabine	lower sphere forming ability / sensitivity to antitumor agents enhanced / radiosensitivity enhanced/ increased apoptosis
writer	METTL3	MIA PaCa-2	knock down	SNRPB	NA	microarray, differential expression analysis and GO analysis	shRNA	gene expression level	expression: down-regulated	enhance apoptotic response by gemcitabine	lower sphere forming ability / sensitivity to antitumor agents enhanced / radiosensitivity enhanced/ increased apoptosis
writer	METTL3	MIA PaCa-2	knock down	CSTF1	NA	microarray, differential expression analysis and GO analysis	shRNA	gene expression level	expression: down-regulated	enhance apoptotic response by gemcitabine	lower sphere forming ability / sensitivity to antitumor agents enhanced / radiosensitivity enhanced/ increased apoptosis
writer	METTL3	MIA PaCa-2	knock down	HDAC2	NA	microarray, differential expression analysis and GO analysis	shRNA	gene expression level	expression: down-regulated	enhance apoptotic response by gemcitabine	lower sphere forming ability / sensitivity to antitumor agents enhanced / radiosensitivity enhanced/ increased apoptosis
writer	METTL3	MIA PaCa-2	knock down	IGF2	NA	microarray, differential expression analysis and GO analysis	shRNA	gene expression level	expression: down-regulated	enhance apoptotic response by gemcitabine	lower sphere forming ability / sensitivity to antitumor agents enhanced / radiosensitivity enhanced/ increased apoptosis
writer	METTL3	MIA PaCa-2	knock down	MAPKAPK2	NA	microarray, differential expression analysis and GO analysis	shRNA	gene expression level	expression: down-regulated	enhance apoptotic response by gemcitabine	lower sphere forming ability / sensitivity to antitumor agents enhanced / radiosensitivity enhanced/ increased apoptosis
writer	METTL3	MIA PaCa-2	knock down	CLU	NA	microarray, differential expression analysis and GO analysis	shRNA	gene expression level	expression: down-regulated	enhance apoptotic response by gemcitabine	lower sphere forming ability / sensitivity to antitumor agents enhanced / radiosensitivity enhanced/ increased apoptosis
writer	METTL3	HepG2 &Huh-7 cells	knock down	SOCS2	3'UTR	RNA-Seq and m6A-Seq	shRNA	methylation modification level / gene expression level	methylation:mRNA m6A level decreased / expression:up-regulated/ SOCS2 protein expression increased/ STAT5 phosphorylation inhibited	inhibit cell proliferation and migration / inhibit tumot formation	suppressed HCC cell proliferation / inhibited HCC colony-forming abilities / suppressed HCC cell migratory abilities / suppressed tumor formation in nude mice
writer	METTL3	GSC cell lines(PBT003, PBT707, PBT017, PBT726, and PBT111)	knock down	ADAM19	NA	RNA-seq and differential expression analysis	shRNA	methylation modification level / gene expression level	methylation:mRNA m6A levels decreased / expression:up-regulated	enhances GSC growth and self-renewal / promote tumor progression	cell growth increased / sphere-formation rate increased / stem cell frequency increased / promotes tumor progression / shortens GSC-grafted animals lifespan
writer	METTL3	GSC cell lines(PBT003, PBT707, PBT017, PBT726, and PBT111)	knock down	EPHA3	NA	RNA-seq and differential expression analysis	shRNA	methylation modification level / gene expression level	methylation:mRNA m6A levels decreased / expression:up-regulated	enhances GSC growth and self-renewal / promote tumor progression	cell growth increased / sphere-formation rate increased / stem cell frequency increased / promotes tumor progression / shortens GSC-grafted animals lifespan
writer	METTL3	GSC cell lines(PBT003, PBT707, PBT017, PBT726, and PBT111)	knock down	KLF4	NA	RNA-seq and differential expression analysis	shRNA	methylation modification level / gene expression level	methylation:mRNA m6A levels decreased / expression:up-regulated	enhances GSC growth and self-renewal / promote tumor progression	cell growth increased / sphere-formation rate increased / stem cell frequency increased / promotes tumor progression / shortens GSC-grafted animals lifespan
writer	METTL3	GSC cell lines(PBT003, PBT707, PBT017, PBT726, and PBT111)	knock down	CDKN2A	NA	RNA-seq and differential expression analysis	shRNA	methylation modification level / gene expression level	methylation modification level:mRNA m6A levels decreased / gene expression level:down-regulated	enhances GSC growth and self-renewal / promote tumor progression	cell growth increased / sphere-formation rate increased / stem cell frequency increased / promotes tumor progression / shortens GSC-grafted animals lifespan
writer	METTL3	GSC cell lines(PBT003, PBT707, PBT017, PBT726, and PBT111)	knock down	BRCA2	NA	RNA-seq and differential expression analysis	shRNA	methylation modification level / gene expression level	methylation modification level:mRNA m6A levels decreased / gene expression level:down-regulated	enhances GSC growth and self-renewal / promote tumor progression	cell growth increased / sphere-formation rate increased / stem cell frequency increased / promotes tumor progression / shortens GSC-grafted animals lifespan
writer	METTL3	GSC cell lines(PBT003, PBT707, PBT017, PBT726, and PBT111)	knock down	TP53I11	NA	RNA-seq and differential expression analysis	shRNA	methylation modification level / gene expression level	methylation modification level:mRNA m6A levels decreased / gene expression level:down-regulated	enhances GSC growth and self-renewal / promote tumor progression	cell growth increased / sphere-formation rate increased / stem cell frequency increased / promotes tumor progression / shortens GSC-grafted animals lifespan
writer	METTL3	GSC cell lines(PBT003, PBT707, PBT017, PBT726, and PBT111)	knock down	GFAP	NA	RNA-seq and differential expression analysis	shRNA	methylation modification level / gene expression level	methylation modification level:mRNA m6A levels decreased / gene expression level:down-regulated	enhances GSC growth and self-renewal / promote tumor progression	cell growth increased / sphere-formation rate increased / stem cell frequency increased / promotes tumor progression / shortens GSC-grafted animals lifespan
writer	METTL3	GSC cell lines(PBT003, PBT707, PBT017, PBT726, and PBT111)	knock down	TUBB3	NA	RNA-seq and differential expression analysis	shRNA	methylation modification level / gene expression level	methylation modification level:mRNA m6A levels decreased / gene expression level:down-regulated	enhances GSC growth and self-renewal / promote tumor progression	cell growth increased / sphere-formation rate increased / stem cell frequency increased / promotes tumor progression / shortens GSC-grafted animals lifespan
writer	METTL3	U2OS	knock down	Arntl	NA	NA	shRNA	gene expression level	expression:RNA processing delayed	impact circadian period / RNA processing delay	circadian period elongation / delay in nuclear label decay
writer	METTL3	U2OS	knock down	Per2	NA	NA	shRNA	gene expression level	expression:RNA processing delayed	impact circadian period / RNA processing delay	circadian period elongation / delay in nuclear label decay
writer	METTL3	A549, H1299	knock down	EGFR	NA	PAR-CLIP and m6A CLIP	shRNA	methylation modification level / gene expression level / translation	methylation:m6A-modified EGFR mRNA levels decreased / expression:protein levels decreased / translation:mRNAs distribution shifted from polysome to subpolysome fractions	cancer cell growth, survival and invasion inhibited	cancer cell growth inhibition / cell apoptosis increases/ invasive ability of cancer cells decreased
writer	METTL3	A549, H1299	knock down	TAZ	NA	PAR-CLIP and m6A CLIP	shRNA	methylation modification level / gene expression level / translation	methylation:m6A-modified EGFR mRNA levels decreased / expression:protein levels decreased / translation:mRNAs distribution shifted from polysome to subpolysome fractions	cancer cell growth, survival and invasion inhibited	cancer cell growth inhibition / cell apoptosis increases/ invasive ability of cancer cells decreased
writer	METTL3	A549, H1299	knock down	MAPKAPK2	NA	PAR-CLIP and m6A CLIP	shRNA	methylation modification level / gene expression level / translation	methylation:m6A-modified EGFR mRNA levels decreased / expression:protein levels decreased / translation:mRNAs distribution shifted from polysome to subpolysome fractions	cancer cell growth, survival and invasion inhibited	cancer cell growth inhibition / cell apoptosis increases/ invasive ability of cancer cells decreased
writer	METTL3	A549, H1299	knock down	DNMT3A	NA	PAR-CLIP and m6A CLIP	shRNA	methylation modification level / gene expression level / translation	methylation:m6A-modified EGFR mRNA levels decreased / expression:protein levels decreased / translation:mRNAs distribution shifted from polysome to subpolysome fractions	cancer cell growth, survival and invasion inhibited	cancer cell growth inhibition / cell apoptosis increases/ invasive ability of cancer cells decreased
writer	METTL3	A549, H1299	knock down	CBP80	NA	co-immunoprecipitation	shRNA	methylation modification level / gene expression level / translation	methylation:m6A-modified EGFR mRNA levels decreased / expression:protein levels decreased / translation:mRNAs distribution shifted from polysome to subpolysome fractions	cancer cell growth, survival and invasion inhibited	cancer cell growth inhibition / cell apoptosis increases/ invasive ability of cancer cells decreased
writer	METTL3	A549, H1299	knock down	eIF4E	NA	co-immunoprecipitation	shRNA	methylation modification level / gene expression level / translation	methylation:m6A-modified EGFR mRNA levels decreased / expression:protein levels decreased / translation:mRNAs distribution shifted from polysome to subpolysome fractions	cancer cell growth, survival and invasion inhibited	cancer cell growth inhibition / cell apoptosis increases/ invasive ability of cancer cells decreased
writer	METTL3	A549, H1299	knock down	eIF3b	NA	co-immunoprecipitation	shRNA	methylation modification level / gene expression level / translation	methylation:m6A-modified EGFR mRNA levels decreased / expression:protein levels decreased / translation:mRNAs distribution shifted from polysome to subpolysome fractions	cancer cell growth, survival and invasion inhibited	cancer cell growth inhibition / cell apoptosis increases/ invasive ability of cancer cells decreased
writer	METTL3	Bladder Cancer cell line 5637	knock down	MYC	NA	RNA-seq and MeRIP	siRNA	methylation modification level / gene expression level	methylation:global mRNA m6A level decreased / expression:mRNA levels reduced / protein levels reduced	cancer cell growth, survival and invasion inhibited	cancer cell growth inhibition / cell apoptosis increased / invasive ability of BCa cells decreased / cell proliferation reduced
writer	METTL3	Bladder Cancer cell line 5637	knock down	AFF4	NA	RNA-seq and MeRIP	siRNA	methylation modification level / gene expression level	methylation:global mRNA m6A level decreased / expression:mRNA levels reduced / protein levels reduced	cancer cell growth, survival and invasion inhibited	cancer cell growth inhibition / cell apoptosis increased / invasive ability of BCa cells decreased / cell proliferation reduced
writer	METTL3	Bladder Cancer cell line 5637	knock down	RELA	NA	RNA-seq and MeRIP	siRNA	methylation modification level / gene expression level	methylation:global mRNA m6A level decreased / expression: protein levels reduced	cancer cell growth, survival and invasion inhibited	cancer cell growth inhibition / cell apoptosis increased / invasive ability of BCa cells decreased / cell proliferation reduced
writer	METTL3	uroepithelial cells SV-HUC-1	knock down	IKBKB	NA	RNA-seq and MeRIP	siRNA	methylation modification level / gene expression level	methylation:global mRNA m6A level decreased / expression: protein levels reduced	cancer cell growth, survival and invasion inhibited	cancer cell growth inhibition / cell apoptosis increased / invasive ability of BCa cells decreased / cell proliferation reduced
writer	METTL3	Bladder Cancer cell line 5637	overexpression	MYC	NA	RNA-seq and MeRIP	transduced lentivirus	methylation modification level / gene expression level	methylation:global mRNA m6A level increased / expression: protein levels increased	promote the cell growth and invasion	cancer cell growth increased / invasive ability of BCa cells increased
writer	METTL3	Bladder Cancer cell line 5637	overexpression	AFF4	NA	RNA-seq and MeRIP	transduced lentivirus	methylation modification level / gene expression level	methylation:global mRNA m6A level increased / expression: protein levels increased	promote the cell growth and invasion	cancer cell growth increased / invasive ability of BCa cells increased
writer	METTL3	Bladder Cancer cell line 5637	overexpression	RELA	NA	RNA-seq and MeRIP	transduced lentivirus	methylation modification level / gene expression level	methylation:global mRNA m6A level increased / expression: protein levels increased	promote the cell growth and invasion	cancer cell growth increased / invasive ability of BCa cells increased
writer	METTL3	uroepithelial cells SV-HUC-1	overexpression	IKBKB	NA	RNA-seq and MeRIP	transduced lentivirus	methylation modification level / gene expression level	methylation:global mRNA m6A level increased / expression: protein levels increased	promote the cell growth and invasion	cancer cell growth increased / invasive ability of BCa cells increased
writer	METTL3	MGG8 GSCs	knock down	SOX2	NA	m6A RIP-PCR	shRNA	methylation modification level / gene expression level	methylation:m6A levels decreased / expression:down-regulated	promote cell apoptosis	increased cell apoptosis
writer	METTL3	MGG8 GSCs	knock down	SALL2	NA	m6A RIP-PCR	shRNA	methylation modification level / gene expression level	methylation:m6A levels decreased / expression:down-regulated	promote cell apoptosis	increased cell apoptosis
writer	METTL3	MGG8 GSCs	knock down	OLIG2	NA	m6A RIP-PCR	shRNA	methylation modification level / gene expression level	methylation:m6A levels decreased / expression:down-regulated	promote cell apoptosis	increased cell apoptosis
writer	METTL3	MGG8 GSCs	knock down	POU3F2	NA	m6A RIP-PCR	shRNA	methylation modification level / gene expression level	methylation:m6A levels decreased / expression:down-regulated	promote cell apoptosis	increased cell apoptosis
writer	METTL3	MGG8 GSCs	knock down	ADAR	NA	m6A RIP-PCR	shRNA	methylation modification level / gene expression level / RNA editing	methylation:m6A levels decreased/ expression:down-regulated / RNA editing: A-to-I events reduced	promote cell apoptosis	increased cell apoptosis
writer	METTL3	MGG8 GSCs	knock down	ADARB1	NA	m6A RIP-PCR	shRNA	methylation modification level / gene expression level / RNA editing	methylation:m6A levels decreased/ expression:down-regulated / RNA editing: A-to-I events reduced	promote cell apoptosis	increased cell apoptosis
writer	METTL3	MGG8 GSCs	knock down	APOBEC1	NA	m6A RIP-PCR	shRNA	methylation modification level / gene expression level / RNA editing	methylation:m6A levels decreased/ expression:up-regulated / RNA editing: C-to_U events increased	promote cell apoptosis	increased cell apoptosis
writer	METTL3	MGG8 GSCs	knock down	APOBEC3A	NA	m6A RIP-PCR	shRNA	methylation modification level / gene expression level / RNA editing	methylation:m6A levels decreased/ expression:up-regulated / RNA editing: C-to_U events increased	promote cell apoptosis	increased cell apoptosis
writer	METTL3	MGG8 GSCs	knock down	MDM2	NA	m6A RIP-PCR	shRNA	methylation modification level / alternative splcing	methylation:m6A levels decreased/ splicing: reduced exon skipping	promote cell apoptosis	increased cell apoptosis
writer	METTL3	MGG8 GSCs	knock down	XIST	NA	m6A RIP-PCR	shRNA	methylation modification level / gene expression level	methylation:m6A levels decreased/ expression:transcript levels downregulated	promote cell apoptosis	increased cell apoptosis
writer	METTL3	MGG8 GSCs	knock down	MALAT1	NA	m6A RIP-PCR	shRNA	methylation modification level / gene expression level	methylation:m6A levels decreased/ expression:transcript levels downregulated	promote cell apoptosis	increased cell apoptosis
writer	METTL3	MGG8 GSCs	knock down	H19	NA	m6A RIP-PCR	shRNA	methylation modification level / gene expression level	methylation:m6A levels decreased/ expression:transcript levels downregulated	promote cell apoptosis	increased cell apoptosis
writer	METTL3	MGG8 GSCs	knock down	VEGFA	3'UTR	m6A RIP-PCR	shRNA	methylation modification level / gene expression level	methylation:m6A levels decreased/ expression:transcript levels downregulated	promote cell apoptosis	increased cell apoptosis
writer	METTL3	MGG8 GSCs	knock down	SEPT2	3'UTR	m6A RIP-PCR	shRNA	methylation modification level / gene expression level	methylation:m6A levels decreased/ expression:transcript levels downregulated	promote cell apoptosis	increased cell apoptosis
writer	METTL3	MGG8 GSCs	knock down	IGF1R	3'UTR	m6A RIP-PCR	shRNA	methylation modification level / gene expression level	methylation:m6A levels decreased/ expression:transcript levels downregulated	promote cell apoptosis	increased cell apoptosis
writer	METTL3	MGG8 GSCs	knock down	DLL1	NA	m6A RIP-PCR	shRNA	methylation modification level / gene expression level	methylation:m6A levels decreased/ expression:transcript levels downregulated	promote cell apoptosis	increased cell apoptosis
writer	METTL3	MGG8 GSCs	knock down	DLL3	NA	m6A RIP-PCR	shRNA	methylation modification level / gene expression level	methylation:m6A levels decreased/ expression:transcript levels downregulated	promote cell apoptosis	increased cell apoptosis
writer	METTL3	MGG8 GSCs	knock down	JAG2	NA	m6A RIP-PCR	shRNA	methylation modification level / gene expression level	methylation:m6A levels decreased/ expression:transcript levels downregulated	promote cell apoptosis	increased cell apoptosis
writer	METTL3	MGG8 GSCs	knock down	NOTCH1	NA	m6A RIP-PCR	shRNA	methylation modification level / gene expression level	methylation:m6A levels decreased/ expression:transcript levels downregulated / protein levels decreased	promote cell apoptosis	increased cell apoptosis
writer	METTL3	MGG8 GSCs	knock down	NOTCH2	NA	m6A RIP-PCR	shRNA	methylation modification level / gene expression level	methylation:m6A levels decreased/ expression:transcript levels downregulated	promote cell apoptosis	increased cell apoptosis
writer	METTL3	MGG8 GSCs	knock down	NOTCH3	NA	m6A RIP-PCR	shRNA	methylation modification level / gene expression level	methylation:m6A levels decreased/ expression:transcript levels downregulated	promote cell apoptosis	increased cell apoptosis
writer	METTL3	MGG8 GSCs	knock down	NOTCH4	NA	m6A RIP-PCR	shRNA	methylation modification level / gene expression level	methylation:m6A levels decreased/ expression:transcript levels downregulated	promote cell apoptosis	increased cell apoptosis
writer	METTL3	MGG8 GSCs	knock down	HES1	NA	m6A RIP-PCR	shRNA	methylation modification level / gene expression level	methylation:m6A levels decreased/ expression:transcript levels downregulated / protein levels decreased	promote cell apoptosis	increased cell apoptosis
writer	METTL3	human dental pulp cells(HDPCs)	knock down	p38	NA	NA	shRNA	phosphorylation level	phosphorylation level:phosphorylation levels decreased	down-regulate LPS induced expression of inflammatory cytokines	cytokine IL-6,IL-8, GRO, Gro-a and RANTES expression levels decreased
writer	METTL3	human dental pulp cells(HDPCs)	knock down	ERK	NA	NA	shRNA	phosphorylation level	phosphorylation level:phosphorylation levels decreased	down-regulate LPS induced expression of inflammatory cytokines	cytokine IL-6,IL-8, GRO, Gro-a and RANTES expression levels decreased
writer	METTL3	human dental pulp cells(HDPCs)	knock down	JNK	NA	NA	shRNA	phosphorylation level	phosphorylation level:phosphorylation levels decreased	down-regulate LPS induced expression of inflammatory cytokines	cytokine IL-6,IL-8, GRO, Gro-a and RANTES expression levels decreased
writer	METTL3	human dental pulp cells(HDPCs)	knock down	IKK-α	NA	NA	shRNA	phosphorylation level	phosphorylation level:phosphorylation levels decreased	down-regulate LPS induced expression of inflammatory cytokines	cytokine IL-6,IL-8, GRO, Gro-a and RANTES expression levels decreased
writer	METTL3	human dental pulp cells(HDPCs)	knock down	IKK-β	NA	NA	shRNA	phosphorylation level	phosphorylation level:phosphorylation levels decreased	down-regulate LPS induced expression of inflammatory cytokines	cytokine IL-6,IL-8, GRO, Gro-a and RANTES expression levels decreased
writer	METTL3	human dental pulp cells(HDPCs)	knock down	p65	NA	NA	shRNA	phosphorylation level	phosphorylation level:phosphorylation levels decreased	down-regulate LPS induced expression of inflammatory cytokines	cytokine IL-6,IL-8, GRO, Gro-a and RANTES expression levels decreased
writer	METTL3	human dental pulp cells(HDPCs)	knock down	Iκβα	NA	NA	shRNA	phosphorylation level	phosphorylation level:phosphorylation levels decreased	down-regulate LPS induced expression of inflammatory cytokines	cytokine IL-6,IL-8, GRO, Gro-a and RANTES expression levels decreased
writer	METTL3	human dental pulp cells(HDPCs)	knock down	MyD88	NA	NA	shRNA	alternative splicing	alternative splicing: increased exon skipping / MyD88S mRNA levels increased	down-regulate LPS induced expression of inflammatory cytokines	cytokine IL-6,IL-8, GRO, Gro-a and RANTES expression levels decreased
writer	METTL3	HeLa	NA	eIF3h	NA	Co-immunoprecipitation	shRNA	translation	translation:promote translation	inhibits tumorigenicity	tumor growth inhibited / more sensitive to pharmacological BRD4 inhibition
writer	METTL3	HeLa,A549	knock down	BRD4	NA	polysome profiling and PAR-CLIP	shRNA	translation / gene expression level	translation:translation efficiency reduced ; 80S ribosome peak increased ; polyribosome peak reduced / gene expression level:protein expression decreased	inhibits tumorigenicity	tumor growth inhibited / more sensitive to pharmacological BRD4 inhibition
writer	METTL3	HeLa,A549	knock down	MGMT	NA	polysome profiling and PAR-CLIP	shRNA	translation / gene expression level	translation:translation efficiency reduced ; 80S ribosome peak increased ; polyribosome peak reduced / gene expression level:protein expression decreased	inhibits tumorigenicity	tumor growth inhibited / more sensitive to pharmacological BRD4 inhibition
writer	METTL3	HeLa,A549	knock down	TIMP1	NA	polysome profiling and PAR-CLIP	shRNA	translation / gene expression level	translation:translation efficiency reduced ; 80S ribosome peak increased ; polyribosome peak reduced / gene expression level:protein expression decreased	inhibits tumorigenicity	tumor growth inhibited / more sensitive to pharmacological BRD4 inhibition
writer	METTL3	HeLa	knock down	TMED10	NA	polysome profiling and PAR-CLIP	shRNA	translation	translation:translation efficiency increased ; 80S ribosome peak decreased ; polyribosome peak reduced	inhibits tumorigenicity	tumor growth inhibited / more sensitive to pharmacological BRD4 inhibition
writer	METTL3	HeLa	knock down	PSMD7	NA	polysome profiling and PAR-CLIP	shRNA	translation	translation:translation efficiency increased ; 80S ribosome peak decreased ; polyribosome peak reduced	inhibits tumorigenicity	tumor growth inhibited / more sensitive to pharmacological BRD4 inhibition
writer	METTL3	HeLa	knock down	SERPINE2	NA	polysome profiling and PAR-CLIP	shRNA	translation	translation:translation efficiency increased ; 80S ribosome peak decreased ; polyribosome peak reduced	inhibits tumorigenicity	tumor growth inhibited / more sensitive to pharmacological BRD4 inhibition
writer	METTL3	A549	knock down	CD9	NA	polysome profiling and PAR-CLIP	shRNA	translation	translation:protein levels decreased	inhibit tumorigenicity / sensitize lung cancer cells to BRD4 inhibition	smaller tumour
writer	METTL3	U2OS	knock down	eEF1A	K55	LC-MS/MS	sgRNA	methylation modification level	methylation modification level:eEF1AK55me2 loss	NA	NA
writer	METTL3	PDAC T3M4 cell line	knock down	eEF1A	K55	LC-MS/MS	sgRNA	translation	translation: heavy polysomes accumulated ; light polysomes decreased ; global protein synthesis decreased	reduce Ras-driven neoplastic growth	inhibited cell proliferation / GTPase activity reduced
writer	METTL3	human MOLM13 leukaemia cells	knock down	KLF9	TSS	ChIP–qPCR	shRNA	methylation modification level	methylation modification level:m6A abundance decreased ; METTL3 ChIP signal at specific promoters reduced	cell cycle arrest / fail to establish leukaemia	cell colony formation suppressed / promote cell differentiation / proliferation reduced
writer	METTL3	human MOLM13 leukaemia cells	knock down	NFYA	TSS	ChIP–qPCR	shRNA	methylation modification level	methylation modification level:m6A abundance decreased ; METTL3 ChIP signal at specific promoters reduced	cell cycle arrest / fail to establish leukaemia	cell colony formation suppressed / promote cell differentiation / proliferation reduced
writer	METTL3	human MOLM13 leukaemia cells	knock down	NFYB	TSS	ChIP–qPCR	shRNA	methylation modification level	methylation modification level:m6A abundance decreased ; METTL3 ChIP signal at specific promoters reduced	cell cycle arrest / fail to establish leukaemia	cell colony formation suppressed / promote cell differentiation / proliferation reduced
writer	METTL3	human MOLM13 leukaemia cells	knock down	WDR5	TSS	ChIP–qPCR	shRNA	methylation modification level	methylation modification level:m6A abundance decreased ; METTL3 ChIP signal at specific promoters reduced	cell cycle arrest / fail to establish leukaemia	cell colony formation suppressed / promote cell differentiation / proliferation reduced
writer	METTL3	human MOLM13 leukaemia cells	knock down	CEBPZ	TSS	ChIP–qPCR	shRNA	methylation modification level	methylation modification level:m6A abundance decreased ; METTL3 ChIP signal at specific promoters reduced	cell cycle arrest / fail to establish leukaemia	cell colony formation suppressed / promote cell differentiation / proliferation reduced
writer	METTL3	human MOLM13 leukaemia cells	knock down	SP1	promoter	NA	shRNA	methylation modification level / gene expression level / translation	methylation modification level:m6A abundance decreased / gene expression level:protein levels reduced / translation:less efficient translation	cell cycle arrest / fail to establish leukaemia	cell colony formation suppressed / promote cell differentiation / proliferation reduced
writer	METTL3	human MOLM13 leukaemia cells	knock down	SP2	promoter	NA	shRNA	methylation modification level / gene expression level / translation	methylation modification level:m6A abundance decreased / gene expression level:protein levels reduced / translation:less efficient translation	cell cycle arrest / fail to establish leukaemia	cell colony formation suppressed / promote cell differentiation / proliferation reduced
writer	METTL3	human MOLM13 leukaemia cells	overexpression	KLF9	TSS	ChIP–qPCR	electroporated in Buffer R	methylation modification level	methylation modification level:m6A abundance increased	promote cell proliferation	increases proliferation in human AML cell lines
writer	METTL3	human MOLM13 leukaemia cells	overexpression	NFYA	TSS	ChIP–qPCR	electroporated in Buffer R	methylation modification level	methylation modification level:m6A abundance increased	promote cell proliferation	increases proliferation in human AML cell lines
writer	METTL3	human MOLM13 leukaemia cells	overexpression	NFYB	TSS	ChIP–qPCR	electroporated in Buffer R	methylation modification level	methylation modification level:m6A abundance increased	promote cell proliferation	increases proliferation in human AML cell lines
writer	METTL3	human MOLM13 leukaemia cells	overexpression	WDR5	TSS	ChIP–qPCR	electroporated in Buffer R	methylation modification level	methylation modification level:m6A abundance increased	promote cell proliferation	increases proliferation in human AML cell lines
writer	METTL3	human MOLM13 leukaemia cells	overexpression	CEBPZ	TSS	ChIP–qPCR	electroporated in Buffer R	methylation modification level	methylation modification level:m6A abundance increased	promote cell proliferation	increases proliferation in human AML cell lines
writer	METTL3	human MOLM13 leukaemia cells	overexpression	SP1	promoter	NA	electroporated in Buffer R	methylation modification level	methylation modification level:m6A abundance increased	promote cell proliferation	increases proliferation in human AML cell lines
writer	METTL3	human MOLM13 leukaemia cells	overexpression	SP2	promoter	NA	electroporated in Buffer R	methylation modification level	methylation modification level:m6A abundance increased	promote cell proliferation	increases proliferation in human AML cell lines
writer	METTL3	human myeloid leukemia cells MOLM-13,NOMO-1, NB4	knock down	PTEN	NA	MeRIP–qPCR	shRNA	methylation modification level / gene expression level / translation	methylation modification level:m6A levels decreased / gene expression level:mRNA abundance and protein expression increased / translation:translational efficiency reduced	induce cell differentiation and apoptosis / delay leukemia progression	blocked cell growth / induced differentiation / increased apoptosis / leukemia development delayed / inhibited colony formation
writer	METTL3	human myeloid leukemia cells MOLM-13,NOMO-1, NB4	knock down	BCL2	NA	MeRIP–qPCR	shRNA	methylation modification level / gene expression level / translation	methylation modification level:m6A levels decreased / gene expression level:mRNA abundance and protein expression increased / translation:translational efficiency reduced	induce cell differentiation and apoptosis / delay leukemia progression	blocked cell growth / induced differentiation / increased apoptosis / leukemia development delayed / inhibited colony formation
writer	METTL3	human myeloid leukemia cells MOLM-13,NOMO-1, NB4	knock down	c-MYC	NA	MeRIP–qPCR	shRNA	methylation modification level / gene expression level / translation	methylation modification level:m6A levels decreased / gene expression level:mRNA abundance and protein expression increased / translation:translational efficiency reduced	induce cell differentiation and apoptosis / delay leukemia progression	blocked cell growth / induced differentiation / increased apoptosis / leukemia development delayed / inhibited colony formation
writer	METTL3	CB-CD34+ cell	overexpression	c-MYC	NA	MeRIP–qPCR	transduced retroviruses	gene expression level	gene expression level:mRNA abundance decreased	inhibit cell differentiation/ increase cell growth	promote proliferation and colony formation / inhibite myeloid differentiation of HSPCs
writer	METTL3	CB-CD34+ cell	overexpression	c-MYC	NA	MeRIP–qPCR	transduced retroviruses	gene expression level	gene expression level:mRNA abundance decreased	inhibit cell differentiation/ increase cell growth	promote proliferation and colony formation / inhibite myeloid differentiation of HSPCs
writer	METTL3	CB-CD34+ cell	overexpression	c-MYC	NA	MeRIP–qPCR	transduced retroviruses	gene expression level	gene expression level:mRNA abundance decreased	inhibit cell differentiation/ increase cell growth	promote proliferation and colony formation / inhibite myeloid differentiation of HSPCs
writer	METTL3	HeLa	knock out	VPK1	NA	RNA-seq and m6A-seq	CRISPR-cas9	alternative polyadenylation	alternative polyadenylation: increased distal PAS usage	NA	NA
writer	METTL3	HeLa	knock out	SMNDC1	NA	RNA-seq and m6A-seq	CRISPR-cas9	alternative polyadenylation	alternative polyadenylation: increased distal PAS usage	NA	NA
writer	METTL3	HeLa	knock out	UBE2V2	NA	RNA-seq and m6A-seq	CRISPR-cas9	alternative polyadenylation	alternative polyadenylation: increased distal PAS usage	NA	NA
writer	METTL3	HeLa	knock out	ZRANB2	NA	RNA-seq and m6A-seq	CRISPR-cas9	alternative polyadenylation	alternative polyadenylation: increased distal PAS usage	NA	NA
writer	METTL3	A549	knock down	DNAJB11	3'UTR	m6A-IP	siRNA	alternative polyadenylation	alternative polyadenylation: most mRNAs switch to distal sites	NA	NA
writer	METTL3	A549	knock down	NDUFA6	3'UTR	m6A-IP	siRNA	alternative polyadenylation	alternative polyadenylation: most mRNAs switch to distal sites	NA	NA
writer	METTL3	A549	knock down	TMEM206	3'UTR	m6A-IP	siRNA	alternative polyadenylation	alternative polyadenylation: most mRNAs switch to distal sites	NA	NA
writer	METTL3	A549	knock down	ZNF142	3'UTR	m6A-IP	siRNA	alternative polyadenylation	alternative polyadenylation: most mRNAs switch to distal sites	NA	NA
writer	METTL3	A549	knock down	PTEN	3'UTR	m6A-IP	siRNA	alternative polyadenylation	alternative polyadenylation: most mRNAs switch to distal sites	NA	NA
writer	METTL3	Hela	knock down	VPS37B	NA	PAR-CLIP	siRNA	methylation modification level / RNA stability	methylation modification level: m6A in polyadenylated RNA decreased / RNA stability: lifetime of nascent RNAs increased	affects cell viability	cell viability reduced
writer	METTL3	Hela	knock down	PPARA	NA	PAR-CLIP	siRNA	methylation modification level / RNA stability	methylation modification level: m6A in polyadenylated RNA decreased / RNA stability: lifetime of nascent RNAs increased	affects cell viability	cell viability reduced
writer	METTL3	Hela	knock down	TSC22D4	NA	PAR-CLIP	siRNA	methylation modification level / RNA stability	methylation modification level: m6A in polyadenylated RNA decreased / RNA stability: lifetime of nascent RNAs increased	affects cell viability	cell viability reduced
writer	METTL3	Hela	knock down	CDKN1A	NA	PAR-CLIP	siRNA	methylation modification level / RNA stability	methylation modification level: m6A in polyadenylated RNA decreased / RNA stability: lifetime of nascent RNAs increased	affects cell viability	cell viability reduced
reader	YTHDF1	HeLa	Knock down	SON	CDS	CLIP seq / RT-PCR	siRNA	translation	translation:ribosome-bound mRNA reads decreased	NA	NA
reader	YTHDF1	HeLa	Knock down	CREBBP	3‘UTR	CLIP seq / RT-PCR	siRNA	translation	translation:ribosome-bound mRNA reads decreased	NA	NA
reader	YTHDF1	HEK293T cell	knock down	ZIKV RNA	NA	immunoprecipitation / qRTPCR	shRNA	gene expression level / RNA stability	gene expression:ZIKV RNA expression decreased / RNA stability:YTHDF2 directly bind to and destabilize ZIKV RNA	regulate ZIKV replication	ZIKV viral titer increased
reader	YTHDF1	HEK293T cell	overexpression	ZIKV RNA	NA	immunoprecipitation / qRTPCR	FLAG-YTHDF transfected	gene expression level / RNA stability	gene expression:ZIKV RNA expression decreased / RNA stability:YTHDF2 directly bind to and destabilize ZIKV RNA	regulate ZIKV infection	ZIKV viral titer decreased
reader	YTHDF1	HEC-1-A cells	knock down	PHLPP2	NA	NA	siRNA	gene expression level / translation	gene expression:PHLPP2 expression decreased / translation:association of the PHLPP2 transcript with actively transcribing ribosomes reduced	stimulate AKT activation	AKT activation persisted for longer time
reader	YTHDF1	HeLa	overexpression	GAG	3'UTR, 5'UTR	CLIP assay / RNA seq	FLAG-YTHDF transfected	gene expression level	gene expression:full-length viral gag protein synthesis reduced ; Gag mRNA level decreased	inhibit HIV-1 infection	inhibit HIV-1 infection by appromately 10-fold / HIV-1 late reverse transcription products decreased / degrade HIV-1 gag RNA in infected cells
reader	YTHDF1	HeLa	overexpression	REV	NA	CLIP assay / RNA seq	FLAG-YTHDF transfected	RNA transport	RNA transport:reduced Rev protein binding to HIV-1 Rev response element	inhibit HIV-1 infection	HIV-1 late reverse transcription products decreased
reader	YTHDF1	HeLa	overexpression	ENV	Rev response element	CLIP assay / RNA seq	FLAG-YTHDF transfected	RNA transport	RNA transport:HIV-1 nuclear import of viral cDNA reduced	inhibit HIV-1 infection	HIV-1 late reverse transcription products decreased
reader	YTHDF1	HeLa	knock down	GAG	NA	CLIP assay / RNA seq	shRNA	gene expression level	gene expression level:HIV-1 gene expression increased; Gag mRNA level increased	increase HIV-1 infection	increase HIV-1 infection by 4-14 fold / HIV-1 late reverse transcription products increased
reader	YTHDF1	CCL-136	knock down	EV71 RNA	NA	formaldehyde-crosslinked RIP in CCL-136	shRNA	NA	NA	regulate EV71 replication	viral genomic copies increased
reader	YTHDF1	HEC-1-A cells	knock down	PHLPP2	NA	NA	siRNA	translation	translation:PHLPP2 protein expression decreased while mRNA levels unchanged	NA	NA
reader	YTHDF1	Huh7 cells	knock down	HCV RNA	NA	RNA immunoprecipitation	siRNA	gene expression level	expression: HCV RNA increased	HCV infection increased	infectious HCV particles levels increased

## Sheet: potential targets in mRNA
class	Name	Cell_line	Perturbation	Targetgene	Direction	log2FoldChange	Padj	Method
writer	METTL3	HeLa	knock down	SMC1A	up-regulated	1.12812	0	MeRIP-seq
writer	METTL3	HeLa	knock down	MYH9	up-regulated	0.799284	0	MeRIP-seq
writer	METTL3	HeLa	knock down	AHNAK	up-regulated	0.827069	0	MeRIP-seq
writer	METTL3	HeLa	knock down	MKI67	up-regulated	0.836412	0	MeRIP-seq
writer	METTL3	HeLa	knock down	ALPI	up-regulated	0.738418	0	MeRIP-seq
writer	METTL3	HeLa	knock down	AMOTL1	up-regulated	1.27421	0	MeRIP-seq
writer	METTL3	HeLa	knock down	JUP	up-regulated	1.47463	0	MeRIP-seq
writer	METTL3	HeLa	knock down	PLEC	up-regulated	1.06531	0	MeRIP-seq
writer	METTL3	HeLa	knock down	AHNAK2	up-regulated	1.10591	0	MeRIP-seq
writer	METTL3	HeLa	knock down	PRRC2B	up-regulated	0.810111	7.42e-291	MeRIP-seq
writer	METTL3	HeLa	knock down	NCOR2	up-regulated	0.98934	8.31e-254	MeRIP-seq
writer	METTL3	HeLa	knock down	CHD3	up-regulated	0.831194	2.4e-226	MeRIP-seq
writer	METTL3	HeLa	knock down	RRBP1	up-regulated	0.952312	2.33e-213	MeRIP-seq
writer	METTL3	HeLa	knock down	DAB2	up-regulated	0.698401	1.19e-195	MeRIP-seq
writer	METTL3	HeLa	knock down	EEF1A2	up-regulated	0.61956	3.39e-192	MeRIP-seq
writer	METTL3	HeLa	knock down	SPTAN1	up-regulated	0.653393	2.71e-191	MeRIP-seq
writer	METTL3	HeLa	knock down	SPTBN1	up-regulated	0.653311	4.14e-189	MeRIP-seq
writer	METTL3	HeLa	knock down	ERC1	up-regulated	1.26298	5.86e-185	MeRIP-seq
writer	METTL3	HeLa	knock down	DSP	up-regulated	0.602169	4.1e-183	MeRIP-seq
writer	METTL3	HeLa	knock down	MYBL2	up-regulated	0.70478	1.26e-169	MeRIP-seq
writer	METTL3	HeLa	knock down	ACTN4	up-regulated	0.649545	3.64e-169	MeRIP-seq
writer	METTL3	HeLa	knock down	CHD4	up-regulated	0.64401	7.48e-168	MeRIP-seq
writer	METTL3	HeLa	knock down	FLNB	up-regulated	0.740807	9.36e-167	MeRIP-seq
writer	METTL3	HeLa	knock down	SCARA3	up-regulated	0.61409	1.35e-164	MeRIP-seq
writer	METTL3	HeLa	knock down	PTRF	up-regulated	1.0447	4.46e-164	MeRIP-seq
writer	METTL3	HeLa	knock down	H19	up-regulated	1.73728	5.87e-153	MeRIP-seq
writer	METTL3	HeLa	knock down	FSCN1	up-regulated	0.717944	2.1e-152	MeRIP-seq
writer	METTL3	HeLa	knock down	MYH10	up-regulated	0.714707	8.53e-147	MeRIP-seq
writer	METTL3	HeLa	knock down	KANK2	up-regulated	1.16947	1.03e-145	MeRIP-seq
writer	METTL3	HeLa	knock down	LRRC8A	up-regulated	1.15745	5.19e-145	MeRIP-seq
writer	METTL3	HeLa	knock down	PEG10	up-regulated	0.820145	2.55e-141	MeRIP-seq
writer	METTL3	HeLa	knock down	ANKRD11	up-regulated	0.677833	1.05e-140	MeRIP-seq
writer	METTL3	HeLa	knock down	HR	up-regulated	0.90821	3.53e-135	MeRIP-seq
writer	METTL3	HeLa	knock down	EHD2	up-regulated	1.05612	7.55e-135	MeRIP-seq
writer	METTL3	HeLa	knock down	TNRC18	up-regulated	0.928193	1.2e-133	MeRIP-seq
writer	METTL3	HeLa	knock down	BCL9L	up-regulated	0.990817	3.22e-129	MeRIP-seq
writer	METTL3	HeLa	knock down	KRT18	up-regulated	0.69396	1.93e-128	MeRIP-seq
writer	METTL3	HeLa	knock down	TPM2	up-regulated	0.662187	2.94e-127	MeRIP-seq
writer	METTL3	HeLa	knock down	PPP1R18	up-regulated	1.01219	1.6e-126	MeRIP-seq
writer	METTL3	HeLa	knock down	MAP4	up-regulated	0.586987	1.88e-126	MeRIP-seq
writer	METTL3	HeLa	knock down	CREBBP	up-regulated	1.04475	4.09e-126	MeRIP-seq
writer	METTL3	HeLa	knock down	SMARCC2	up-regulated	0.827395	2.53e-125	MeRIP-seq
writer	METTL3	HeLa	knock down	FOXM1	up-regulated	0.797945	6.46e-125	MeRIP-seq
writer	METTL3	HeLa	knock down	LINC00963	up-regulated	0.860853	2.08e-120	MeRIP-seq
writer	METTL3	HeLa	knock down	PPL	up-regulated	1.07024	1.06e-118	MeRIP-seq
writer	METTL3	HeLa	knock down	DDR1	up-regulated	0.991149	2.4e-118	MeRIP-seq
writer	METTL3	HeLa	knock down	SUPT5H	up-regulated	0.956733	8.71e-117	MeRIP-seq
writer	METTL3	HeLa	knock down	NUMA1	up-regulated	0.844088	7.33e-116	MeRIP-seq
writer	METTL3	HeLa	knock down	MINK1	up-regulated	0.837662	5.29e-112	MeRIP-seq
writer	METTL3	HeLa	knock down	ZFHX3	up-regulated	0.925718	6.81e-112	MeRIP-seq
writer	METTL3	HeLa	knock down	CEP250	up-regulated	0.833411	6.83e-112	MeRIP-seq
writer	METTL3	HeLa	knock down	TLN1	up-regulated	0.626075	4.53e-110	MeRIP-seq
writer	METTL3	HeLa	knock down	SH3PXD2B	up-regulated	0.975011	5.42e-110	MeRIP-seq
writer	METTL3	HeLa	knock down	CIZ1	up-regulated	0.619148	6.06e-110	MeRIP-seq
writer	METTL3	HeLa	knock down	MYO9B	up-regulated	1.00467	8.46e-110	MeRIP-seq
writer	METTL3	HeLa	knock down	NCOA6	up-regulated	0.869755	9.21e-110	MeRIP-seq
writer	METTL3	HeLa	knock down	ARID1A	up-regulated	0.884289	9.13e-108	MeRIP-seq
writer	METTL3	HeLa	knock down	SOGA1	up-regulated	0.790737	1.39e-107	MeRIP-seq
writer	METTL3	HeLa	knock down	SEC16A	up-regulated	0.648381	1.08e-104	MeRIP-seq
writer	METTL3	HeLa	knock down	AQP3	up-regulated	0.755243	2.72e-104	MeRIP-seq
writer	METTL3	HeLa	knock down	NFIC	up-regulated	0.739392	5.47e-104	MeRIP-seq
writer	METTL3	HeLa	knock down	PPP1R10	up-regulated	1.14072	2.2e-102	MeRIP-seq
writer	METTL3	HeLa	knock down	ITPR3	up-regulated	0.76823	1.59e-101	MeRIP-seq
writer	METTL3	HeLa	knock down	CIC	up-regulated	1.03162	3.64e-100	MeRIP-seq
writer	METTL3	HeLa	knock down	DBN1	up-regulated	0.595053	3.83e-99	MeRIP-seq
writer	METTL3	HeLa	knock down	LRP1	up-regulated	0.647948	5.6e-99	MeRIP-seq
writer	METTL3	HeLa	knock down	MYO1E	up-regulated	0.760814	1.32e-97	MeRIP-seq
writer	METTL3	HeLa	knock down	SEPT9	up-regulated	0.590268	2.82e-97	MeRIP-seq
writer	METTL3	HeLa	knock down	HNRNPUL1	up-regulated	0.659462	1.44e-96	MeRIP-seq
writer	METTL3	HeLa	knock down	GRN	up-regulated	0.677057	2.28e-94	MeRIP-seq
writer	METTL3	HeLa	knock down	KMT2D	up-regulated	0.585181	6.62e-94	MeRIP-seq
writer	METTL3	HeLa	knock down	SRRT	up-regulated	0.775706	1.89e-93	MeRIP-seq
writer	METTL3	HeLa	knock down	SUPT6H	up-regulated	0.81627	1.16e-92	MeRIP-seq
writer	METTL3	HeLa	knock down	OBSCN	up-regulated	0.614865	2.36e-92	MeRIP-seq
writer	METTL3	HeLa	knock down	BRPF1	up-regulated	0.935131	1.02e-89	MeRIP-seq
writer	METTL3	HeLa	knock down	PODXL	up-regulated	0.69969	2.33e-87	MeRIP-seq
writer	METTL3	HeLa	knock down	TNS2	up-regulated	1.10629	4.21e-86	MeRIP-seq
writer	METTL3	HeLa	knock down	HCFC1	up-regulated	0.628107	2.95e-84	MeRIP-seq
writer	METTL3	HeLa	knock down	LASP1	up-regulated	0.714415	7.04e-84	MeRIP-seq
writer	METTL3	HeLa	knock down	SYNPO	up-regulated	0.857878	1.3e-83	MeRIP-seq
writer	METTL3	HeLa	knock down	TNKS1BP1	up-regulated	0.847794	5.61e-83	MeRIP-seq
writer	METTL3	HeLa	knock down	ZNF385A	up-regulated	1.46951	2.87e-82	MeRIP-seq
writer	METTL3	HeLa	knock down	NES	up-regulated	1.12679	8.3e-82	MeRIP-seq
writer	METTL3	HeLa	knock down	C1QTNF6	up-regulated	1.08661	9.16e-81	MeRIP-seq
writer	METTL3	HeLa	knock down	ZMYND8	up-regulated	0.794955	4.39e-80	MeRIP-seq
writer	METTL3	HeLa	knock down	FMNL1	up-regulated	0.990779	3.34e-79	MeRIP-seq
writer	METTL3	HeLa	knock down	INPPL1	up-regulated	0.63295	1.07e-78	MeRIP-seq
writer	METTL3	HeLa	knock down	PALM	up-regulated	1.13875	2.93e-78	MeRIP-seq
writer	METTL3	HeLa	knock down	PBXIP1	up-regulated	0.940329	3.73e-77	MeRIP-seq
writer	METTL3	HeLa	knock down	IGF2	up-regulated	1.73182	7.25e-76	MeRIP-seq
writer	METTL3	HeLa	knock down	CELSR1	up-regulated	0.801308	1.65e-75	MeRIP-seq
writer	METTL3	HeLa	knock down	BMF	up-regulated	1.69027	4.4e-75	MeRIP-seq
writer	METTL3	HeLa	knock down	HIP1	up-regulated	0.802438	7.01e-75	MeRIP-seq
writer	METTL3	HeLa	knock down	BRD4	up-regulated	0.712898	7.03e-75	MeRIP-seq
writer	METTL3	HeLa	knock down	U2AF2	up-regulated	0.63523	1.7e-74	MeRIP-seq
writer	METTL3	HeLa	knock down	ADGRL1	up-regulated	0.830533	1.24e-73	MeRIP-seq
writer	METTL3	HeLa	knock down	EP300	up-regulated	0.810329	1.55e-73	MeRIP-seq
writer	METTL3	HeLa	knock down	MLLT1	up-regulated	0.738002	3.73e-73	MeRIP-seq
writer	METTL3	HeLa	knock down	PDGFRB	up-regulated	0.880491	1.32e-72	MeRIP-seq
writer	METTL3	HeLa	knock down	EXOC7	up-regulated	0.916669	8.01e-72	MeRIP-seq
writer	METTL3	HeLa	knock down	DDX23	up-regulated	0.670892	9.08e-72	MeRIP-seq
writer	METTL3	HeLa	knock down	HTT	up-regulated	0.64597	1.31e-71	MeRIP-seq
writer	METTL3	HeLa	knock down	KHSRP	up-regulated	0.597001	6.82e-71	MeRIP-seq
writer	METTL3	HeLa	knock down	CELSR2	up-regulated	0.847139	6.86e-71	MeRIP-seq
writer	METTL3	HeLa	knock down	SZRD1	up-regulated	0.726117	4.43e-70	MeRIP-seq
writer	METTL3	HeLa	knock down	RBM15B	up-regulated	0.853047	9.86e-70	MeRIP-seq
writer	METTL3	HeLa	knock down	MAP7D1	up-regulated	0.753968	1.05e-69	MeRIP-seq
writer	METTL3	HeLa	knock down	DCTN1	up-regulated	0.643202	1.92e-69	MeRIP-seq
writer	METTL3	HeLa	knock down	ECE1	up-regulated	0.664911	4.28e-68	MeRIP-seq
writer	METTL3	HeLa	knock down	SCAF1	up-regulated	0.912572	4.97e-68	MeRIP-seq
writer	METTL3	HeLa	knock down	CLSTN1	up-regulated	0.612378	5.41e-68	MeRIP-seq
writer	METTL3	HeLa	knock down	ADD1	up-regulated	0.728447	6.94e-68	MeRIP-seq
writer	METTL3	HeLa	knock down	EPN1	up-regulated	0.732943	1.01e-67	MeRIP-seq
writer	METTL3	HeLa	knock down	CALM3	up-regulated	0.840736	1.22e-67	MeRIP-seq
writer	METTL3	HeLa	knock down	SPEN	up-regulated	0.70275	3.26e-67	MeRIP-seq
writer	METTL3	HeLa	knock down	INF2	up-regulated	0.635589	5.49e-67	MeRIP-seq
writer	METTL3	HeLa	knock down	BAHCC1	up-regulated	0.819984	8.93e-67	MeRIP-seq
writer	METTL3	HeLa	knock down	KIF3B	up-regulated	0.777395	5.82e-66	MeRIP-seq
writer	METTL3	HeLa	knock down	KIF3C	up-regulated	1.48413	7.94e-66	MeRIP-seq
writer	METTL3	HeLa	knock down	ZNF512B	up-regulated	0.801738	8.24e-66	MeRIP-seq
writer	METTL3	HeLa	knock down	PPP1R9B	up-regulated	0.695863	1.5e-65	MeRIP-seq
writer	METTL3	HeLa	knock down	NACC2	up-regulated	0.815038	1.76e-65	MeRIP-seq
writer	METTL3	HeLa	knock down	STAU1	up-regulated	0.599319	3.95e-65	MeRIP-seq
writer	METTL3	HeLa	knock down	PIP5K1C	up-regulated	0.939801	1.1e-64	MeRIP-seq
writer	METTL3	HeLa	knock down	TIMP2	up-regulated	0.63785	5.38e-64	MeRIP-seq
writer	METTL3	HeLa	knock down	TCF25	up-regulated	0.677139	1.83e-62	MeRIP-seq
writer	METTL3	HeLa	knock down	SFN	up-regulated	0.900545	7.41e-62	MeRIP-seq
writer	METTL3	HeLa	knock down	HIST1H1C	up-regulated	0.885045	1.73e-61	MeRIP-seq
writer	METTL3	HeLa	knock down	EPPK1	up-regulated	1.13508	2.27e-61	MeRIP-seq
writer	METTL3	HeLa	knock down	ITPK1	up-regulated	1.20889	2.95e-61	MeRIP-seq
writer	METTL3	HeLa	knock down	MACF1	up-regulated	0.636635	5.31e-61	MeRIP-seq
writer	METTL3	HeLa	knock down	ULK1	up-regulated	0.62413	6.68e-61	MeRIP-seq
writer	METTL3	HeLa	knock down	GTF3C1	up-regulated	0.654568	8.07e-61	MeRIP-seq
writer	METTL3	HeLa	knock down	GTF2F1	up-regulated	0.686105	3.22e-60	MeRIP-seq
writer	METTL3	HeLa	knock down	PPP6R1	up-regulated	0.651531	9.05e-60	MeRIP-seq
writer	METTL3	HeLa	knock down	TBC1D9B	up-regulated	0.646617	1.6e-59	MeRIP-seq
writer	METTL3	HeLa	knock down	MXD4	up-regulated	0.758177	2.88e-59	MeRIP-seq
writer	METTL3	HeLa	knock down	MED24	up-regulated	0.839466	3.32e-59	MeRIP-seq
writer	METTL3	HeLa	knock down	FN1	up-regulated	0.591152	4.74e-59	MeRIP-seq
writer	METTL3	HeLa	knock down	TECPR2	up-regulated	1.83907	1.84e-58	MeRIP-seq
writer	METTL3	HeLa	knock down	C3	up-regulated	1.04005	2.67e-58	MeRIP-seq
writer	METTL3	HeLa	knock down	ROBO1	up-regulated	0.936084	1.01e-57	MeRIP-seq
writer	METTL3	HeLa	knock down	UNC13B	up-regulated	0.666962	1.68e-57	MeRIP-seq
writer	METTL3	HeLa	knock down	SIN3A	up-regulated	0.714047	2.25e-57	MeRIP-seq
writer	METTL3	HeLa	knock down	TBC1D10B	up-regulated	0.972486	2.35e-57	MeRIP-seq
writer	METTL3	HeLa	knock down	ZBTB4	up-regulated	0.744156	9e-57	MeRIP-seq
writer	METTL3	HeLa	knock down	RXRA	up-regulated	0.740432	1.53e-56	MeRIP-seq
writer	METTL3	HeLa	knock down	RERE	up-regulated	0.815308	1.55e-56	MeRIP-seq
writer	METTL3	HeLa	knock down	UBTF	up-regulated	0.690263	1.63e-56	MeRIP-seq
writer	METTL3	HeLa	knock down	MAP4K4	up-regulated	0.779499	4.71e-56	MeRIP-seq
writer	METTL3	HeLa	knock down	LMTK2	up-regulated	0.659747	4.96e-56	MeRIP-seq
writer	METTL3	HeLa	knock down	MORC2	up-regulated	0.895921	1.55e-55	MeRIP-seq
writer	METTL3	HeLa	knock down	CTB-50L17.10	up-regulated	0.668418	4.84e-55	MeRIP-seq
writer	METTL3	HeLa	knock down	TLE2	up-regulated	0.774024	5.86e-55	MeRIP-seq
writer	METTL3	HeLa	knock down	AKAP13	up-regulated	0.651189	1.14e-54	MeRIP-seq
writer	METTL3	HeLa	knock down	CERK	up-regulated	0.800334	1.6e-54	MeRIP-seq
writer	METTL3	HeLa	knock down	TK1	up-regulated	0.744712	4.88e-54	MeRIP-seq
writer	METTL3	HeLa	knock down	RNF40	up-regulated	0.708497	1.64e-53	MeRIP-seq
writer	METTL3	HeLa	knock down	SECTM1	up-regulated	1.6428	3.27e-53	MeRIP-seq
writer	METTL3	HeLa	knock down	E2F1	up-regulated	0.812628	1.06e-52	MeRIP-seq
writer	METTL3	HeLa	knock down	CBX6	up-regulated	0.935422	1.24e-52	MeRIP-seq
writer	METTL3	HeLa	knock down	CDC42BPB	up-regulated	0.649667	1.65e-52	MeRIP-seq
writer	METTL3	HeLa	knock down	RBM10	up-regulated	0.653078	1.89e-51	MeRIP-seq
writer	METTL3	HeLa	knock down	DGCR2	up-regulated	0.95379	2.13e-51	MeRIP-seq
writer	METTL3	HeLa	knock down	XPC	up-regulated	0.75937	2.34e-51	MeRIP-seq
writer	METTL3	HeLa	knock down	BRD3	up-regulated	0.771637	2.56e-51	MeRIP-seq
writer	METTL3	HeLa	knock down	TSHZ1	up-regulated	0.75086	2.81e-51	MeRIP-seq
writer	METTL3	HeLa	knock down	TRIM26	up-regulated	0.842732	5.37e-51	MeRIP-seq
writer	METTL3	HeLa	knock down	TBC1D16	up-regulated	0.732439	1.37e-50	MeRIP-seq
writer	METTL3	HeLa	knock down	JADE2	up-regulated	0.767779	1.9e-50	MeRIP-seq
writer	METTL3	HeLa	knock down	FEN1	up-regulated	0.744866	2.48e-50	MeRIP-seq
writer	METTL3	HeLa	knock down	ZBTB7B	up-regulated	0.662094	2.96e-49	MeRIP-seq
writer	METTL3	HeLa	knock down	CABLES2	up-regulated	1.39844	4.53e-49	MeRIP-seq
writer	METTL3	HeLa	knock down	TBCD	up-regulated	0.6399	5.1e-49	MeRIP-seq
writer	METTL3	HeLa	knock down	PLXNA3	up-regulated	0.817936	5.95e-49	MeRIP-seq
writer	METTL3	HeLa	knock down	NACC1	up-regulated	0.588128	6.16e-49	MeRIP-seq
writer	METTL3	HeLa	knock down	ABR	up-regulated	0.688904	7.69e-49	MeRIP-seq
writer	METTL3	HeLa	knock down	RAI1	up-regulated	0.639492	1.29e-48	MeRIP-seq
writer	METTL3	HeLa	knock down	PLXND1	up-regulated	0.638209	2.58e-48	MeRIP-seq
writer	METTL3	HeLa	knock down	PFKL	up-regulated	0.595511	5.87e-48	MeRIP-seq
writer	METTL3	HeLa	knock down	CHAF1A	up-regulated	0.667569	1.2e-47	MeRIP-seq
writer	METTL3	HeLa	knock down	CGN	up-regulated	1.16309	1.51e-47	MeRIP-seq
writer	METTL3	HeLa	knock down	C22orf46	up-regulated	1.28356	3.71e-47	MeRIP-seq
writer	METTL3	HeLa	knock down	GUK1	up-regulated	0.697417	1.35e-46	MeRIP-seq
writer	METTL3	HeLa	knock down	GLYR1	up-regulated	0.792101	4.43e-46	MeRIP-seq
writer	METTL3	HeLa	knock down	NEO1	up-regulated	0.816768	6.06e-46	MeRIP-seq
writer	METTL3	HeLa	knock down	SEPT5	up-regulated	1.0462	3.86e-45	MeRIP-seq
writer	METTL3	HeLa	knock down	ITPKB	up-regulated	0.971506	4.49e-45	MeRIP-seq
writer	METTL3	HeLa	knock down	KIAA1522	up-regulated	0.653837	4.52e-45	MeRIP-seq
writer	METTL3	HeLa	knock down	ASF1B	up-regulated	0.940653	6.59e-45	MeRIP-seq
writer	METTL3	HeLa	knock down	AKAP12	up-regulated	0.700816	6.67e-45	MeRIP-seq
writer	METTL3	HeLa	knock down	ZNF609	up-regulated	0.624059	7.79e-45	MeRIP-seq
writer	METTL3	HeLa	knock down	PLXNA2	up-regulated	1.00824	8.58e-45	MeRIP-seq
writer	METTL3	HeLa	knock down	ESPN	up-regulated	2.43102	8.94e-45	MeRIP-seq
writer	METTL3	HeLa	knock down	ABCD1	up-regulated	0.843271	1.29e-44	MeRIP-seq
writer	METTL3	HeLa	knock down	HELZ2	up-regulated	1.1928	1.57e-44	MeRIP-seq
writer	METTL3	HeLa	knock down	CALCOCO1	up-regulated	0.979668	2.63e-44	MeRIP-seq
writer	METTL3	HeLa	knock down	PPDPF	up-regulated	0.649195	2.83e-44	MeRIP-seq
writer	METTL3	HeLa	knock down	MUC1	up-regulated	1.58217	6.9e-44	MeRIP-seq
writer	METTL3	HeLa	knock down	TMOD1	up-regulated	1.3105	2.35e-43	MeRIP-seq
writer	METTL3	HeLa	knock down	KIAA1211	up-regulated	0.687376	2.36e-43	MeRIP-seq
writer	METTL3	HeLa	knock down	NOTCH1	up-regulated	0.800626	3.19e-43	MeRIP-seq
writer	METTL3	HeLa	knock down	BCL9	up-regulated	0.955323	3.87e-43	MeRIP-seq
writer	METTL3	HeLa	knock down	RNASEH2A	up-regulated	0.799604	3.98e-43	MeRIP-seq
writer	METTL3	HeLa	knock down	ARID1B	up-regulated	0.769389	4.33e-43	MeRIP-seq
writer	METTL3	HeLa	knock down	MISP	up-regulated	0.750701	4.39e-43	MeRIP-seq
writer	METTL3	HeLa	knock down	HECTD4	up-regulated	0.69924	8.14e-43	MeRIP-seq
writer	METTL3	HeLa	knock down	FLOT2	up-regulated	0.698622	1.06e-42	MeRIP-seq
writer	METTL3	HeLa	knock down	LTBP3	up-regulated	0.832676	1.09e-42	MeRIP-seq
writer	METTL3	HeLa	knock down	CTDSP2	up-regulated	0.621199	2.09e-42	MeRIP-seq
writer	METTL3	HeLa	knock down	SOX4	up-regulated	0.646896	4.37e-42	MeRIP-seq
writer	METTL3	HeLa	knock down	MYL9	up-regulated	0.972759	4.68e-42	MeRIP-seq
writer	METTL3	HeLa	knock down	TANC2	up-regulated	0.684928	7.03e-42	MeRIP-seq
writer	METTL3	HeLa	knock down	TCF20	up-regulated	0.673855	7.68e-42	MeRIP-seq
writer	METTL3	HeLa	knock down	CRAT	up-regulated	0.771552	8.59e-42	MeRIP-seq
writer	METTL3	HeLa	knock down	MAP1A	up-regulated	1.79967	1.26e-41	MeRIP-seq
writer	METTL3	HeLa	knock down	SLC38A10	up-regulated	0.677464	1.96e-41	MeRIP-seq
writer	METTL3	HeLa	knock down	H2AFX	up-regulated	0.839945	1.98e-41	MeRIP-seq
writer	METTL3	HeLa	knock down	WDR33	up-regulated	0.881256	2.65e-41	MeRIP-seq
writer	METTL3	HeLa	knock down	MGRN1	up-regulated	0.796323	3.19e-41	MeRIP-seq
writer	METTL3	HeLa	knock down	LRRC16A	up-regulated	0.725556	5.63e-41	MeRIP-seq
writer	METTL3	HeLa	knock down	BCORL1	up-regulated	1.0554	5.96e-41	MeRIP-seq
writer	METTL3	HeLa	knock down	PRR12	up-regulated	0.7697	1.15e-40	MeRIP-seq
writer	METTL3	HeLa	knock down	CASKIN2	up-regulated	0.974035	1.71e-40	MeRIP-seq
writer	METTL3	HeLa	knock down	TNNT1	up-regulated	0.804576	5.54e-40	MeRIP-seq
writer	METTL3	HeLa	knock down	CAMSAP1	up-regulated	0.637768	5.58e-40	MeRIP-seq
writer	METTL3	HeLa	knock down	ZCCHC14	up-regulated	0.706724	6.21e-40	MeRIP-seq
writer	METTL3	HeLa	knock down	RHOBTB2	up-regulated	1.14339	6.9e-40	MeRIP-seq
writer	METTL3	HeLa	knock down	TSC2	up-regulated	0.766443	8.33e-40	MeRIP-seq
writer	METTL3	HeLa	knock down	ZNF467	up-regulated	1.43908	1.03e-39	MeRIP-seq
writer	METTL3	HeLa	knock down	SIN3B	up-regulated	0.602255	1.43e-39	MeRIP-seq
writer	METTL3	HeLa	knock down	RAB11B	up-regulated	0.910167	1.48e-39	MeRIP-seq
writer	METTL3	HeLa	knock down	KIF26A	up-regulated	0.704511	3.67e-39	MeRIP-seq
writer	METTL3	HeLa	knock down	E2F7	up-regulated	0.874194	3.79e-39	MeRIP-seq
writer	METTL3	HeLa	knock down	ZNFX1	up-regulated	0.623243	5.06e-39	MeRIP-seq
writer	METTL3	HeLa	knock down	ZNF629	up-regulated	1.10184	7.87e-39	MeRIP-seq
writer	METTL3	HeLa	knock down	HEXIM1	up-regulated	0.700755	9.45e-39	MeRIP-seq
writer	METTL3	HeLa	knock down	USP11	up-regulated	0.675806	1.35e-38	MeRIP-seq
writer	METTL3	HeLa	knock down	SLC29A4	up-regulated	1.2875	1.44e-38	MeRIP-seq
writer	METTL3	HeLa	knock down	WWC3	up-regulated	0.729973	1.66e-38	MeRIP-seq
writer	METTL3	HeLa	knock down	KRT17	up-regulated	0.980198	1.98e-38	MeRIP-seq
writer	METTL3	HeLa	knock down	FGFRL1	up-regulated	0.603949	3.4e-38	MeRIP-seq
writer	METTL3	HeLa	knock down	HIRIP3	up-regulated	0.911792	6.76e-38	MeRIP-seq
writer	METTL3	HeLa	knock down	KLF13	up-regulated	0.618255	7.42e-38	MeRIP-seq
writer	METTL3	HeLa	knock down	TRIOBP	up-regulated	0.908317	8.52e-38	MeRIP-seq
writer	METTL3	HeLa	knock down	RING1	up-regulated	0.856476	1.09e-37	MeRIP-seq
writer	METTL3	HeLa	knock down	MECP2	up-regulated	0.58916	1.23e-37	MeRIP-seq
writer	METTL3	HeLa	knock down	DBNL	up-regulated	0.782991	2.26e-37	MeRIP-seq
writer	METTL3	HeLa	knock down	DYRK1B	up-regulated	1.35949	3.15e-37	MeRIP-seq
writer	METTL3	HeLa	knock down	CDC25B	up-regulated	0.635155	3.22e-37	MeRIP-seq
writer	METTL3	HeLa	knock down	ARHGAP23	up-regulated	1.06026	4.33e-37	MeRIP-seq
writer	METTL3	HeLa	knock down	FOXP4	up-regulated	0.883263	4.85e-37	MeRIP-seq
writer	METTL3	HeLa	knock down	TAF15	up-regulated	0.594422	5.09e-37	MeRIP-seq
writer	METTL3	HeLa	knock down	FGD1	up-regulated	0.850198	6.96e-37	MeRIP-seq
writer	METTL3	HeLa	knock down	FAM83A	up-regulated	2.06596	9.23e-37	MeRIP-seq
writer	METTL3	HeLa	knock down	CCDC92	up-regulated	0.941246	1.66e-36	MeRIP-seq
writer	METTL3	HeLa	knock down	PCNT	up-regulated	0.60791	2.07e-36	MeRIP-seq
writer	METTL3	HeLa	knock down	GOLIM4	up-regulated	0.71899	3.76e-36	MeRIP-seq
writer	METTL3	HeLa	knock down	BRAT1	up-regulated	0.73178	6.83e-36	MeRIP-seq
writer	METTL3	HeLa	knock down	BICD2	up-regulated	0.662303	6.98e-36	MeRIP-seq
writer	METTL3	HeLa	knock down	PDK2	up-regulated	0.91143	7.06e-36	MeRIP-seq
writer	METTL3	HeLa	knock down	CDC42EP1	up-regulated	0.740696	1.67e-35	MeRIP-seq
writer	METTL3	HeLa	knock down	SSU72	up-regulated	0.819876	2.92e-35	MeRIP-seq
writer	METTL3	HeLa	knock down	TMCC2	up-regulated	1.02453	3.75e-35	MeRIP-seq
writer	METTL3	HeLa	knock down	PACS1	up-regulated	0.620586	3.91e-35	MeRIP-seq
writer	METTL3	HeLa	knock down	TCF19	up-regulated	0.756614	4.49e-35	MeRIP-seq
writer	METTL3	HeLa	knock down	VGLL4	up-regulated	0.861056	5.65e-35	MeRIP-seq
writer	METTL3	HeLa	knock down	UHRF1	up-regulated	0.693359	1.13e-34	MeRIP-seq
writer	METTL3	HeLa	knock down	GBF1	up-regulated	0.613395	1.19e-34	MeRIP-seq
writer	METTL3	HeLa	knock down	ZWINT	up-regulated	0.759265	1.67e-34	MeRIP-seq
writer	METTL3	HeLa	knock down	CBX4	up-regulated	0.621168	3.68e-34	MeRIP-seq
writer	METTL3	HeLa	knock down	NFIX	up-regulated	0.674957	5.95e-34	MeRIP-seq
writer	METTL3	HeLa	knock down	CSPG4	up-regulated	1.76201	1.13e-33	MeRIP-seq
writer	METTL3	HeLa	knock down	PTPN23	up-regulated	0.767703	1.38e-33	MeRIP-seq
writer	METTL3	HeLa	knock down	PKD1	up-regulated	0.694561	1.71e-33	MeRIP-seq
writer	METTL3	HeLa	knock down	FGFR3	up-regulated	0.743526	2.01e-33	MeRIP-seq
writer	METTL3	HeLa	knock down	CES2	up-regulated	0.811155	2.86e-33	MeRIP-seq
writer	METTL3	HeLa	knock down	CAMSAP3	up-regulated	1.1422	3.48e-33	MeRIP-seq
writer	METTL3	HeLa	knock down	IP6K1	up-regulated	0.784937	3.86e-33	MeRIP-seq
writer	METTL3	HeLa	knock down	GIT1	up-regulated	0.686613	6.26e-33	MeRIP-seq
writer	METTL3	HeLa	knock down	BCAM	up-regulated	0.86388	1.12e-32	MeRIP-seq
writer	METTL3	HeLa	knock down	NCKAP5L	up-regulated	0.831205	1.15e-32	MeRIP-seq
writer	METTL3	HeLa	knock down	MYO18A	up-regulated	0.690429	1.19e-32	MeRIP-seq
writer	METTL3	HeLa	knock down	PHRF1	up-regulated	0.661673	1.19e-32	MeRIP-seq
writer	METTL3	HeLa	knock down	USF2	up-regulated	0.695384	1.65e-32	MeRIP-seq
writer	METTL3	HeLa	knock down	CEP131	up-regulated	0.728588	1.82e-32	MeRIP-seq
writer	METTL3	HeLa	knock down	CTBP1	up-regulated	0.60476	2.96e-32	MeRIP-seq
writer	METTL3	HeLa	knock down	TLE3	up-regulated	0.602386	4.7e-32	MeRIP-seq
writer	METTL3	HeLa	knock down	YAP1	up-regulated	0.669639	6.57e-32	MeRIP-seq
writer	METTL3	HeLa	knock down	ATN1	up-regulated	0.629043	8.13e-32	MeRIP-seq
writer	METTL3	HeLa	knock down	BCAR1	up-regulated	0.686032	9.37e-32	MeRIP-seq
writer	METTL3	HeLa	knock down	RIMS4	up-regulated	0.77837	1.25e-31	MeRIP-seq
writer	METTL3	HeLa	knock down	MAP3K3	up-regulated	0.826648	1.3e-31	MeRIP-seq
writer	METTL3	HeLa	knock down	RPRD2	up-regulated	0.710672	1.47e-31	MeRIP-seq
writer	METTL3	HeLa	knock down	SELENBP1	up-regulated	0.659589	1.58e-31	MeRIP-seq
writer	METTL3	HeLa	knock down	PDE4A	up-regulated	0.810223	2.02e-31	MeRIP-seq
writer	METTL3	HeLa	knock down	MAST2	up-regulated	0.643701	2.1e-31	MeRIP-seq
writer	METTL3	HeLa	knock down	USH1C	up-regulated	0.691801	2.29e-31	MeRIP-seq
writer	METTL3	HeLa	knock down	GRIN1	up-regulated	2.22079	3.28e-31	MeRIP-seq
writer	METTL3	HeLa	knock down	RCN3	up-regulated	0.608689	4.42e-31	MeRIP-seq
writer	METTL3	HeLa	knock down	CSTF2T	up-regulated	0.762271	5.35e-31	MeRIP-seq
writer	METTL3	HeLa	knock down	CA11	up-regulated	0.855241	5.92e-31	MeRIP-seq
writer	METTL3	HeLa	knock down	HS6ST1	up-regulated	1.20731	5.92e-31	MeRIP-seq
writer	METTL3	HeLa	knock down	TRIML2	up-regulated	1.74834	8.73e-31	MeRIP-seq
writer	METTL3	HeLa	knock down	HIP1R	up-regulated	0.637889	1.21e-30	MeRIP-seq
writer	METTL3	HeLa	knock down	PITX1	up-regulated	0.605141	1.49e-30	MeRIP-seq
writer	METTL3	HeLa	knock down	COL9A3	up-regulated	0.706254	2.55e-30	MeRIP-seq
writer	METTL3	HeLa	knock down	CHPF2	up-regulated	0.862261	3.17e-30	MeRIP-seq
writer	METTL3	HeLa	knock down	SEMA3F	up-regulated	0.821042	3.18e-30	MeRIP-seq
writer	METTL3	HeLa	knock down	NTN3	up-regulated	1.83234	3.81e-30	MeRIP-seq
writer	METTL3	HeLa	knock down	ZNF687	up-regulated	0.786298	5.74e-30	MeRIP-seq
writer	METTL3	HeLa	knock down	TP73	up-regulated	2.08518	7.31e-30	MeRIP-seq
writer	METTL3	HeLa	knock down	ZNF646	up-regulated	0.898985	9.25e-30	MeRIP-seq
writer	METTL3	HeLa	knock down	MKRN1	up-regulated	0.799205	9.26e-30	MeRIP-seq
writer	METTL3	HeLa	knock down	ZNF618	up-regulated	1.18665	1e-29	MeRIP-seq
writer	METTL3	HeLa	knock down	TAOK2	up-regulated	0.636344	1.15e-29	MeRIP-seq
writer	METTL3	HeLa	knock down	PC	up-regulated	0.629725	1.69e-29	MeRIP-seq
writer	METTL3	HeLa	knock down	PAF1	up-regulated	0.616938	1.75e-29	MeRIP-seq
writer	METTL3	HeLa	knock down	CNP	up-regulated	0.731493	3.47e-29	MeRIP-seq
writer	METTL3	HeLa	knock down	KAT6B	up-regulated	0.975067	4.91e-29	MeRIP-seq
writer	METTL3	HeLa	knock down	SPRYD3	up-regulated	0.776219	7.33e-29	MeRIP-seq
writer	METTL3	HeLa	knock down	ERBB2	up-regulated	0.748417	9.58e-29	MeRIP-seq
writer	METTL3	HeLa	knock down	ZNF367	up-regulated	1.13191	1.15e-28	MeRIP-seq
writer	METTL3	HeLa	knock down	HIPK3	up-regulated	0.745431	1.17e-28	MeRIP-seq
writer	METTL3	HeLa	knock down	CACNA1D	up-regulated	0.9197	1.24e-28	MeRIP-seq
writer	METTL3	HeLa	knock down	MTHFR	up-regulated	0.992786	1.37e-28	MeRIP-seq
writer	METTL3	HeLa	knock down	GPRIN1	up-regulated	1.09613	1.5e-28	MeRIP-seq
writer	METTL3	HeLa	knock down	MICALL1	up-regulated	1.05365	1.55e-28	MeRIP-seq
writer	METTL3	HeLa	knock down	ROR2	up-regulated	0.595337	1.69e-28	MeRIP-seq
writer	METTL3	HeLa	knock down	ZER1	up-regulated	0.840014	2.49e-28	MeRIP-seq
writer	METTL3	HeLa	knock down	SLC43A2	up-regulated	1.01293	2.84e-28	MeRIP-seq
writer	METTL3	HeLa	knock down	ZBTB40	up-regulated	0.666111	2.84e-28	MeRIP-seq
writer	METTL3	HeLa	knock down	VAC14	up-regulated	0.71382	3.86e-28	MeRIP-seq
writer	METTL3	HeLa	knock down	FHDC1	up-regulated	1.0381	7.57e-28	MeRIP-seq
writer	METTL3	HeLa	knock down	COL16A1	up-regulated	0.995507	8.33e-28	MeRIP-seq
writer	METTL3	HeLa	knock down	MTSS1L	up-regulated	0.603915	8.81e-28	MeRIP-seq
writer	METTL3	HeLa	knock down	ZC3H4	up-regulated	0.856062	4.25e-27	MeRIP-seq
writer	METTL3	HeLa	knock down	MARK4	up-regulated	0.832226	6.17e-27	MeRIP-seq
writer	METTL3	HeLa	knock down	MYH14	up-regulated	2.2906	7.07e-27	MeRIP-seq
writer	METTL3	HeLa	knock down	IQCE	up-regulated	0.883517	7.86e-27	MeRIP-seq
writer	METTL3	HeLa	knock down	ABL1	up-regulated	0.649353	1.2e-26	MeRIP-seq
writer	METTL3	HeLa	knock down	DNAH1	up-regulated	1.87143	1.44e-26	MeRIP-seq
writer	METTL3	HeLa	knock down	ACAD10	up-regulated	0.825973	1.62e-26	MeRIP-seq
writer	METTL3	HeLa	knock down	MMP24	up-regulated	1.41906	1.73e-26	MeRIP-seq
writer	METTL3	HeLa	knock down	FNBP1	up-regulated	0.750813	1.96e-26	MeRIP-seq
writer	METTL3	HeLa	knock down	MAU2	up-regulated	0.654479	2.32e-26	MeRIP-seq
writer	METTL3	HeLa	knock down	JPH3	up-regulated	0.723068	3.39e-26	MeRIP-seq
writer	METTL3	HeLa	knock down	WSCD1	up-regulated	0.918173	3.65e-26	MeRIP-seq
writer	METTL3	HeLa	knock down	PHF12	up-regulated	0.629547	3.68e-26	MeRIP-seq
writer	METTL3	HeLa	knock down	THRA	up-regulated	0.664796	3.82e-26	MeRIP-seq
writer	METTL3	HeLa	knock down	CLPTM1	up-regulated	0.617046	4.97e-26	MeRIP-seq
writer	METTL3	HeLa	knock down	MUC16	up-regulated	1.36239	5.59e-26	MeRIP-seq
writer	METTL3	HeLa	knock down	PKP2	up-regulated	0.649545	6.26e-26	MeRIP-seq
writer	METTL3	HeLa	knock down	PHF2	up-regulated	0.743132	6.55e-26	MeRIP-seq
writer	METTL3	HeLa	knock down	TENM3	up-regulated	0.691102	8.42e-26	MeRIP-seq
writer	METTL3	HeLa	knock down	PRDM11	up-regulated	1.08254	9.58e-26	MeRIP-seq
writer	METTL3	HeLa	knock down	AP1M1	up-regulated	0.659854	9.79e-26	MeRIP-seq
writer	METTL3	HeLa	knock down	SDC3	up-regulated	1.18029	1.19e-25	MeRIP-seq
writer	METTL3	HeLa	knock down	C19orf68	up-regulated	0.910843	1.23e-25	MeRIP-seq
writer	METTL3	HeLa	knock down	WIZ	up-regulated	0.607777	1.28e-25	MeRIP-seq
writer	METTL3	HeLa	knock down	AHDC1	up-regulated	0.890095	1.38e-25	MeRIP-seq
writer	METTL3	HeLa	knock down	FOXRED2	up-regulated	0.590707	1.38e-25	MeRIP-seq
writer	METTL3	HeLa	knock down	MEGF8	up-regulated	0.793489	1.75e-25	MeRIP-seq
writer	METTL3	HeLa	knock down	APEX2	up-regulated	0.63339	1.96e-25	MeRIP-seq
writer	METTL3	HeLa	knock down	IRF2BPL	up-regulated	0.9562	2.52e-25	MeRIP-seq
writer	METTL3	HeLa	knock down	TSC22D4	up-regulated	0.807626	2.64e-25	MeRIP-seq
writer	METTL3	HeLa	knock down	COL6A1	up-regulated	1.14059	4.94e-25	MeRIP-seq
writer	METTL3	HeLa	knock down	AMBRA1	up-regulated	0.775648	5.84e-25	MeRIP-seq
writer	METTL3	HeLa	knock down	SORBS3	up-regulated	0.628945	6.48e-25	MeRIP-seq
writer	METTL3	HeLa	knock down	DVL3	up-regulated	0.596841	7.75e-25	MeRIP-seq
writer	METTL3	HeLa	knock down	C15orf52	up-regulated	0.927611	8.56e-25	MeRIP-seq
writer	METTL3	HeLa	knock down	DENND5B	up-regulated	0.712525	1.06e-24	MeRIP-seq
writer	METTL3	HeLa	knock down	MKL1	up-regulated	0.747362	1.8e-24	MeRIP-seq
writer	METTL3	HeLa	knock down	HIST1H2BK	up-regulated	0.978711	1.84e-24	MeRIP-seq
writer	METTL3	HeLa	knock down	IRX3	up-regulated	1.02162	2.2e-24	MeRIP-seq
writer	METTL3	HeLa	knock down	CROCC	up-regulated	0.981234	2.75e-24	MeRIP-seq
writer	METTL3	HeLa	knock down	DAPK3	up-regulated	0.783427	2.87e-24	MeRIP-seq
writer	METTL3	HeLa	knock down	SP2	up-regulated	0.876154	4.72e-24	MeRIP-seq
writer	METTL3	HeLa	knock down	SOX12	up-regulated	0.684644	4.95e-24	MeRIP-seq
writer	METTL3	HeLa	knock down	KIAA1644	up-regulated	0.705628	5.9e-24	MeRIP-seq
writer	METTL3	HeLa	knock down	FAM102A	up-regulated	0.728497	8.05e-24	MeRIP-seq
writer	METTL3	HeLa	knock down	SAMD1	up-regulated	0.759437	8.21e-24	MeRIP-seq
writer	METTL3	HeLa	knock down	GPR153	up-regulated	1.35088	8.21e-24	MeRIP-seq
writer	METTL3	HeLa	knock down	SPTBN2	up-regulated	0.597353	8.93e-24	MeRIP-seq
writer	METTL3	HeLa	knock down	CC2D1B	up-regulated	0.663542	8.95e-24	MeRIP-seq
writer	METTL3	HeLa	knock down	MAST3	up-regulated	0.816392	9.21e-24	MeRIP-seq
writer	METTL3	HeLa	knock down	KCNAB2	up-regulated	0.736753	1.09e-23	MeRIP-seq
writer	METTL3	HeLa	knock down	GLIS2	up-regulated	1.05306	1.19e-23	MeRIP-seq
writer	METTL3	HeLa	knock down	SIPA1L3	up-regulated	0.786246	1.49e-23	MeRIP-seq
writer	METTL3	HeLa	knock down	MAP1S	up-regulated	0.829086	1.84e-23	MeRIP-seq
writer	METTL3	HeLa	knock down	FOXO6	up-regulated	1.26456	1.94e-23	MeRIP-seq
writer	METTL3	HeLa	knock down	RAB11FIP3	up-regulated	0.672513	2.08e-23	MeRIP-seq
writer	METTL3	HeLa	knock down	BICDL1	up-regulated	1.33162	2.45e-23	MeRIP-seq
writer	METTL3	HeLa	knock down	CLEC16A	up-regulated	0.699984	2.64e-23	MeRIP-seq
writer	METTL3	HeLa	knock down	SSH2	up-regulated	0.758488	2.65e-23	MeRIP-seq
writer	METTL3	HeLa	knock down	RIBC2	up-regulated	1.94118	3.24e-23	MeRIP-seq
writer	METTL3	HeLa	knock down	ZBTB47	up-regulated	0.909405	3.63e-23	MeRIP-seq
writer	METTL3	HeLa	knock down	RAB3D	up-regulated	0.840836	7e-23	MeRIP-seq
writer	METTL3	HeLa	knock down	MAP3K11	up-regulated	0.838871	7.45e-23	MeRIP-seq
writer	METTL3	HeLa	knock down	RGS12	up-regulated	1.03531	8.56e-23	MeRIP-seq
writer	METTL3	HeLa	knock down	BCL3	up-regulated	0.80195	9.55e-23	MeRIP-seq
writer	METTL3	HeLa	knock down	ZNF282	up-regulated	0.840881	9.85e-23	MeRIP-seq
writer	METTL3	HeLa	knock down	HDAC6	up-regulated	0.636958	1.01e-22	MeRIP-seq
writer	METTL3	HeLa	knock down	ZNF362	up-regulated	1.0851	1.04e-22	MeRIP-seq
writer	METTL3	HeLa	knock down	PLEKHG2	up-regulated	0.831951	1.31e-22	MeRIP-seq
writer	METTL3	HeLa	knock down	MICALCL	up-regulated	2.04378	2.32e-22	MeRIP-seq
writer	METTL3	HeLa	knock down	ARHGAP1	up-regulated	0.772123	2.46e-22	MeRIP-seq
writer	METTL3	HeLa	knock down	KDM2B	up-regulated	0.686945	3.61e-22	MeRIP-seq
writer	METTL3	HeLa	knock down	PLEKHH3	up-regulated	0.706254	3.91e-22	MeRIP-seq
writer	METTL3	HeLa	knock down	BCR	up-regulated	0.761551	4.58e-22	MeRIP-seq
writer	METTL3	HeLa	knock down	TNK2	up-regulated	0.806728	5.49e-22	MeRIP-seq
writer	METTL3	HeLa	knock down	ADAMTS10	up-regulated	0.695681	5.81e-22	MeRIP-seq
writer	METTL3	HeLa	knock down	KREMEN1	up-regulated	1.21108	5.81e-22	MeRIP-seq
writer	METTL3	HeLa	knock down	RP11-715J22.6	up-regulated	1.51247	6.42e-22	MeRIP-seq
writer	METTL3	HeLa	knock down	INPP5J	up-regulated	1.05907	6.67e-22	MeRIP-seq
writer	METTL3	HeLa	knock down	NRM	up-regulated	0.80818	6.7e-22	MeRIP-seq
writer	METTL3	HeLa	knock down	FBRS	up-regulated	0.680216	6.8e-22	MeRIP-seq
writer	METTL3	HeLa	knock down	MARK2	up-regulated	0.63528	7.05e-22	MeRIP-seq
writer	METTL3	HeLa	knock down	TOP3A	up-regulated	0.608042	1.41e-21	MeRIP-seq
writer	METTL3	HeLa	knock down	BAHD1	up-regulated	0.703085	2.22e-21	MeRIP-seq
writer	METTL3	HeLa	knock down	SSH3	up-regulated	0.643613	2.23e-21	MeRIP-seq
writer	METTL3	HeLa	knock down	BAIAP2-AS1	up-regulated	1.15061	2.27e-21	MeRIP-seq
writer	METTL3	HeLa	knock down	NUMBL	up-regulated	0.787551	2.34e-21	MeRIP-seq
writer	METTL3	HeLa	knock down	STK10	up-regulated	0.729993	2.98e-21	MeRIP-seq
writer	METTL3	HeLa	knock down	ZSWIM8	up-regulated	0.792984	3.2e-21	MeRIP-seq
writer	METTL3	HeLa	knock down	EHD1	up-regulated	0.777947	3.83e-21	MeRIP-seq
writer	METTL3	HeLa	knock down	TUBGCP2	up-regulated	0.625795	4.1e-21	MeRIP-seq
writer	METTL3	HeLa	knock down	ERF	up-regulated	0.639608	4.84e-21	MeRIP-seq
writer	METTL3	HeLa	knock down	TPPP	up-regulated	0.694265	5.93e-21	MeRIP-seq
writer	METTL3	HeLa	knock down	CDR2L	up-regulated	0.646747	8.03e-21	MeRIP-seq
writer	METTL3	HeLa	knock down	ZNF236	up-regulated	0.612355	8.39e-21	MeRIP-seq
writer	METTL3	HeLa	knock down	PLPPR2	up-regulated	0.708929	9.12e-21	MeRIP-seq
writer	METTL3	HeLa	knock down	LRRC45	up-regulated	0.592169	1.57e-20	MeRIP-seq
writer	METTL3	HeLa	knock down	ARHGEF40	up-regulated	0.818328	1.62e-20	MeRIP-seq
writer	METTL3	HeLa	knock down	RCOR2	up-regulated	1.27784	2.41e-20	MeRIP-seq
writer	METTL3	HeLa	knock down	ZBTB7A	up-regulated	0.669329	2.47e-20	MeRIP-seq
writer	METTL3	HeLa	knock down	LMTK3	up-regulated	1.25772	2.57e-20	MeRIP-seq
writer	METTL3	HeLa	knock down	ATXN1	up-regulated	0.685143	2.78e-20	MeRIP-seq
writer	METTL3	HeLa	knock down	BDKRB2	up-regulated	2.734	3.44e-20	MeRIP-seq
writer	METTL3	HeLa	knock down	CLCN4	up-regulated	0.82264	3.83e-20	MeRIP-seq
writer	METTL3	HeLa	knock down	CAMK1D	up-regulated	0.636687	4.5e-20	MeRIP-seq
writer	METTL3	HeLa	knock down	FIBCD1	up-regulated	0.732393	4.5e-20	MeRIP-seq
writer	METTL3	HeLa	knock down	EFR3B	up-regulated	0.98737	4.82e-20	MeRIP-seq
writer	METTL3	HeLa	knock down	LZTS2	up-regulated	0.650068	4.95e-20	MeRIP-seq
writer	METTL3	HeLa	knock down	VPS18	up-regulated	0.803165	6.23e-20	MeRIP-seq
writer	METTL3	HeLa	knock down	ATP2A3	up-regulated	1.00213	6.79e-20	MeRIP-seq
writer	METTL3	HeLa	knock down	EVL	up-regulated	0.626077	7.01e-20	MeRIP-seq
writer	METTL3	HeLa	knock down	MAMLD1	up-regulated	0.835497	8.13e-20	MeRIP-seq
writer	METTL3	HeLa	knock down	STK38	up-regulated	0.793237	8.54e-20	MeRIP-seq
writer	METTL3	HeLa	knock down	ANK1	up-regulated	1.17848	9.68e-20	MeRIP-seq
writer	METTL3	HeLa	knock down	APCDD1	up-regulated	1.49482	1.05e-19	MeRIP-seq
writer	METTL3	HeLa	knock down	CLIP2	up-regulated	0.675008	1.2e-19	MeRIP-seq
writer	METTL3	HeLa	knock down	DPYSL5	up-regulated	0.806252	1.2e-19	MeRIP-seq
writer	METTL3	HeLa	knock down	MEX3D	up-regulated	1.05929	1.25e-19	MeRIP-seq
writer	METTL3	HeLa	knock down	KCNH3	up-regulated	1.32103	1.34e-19	MeRIP-seq
writer	METTL3	HeLa	knock down	C1QTNF1	up-regulated	1.48856	1.52e-19	MeRIP-seq
writer	METTL3	HeLa	knock down	KIF13B	up-regulated	0.786575	1.55e-19	MeRIP-seq
writer	METTL3	HeLa	knock down	PPARA	up-regulated	0.774317	1.88e-19	MeRIP-seq
writer	METTL3	HeLa	knock down	CCHCR1	up-regulated	0.628324	1.89e-19	MeRIP-seq
writer	METTL3	HeLa	knock down	SETBP1	up-regulated	0.893717	2.06e-19	MeRIP-seq
writer	METTL3	HeLa	knock down	KLF5	up-regulated	0.758875	2.62e-19	MeRIP-seq
writer	METTL3	HeLa	knock down	MFHAS1	up-regulated	0.615818	2.71e-19	MeRIP-seq
writer	METTL3	HeLa	knock down	NPTXR	up-regulated	0.915463	3.23e-19	MeRIP-seq
writer	METTL3	HeLa	knock down	FAM222B	up-regulated	0.861994	3.45e-19	MeRIP-seq
writer	METTL3	HeLa	knock down	AGPAT2	up-regulated	0.713468	3.93e-19	MeRIP-seq
writer	METTL3	HeLa	knock down	TOM1L2	up-regulated	0.763095	3.98e-19	MeRIP-seq
writer	METTL3	HeLa	knock down	CXXC1	up-regulated	0.651446	5.58e-19	MeRIP-seq
writer	METTL3	HeLa	knock down	PLAGL2	up-regulated	0.841409	6.01e-19	MeRIP-seq
writer	METTL3	HeLa	knock down	PDZD4	up-regulated	0.712561	6.3e-19	MeRIP-seq
writer	METTL3	HeLa	knock down	SYNC	up-regulated	1.34603	7.15e-19	MeRIP-seq
writer	METTL3	HeLa	knock down	TRAPPC12	up-regulated	0.656725	1.05e-18	MeRIP-seq
writer	METTL3	HeLa	knock down	KIAA1161	up-regulated	1.03912	2.45e-18	MeRIP-seq
writer	METTL3	HeLa	knock down	FOXC2	up-regulated	0.818237	2.85e-18	MeRIP-seq
writer	METTL3	HeLa	knock down	ZBTB22	up-regulated	0.902854	4.9e-18	MeRIP-seq
writer	METTL3	HeLa	knock down	WFS1	up-regulated	0.603652	4.94e-18	MeRIP-seq
writer	METTL3	HeLa	knock down	GNA11	up-regulated	0.629112	5.32e-18	MeRIP-seq
writer	METTL3	HeLa	knock down	ACACB	up-regulated	0.674669	5.44e-18	MeRIP-seq
writer	METTL3	HeLa	knock down	CHAF1B	up-regulated	0.591293	6.46e-18	MeRIP-seq
writer	METTL3	HeLa	knock down	ZNF532	up-regulated	0.775783	6.88e-18	MeRIP-seq
writer	METTL3	HeLa	knock down	WDR60	up-regulated	0.60108	8.04e-18	MeRIP-seq
writer	METTL3	HeLa	knock down	PACS2	up-regulated	0.779864	8.21e-18	MeRIP-seq
writer	METTL3	HeLa	knock down	DNMT3B	up-regulated	0.827987	8.99e-18	MeRIP-seq
writer	METTL3	HeLa	knock down	FAM193A	up-regulated	0.698792	1.3e-17	MeRIP-seq
writer	METTL3	HeLa	knock down	MTUS1	up-regulated	0.615017	1.37e-17	MeRIP-seq
writer	METTL3	HeLa	knock down	TACC2	up-regulated	0.653493	1.42e-17	MeRIP-seq
writer	METTL3	HeLa	knock down	KDM4B	up-regulated	0.632371	1.51e-17	MeRIP-seq
writer	METTL3	HeLa	knock down	C19orf57	up-regulated	1.25698	2.21e-17	MeRIP-seq
writer	METTL3	HeLa	knock down	FMNL3	up-regulated	0.975159	2.24e-17	MeRIP-seq
writer	METTL3	HeLa	knock down	CCDC88C	up-regulated	0.856342	2.31e-17	MeRIP-seq
writer	METTL3	HeLa	knock down	PDLIM1	up-regulated	0.608939	2.62e-17	MeRIP-seq
writer	METTL3	HeLa	knock down	UBE3B	up-regulated	0.632041	2.9e-17	MeRIP-seq
writer	METTL3	HeLa	knock down	KMT5C	up-regulated	0.704635	3.7e-17	MeRIP-seq
writer	METTL3	HeLa	knock down	GIPC3	up-regulated	1.13821	4.43e-17	MeRIP-seq
writer	METTL3	HeLa	knock down	CACNA1G	up-regulated	1.48102	4.68e-17	MeRIP-seq
writer	METTL3	HeLa	knock down	ZBTB46	up-regulated	0.75906	5.21e-17	MeRIP-seq
writer	METTL3	HeLa	knock down	LRRN2	up-regulated	0.847211	5.85e-17	MeRIP-seq
writer	METTL3	HeLa	knock down	ZFYVE26	up-regulated	0.673704	6.89e-17	MeRIP-seq
writer	METTL3	HeLa	knock down	IGFBP5	up-regulated	1.23864	7.1e-17	MeRIP-seq
writer	METTL3	HeLa	knock down	TOB2	up-regulated	0.616141	7.88e-17	MeRIP-seq
writer	METTL3	HeLa	knock down	SOBP	up-regulated	1.17627	9.11e-17	MeRIP-seq
writer	METTL3	HeLa	knock down	SKIDA1	up-regulated	1.25259	1.08e-16	MeRIP-seq
writer	METTL3	HeLa	knock down	KIFC2	up-regulated	0.972795	1.85e-16	MeRIP-seq
writer	METTL3	HeLa	knock down	SYNE1	up-regulated	0.707236	2.08e-16	MeRIP-seq
writer	METTL3	HeLa	knock down	STK35	up-regulated	0.68747	2.09e-16	MeRIP-seq
writer	METTL3	HeLa	knock down	WDTC1	up-regulated	0.609425	2.12e-16	MeRIP-seq
writer	METTL3	HeLa	knock down	FBXO2	up-regulated	1.00078	2.47e-16	MeRIP-seq
writer	METTL3	HeLa	knock down	ABCA3	up-regulated	0.618143	2.77e-16	MeRIP-seq
writer	METTL3	HeLa	knock down	ITGB4	up-regulated	1.41933	3.14e-16	MeRIP-seq
writer	METTL3	HeLa	knock down	B4GALNT4	up-regulated	0.655074	3.31e-16	MeRIP-seq
writer	METTL3	HeLa	knock down	PLXNB1	up-regulated	0.669158	3.61e-16	MeRIP-seq
writer	METTL3	HeLa	knock down	EEFSEC	up-regulated	0.754045	3.82e-16	MeRIP-seq
writer	METTL3	HeLa	knock down	XRCC1	up-regulated	0.652619	4.21e-16	MeRIP-seq
writer	METTL3	HeLa	knock down	ADPRHL1	up-regulated	1.10761	4.38e-16	MeRIP-seq
writer	METTL3	HeLa	knock down	RIPK1	up-regulated	0.818005	4.89e-16	MeRIP-seq
writer	METTL3	HeLa	knock down	AARS2	up-regulated	0.71051	5.12e-16	MeRIP-seq
writer	METTL3	HeLa	knock down	NR2F2	up-regulated	0.736743	5.51e-16	MeRIP-seq
writer	METTL3	HeLa	knock down	IL17REL	up-regulated	2.22888	5.58e-16	MeRIP-seq
writer	METTL3	HeLa	knock down	TLCD2	up-regulated	0.84401	6.35e-16	MeRIP-seq
writer	METTL3	HeLa	knock down	GOLGA2P5	up-regulated	0.782939	6.35e-16	MeRIP-seq
writer	METTL3	HeLa	knock down	WWP2	up-regulated	0.631975	6.95e-16	MeRIP-seq
writer	METTL3	HeLa	knock down	LINC00094	up-regulated	0.734947	7.42e-16	MeRIP-seq
writer	METTL3	HeLa	knock down	LDLRAP1	up-regulated	0.777188	9.22e-16	MeRIP-seq
writer	METTL3	HeLa	knock down	TCEA3	up-regulated	0.685143	9.33e-16	MeRIP-seq
writer	METTL3	HeLa	knock down	ELL	up-regulated	0.789679	9.47e-16	MeRIP-seq
writer	METTL3	HeLa	knock down	TRERF1	up-regulated	0.599701	1.07e-15	MeRIP-seq
writer	METTL3	HeLa	knock down	CANT1	up-regulated	0.603743	1.08e-15	MeRIP-seq
writer	METTL3	HeLa	knock down	S100P	up-regulated	0.757779	1.13e-15	MeRIP-seq
writer	METTL3	HeLa	knock down	SNX8	up-regulated	0.644022	1.19e-15	MeRIP-seq
writer	METTL3	HeLa	knock down	ZNF76	up-regulated	0.640311	1.31e-15	MeRIP-seq
writer	METTL3	HeLa	knock down	SLC12A6	up-regulated	0.599838	1.75e-15	MeRIP-seq
writer	METTL3	HeLa	knock down	SASH1	up-regulated	0.777766	1.76e-15	MeRIP-seq
writer	METTL3	HeLa	knock down	UBALD2	up-regulated	0.645856	2.12e-15	MeRIP-seq
writer	METTL3	HeLa	knock down	VPS53	up-regulated	0.603015	2.22e-15	MeRIP-seq
writer	METTL3	HeLa	knock down	FBLN7	up-regulated	1.05629	2.39e-15	MeRIP-seq
writer	METTL3	HeLa	knock down	NTSR1	up-regulated	1.07662	2.48e-15	MeRIP-seq
writer	METTL3	HeLa	knock down	DCAKD	up-regulated	0.728771	2.95e-15	MeRIP-seq
writer	METTL3	HeLa	knock down	ATXN7L3	up-regulated	0.604824	3.02e-15	MeRIP-seq
writer	METTL3	HeLa	knock down	TPRN	up-regulated	0.641	4.37e-15	MeRIP-seq
writer	METTL3	HeLa	knock down	AR	up-regulated	0.858144	4.61e-15	MeRIP-seq
writer	METTL3	HeLa	knock down	DLX4	up-regulated	0.710233	5.09e-15	MeRIP-seq
writer	METTL3	HeLa	knock down	NMRAL1	up-regulated	0.585398	5.34e-15	MeRIP-seq
writer	METTL3	HeLa	knock down	MAPK7	up-regulated	0.845525	5.55e-15	MeRIP-seq
writer	METTL3	HeLa	knock down	PIK3CD	up-regulated	0.662817	5.84e-15	MeRIP-seq
writer	METTL3	HeLa	knock down	FBXL19	up-regulated	0.723278	6.85e-15	MeRIP-seq
writer	METTL3	HeLa	knock down	SLC37A1	up-regulated	1.01762	7.34e-15	MeRIP-seq
writer	METTL3	HeLa	knock down	NPHP4	up-regulated	0.732	8.63e-15	MeRIP-seq
writer	METTL3	HeLa	knock down	ING1	up-regulated	0.725286	1.09e-14	MeRIP-seq
writer	METTL3	HeLa	knock down	SYVN1	up-regulated	0.596542	1.27e-14	MeRIP-seq
writer	METTL3	HeLa	knock down	HIVEP3	up-regulated	1.55092	1.36e-14	MeRIP-seq
writer	METTL3	HeLa	knock down	TINCR	up-regulated	0.586887	1.46e-14	MeRIP-seq
writer	METTL3	HeLa	knock down	TST	up-regulated	1.06305	1.48e-14	MeRIP-seq
writer	METTL3	HeLa	knock down	CDKN2C	up-regulated	0.686869	1.49e-14	MeRIP-seq
writer	METTL3	HeLa	knock down	SPACA6	up-regulated	0.663319	1.53e-14	MeRIP-seq
writer	METTL3	HeLa	knock down	HIST1H2BD	up-regulated	0.744532	1.99e-14	MeRIP-seq
writer	METTL3	HeLa	knock down	DLX3	up-regulated	1.95896	2.1e-14	MeRIP-seq
writer	METTL3	HeLa	knock down	CTBP1-AS2	up-regulated	0.837841	2.21e-14	MeRIP-seq
writer	METTL3	HeLa	knock down	CACNB3	up-regulated	0.675537	2.32e-14	MeRIP-seq
writer	METTL3	HeLa	knock down	KNOP1	up-regulated	0.612437	2.38e-14	MeRIP-seq
writer	METTL3	HeLa	knock down	CDC42BPG	up-regulated	1.51527	2.67e-14	MeRIP-seq
writer	METTL3	HeLa	knock down	SLX4	up-regulated	0.69067	3.14e-14	MeRIP-seq
writer	METTL3	HeLa	knock down	SPTB	up-regulated	1.13147	3.19e-14	MeRIP-seq
writer	METTL3	HeLa	knock down	SEZ6L2	up-regulated	0.585022	3.24e-14	MeRIP-seq
writer	METTL3	HeLa	knock down	GBA	up-regulated	0.831971	3.31e-14	MeRIP-seq
writer	METTL3	HeLa	knock down	SEMA6B	up-regulated	1.02248	3.71e-14	MeRIP-seq
writer	METTL3	HeLa	knock down	TET2	up-regulated	0.68023	4.11e-14	MeRIP-seq
writer	METTL3	HeLa	knock down	SBK1	up-regulated	1.85858	4.31e-14	MeRIP-seq
writer	METTL3	HeLa	knock down	RTN2	up-regulated	0.918737	4.8e-14	MeRIP-seq
writer	METTL3	HeLa	knock down	GRIN2D	up-regulated	0.897687	4.85e-14	MeRIP-seq
writer	METTL3	HeLa	knock down	CARHSP1	up-regulated	0.694558	5.21e-14	MeRIP-seq
writer	METTL3	HeLa	knock down	KIAA1462	up-regulated	1.15504	5.71e-14	MeRIP-seq
writer	METTL3	HeLa	knock down	TRIM62	up-regulated	1.04101	5.75e-14	MeRIP-seq
writer	METTL3	HeLa	knock down	H6PD	up-regulated	0.602636	6.45e-14	MeRIP-seq
writer	METTL3	HeLa	knock down	AP5Z1	up-regulated	0.712607	6.66e-14	MeRIP-seq
writer	METTL3	HeLa	knock down	C21orf58	up-regulated	0.625867	7.01e-14	MeRIP-seq
writer	METTL3	HeLa	knock down	PRRT3	up-regulated	1.59029	7.6e-14	MeRIP-seq
writer	METTL3	HeLa	knock down	ELFN2	up-regulated	0.64113	8.34e-14	MeRIP-seq
writer	METTL3	HeLa	knock down	GPER1	up-regulated	0.987209	8.78e-14	MeRIP-seq
writer	METTL3	HeLa	knock down	MEIS3	up-regulated	1.16433	8.85e-14	MeRIP-seq
writer	METTL3	HeLa	knock down	TCF7L2	up-regulated	0.723294	9.76e-14	MeRIP-seq
writer	METTL3	HeLa	knock down	ZNF703	up-regulated	0.871836	1e-13	MeRIP-seq
writer	METTL3	HeLa	knock down	APLP1	up-regulated	0.628816	1.13e-13	MeRIP-seq
writer	METTL3	HeLa	knock down	SPATS2L	up-regulated	0.709832	1.32e-13	MeRIP-seq
writer	METTL3	HeLa	knock down	OPLAH	up-regulated	0.912676	1.4e-13	MeRIP-seq
writer	METTL3	HeLa	knock down	ALDH3A1	up-regulated	1.04686	1.57e-13	MeRIP-seq
writer	METTL3	HeLa	knock down	MEX3B	up-regulated	1.50469	1.59e-13	MeRIP-seq
writer	METTL3	HeLa	knock down	HOXB7	up-regulated	0.915991	2.05e-13	MeRIP-seq
writer	METTL3	HeLa	knock down	ZNF710	up-regulated	0.861185	2.06e-13	MeRIP-seq
writer	METTL3	HeLa	knock down	CCDC102A	up-regulated	0.886683	2.1e-13	MeRIP-seq
writer	METTL3	HeLa	knock down	SRCIN1	up-regulated	1.08334	2.55e-13	MeRIP-seq
writer	METTL3	HeLa	knock down	COL15A1	up-regulated	0.665259	2.59e-13	MeRIP-seq
writer	METTL3	HeLa	knock down	FOXN3	up-regulated	0.624138	2.81e-13	MeRIP-seq
writer	METTL3	HeLa	knock down	DBNDD1	up-regulated	0.705854	3.02e-13	MeRIP-seq
writer	METTL3	HeLa	knock down	SCAMP4	up-regulated	0.618087	5.38e-13	MeRIP-seq
writer	METTL3	HeLa	knock down	TMUB1	up-regulated	0.655577	5.92e-13	MeRIP-seq
writer	METTL3	HeLa	knock down	SYNM	up-regulated	0.73775	6.06e-13	MeRIP-seq
writer	METTL3	HeLa	knock down	GNAZ	up-regulated	1.02866	6.17e-13	MeRIP-seq
writer	METTL3	HeLa	knock down	PML	up-regulated	0.673371	6.5e-13	MeRIP-seq
writer	METTL3	HeLa	knock down	ARID3A	up-regulated	0.837921	7.49e-13	MeRIP-seq
writer	METTL3	HeLa	knock down	FAM78A	up-regulated	0.677634	7.5e-13	MeRIP-seq
writer	METTL3	HeLa	knock down	KCNK3	up-regulated	1.34217	8.96e-13	MeRIP-seq
writer	METTL3	HeLa	knock down	IRS1	up-regulated	0.749346	9.1e-13	MeRIP-seq
writer	METTL3	HeLa	knock down	TNRC6C	up-regulated	1.13452	9.6e-13	MeRIP-seq
writer	METTL3	HeLa	knock down	TRIM3	up-regulated	0.765745	1.02e-12	MeRIP-seq
writer	METTL3	HeLa	knock down	PELI3	up-regulated	1.1227	1.12e-12	MeRIP-seq
writer	METTL3	HeLa	knock down	BRSK2	up-regulated	0.927858	1.39e-12	MeRIP-seq
writer	METTL3	HeLa	knock down	VASH1	up-regulated	0.921266	1.42e-12	MeRIP-seq
writer	METTL3	HeLa	knock down	KIF21B	up-regulated	0.643106	1.48e-12	MeRIP-seq
writer	METTL3	HeLa	knock down	C10orf91	up-regulated	2.11916	1.71e-12	MeRIP-seq
writer	METTL3	HeLa	knock down	C1QL1	up-regulated	0.809998	2.01e-12	MeRIP-seq
writer	METTL3	HeLa	knock down	REEP6	up-regulated	0.725723	2.06e-12	MeRIP-seq
writer	METTL3	HeLa	knock down	C15orf59	up-regulated	1.90693	2.38e-12	MeRIP-seq
writer	METTL3	HeLa	knock down	HIC2	up-regulated	1.0213	2.65e-12	MeRIP-seq
writer	METTL3	HeLa	knock down	NCOA5	up-regulated	0.650128	2.9e-12	MeRIP-seq
writer	METTL3	HeLa	knock down	PJA1	up-regulated	0.638176	3.2e-12	MeRIP-seq
writer	METTL3	HeLa	knock down	ALPK3	up-regulated	1.95779	4.25e-12	MeRIP-seq
writer	METTL3	HeLa	knock down	RALGAPA2	up-regulated	0.697491	4.71e-12	MeRIP-seq
writer	METTL3	HeLa	knock down	GNB1L	up-regulated	1.1972	4.88e-12	MeRIP-seq
writer	METTL3	HeLa	knock down	MAP3K10	up-regulated	0.744004	4.9e-12	MeRIP-seq
writer	METTL3	HeLa	knock down	MPP2	up-regulated	0.59841	4.92e-12	MeRIP-seq
writer	METTL3	HeLa	knock down	MAP3K9	up-regulated	0.614142	5.32e-12	MeRIP-seq
writer	METTL3	HeLa	knock down	CTDP1	up-regulated	0.690159	5.46e-12	MeRIP-seq
writer	METTL3	HeLa	knock down	PARD6A	up-regulated	1.56594	5.54e-12	MeRIP-seq
writer	METTL3	HeLa	knock down	GPANK1	up-regulated	0.619109	5.93e-12	MeRIP-seq
writer	METTL3	HeLa	knock down	SMPD1	up-regulated	0.58531	6.05e-12	MeRIP-seq
writer	METTL3	HeLa	knock down	RFX1	up-regulated	0.738891	6.75e-12	MeRIP-seq
writer	METTL3	HeLa	knock down	MAP2K6	up-regulated	0.662195	6.8e-12	MeRIP-seq
writer	METTL3	HeLa	knock down	SRRM3	up-regulated	0.858887	6.83e-12	MeRIP-seq
writer	METTL3	HeLa	knock down	ABLIM3	up-regulated	1.55647	6.95e-12	MeRIP-seq
writer	METTL3	HeLa	knock down	KIAA0556	up-regulated	0.702609	7.65e-12	MeRIP-seq
writer	METTL3	HeLa	knock down	TMEM8B	up-regulated	0.764427	8.23e-12	MeRIP-seq
writer	METTL3	HeLa	knock down	ZNF777	up-regulated	0.790038	8.69e-12	MeRIP-seq
writer	METTL3	HeLa	knock down	GATA3	up-regulated	1.31643	9.23e-12	MeRIP-seq
writer	METTL3	HeLa	knock down	ADRA2C	up-regulated	0.894683	9.23e-12	MeRIP-seq
writer	METTL3	HeLa	knock down	TGFB1I1	up-regulated	0.91228	9.26e-12	MeRIP-seq
writer	METTL3	HeLa	knock down	ZNF865	up-regulated	0.893049	9.51e-12	MeRIP-seq
writer	METTL3	HeLa	knock down	FBXO46	up-regulated	0.635172	1.02e-11	MeRIP-seq
writer	METTL3	HeLa	knock down	LHX2	up-regulated	0.937109	1.07e-11	MeRIP-seq
writer	METTL3	HeLa	knock down	PLEKHM1	up-regulated	0.947689	1.13e-11	MeRIP-seq
writer	METTL3	HeLa	knock down	HCN2	up-regulated	0.619749	1.22e-11	MeRIP-seq
writer	METTL3	HeLa	knock down	VPS37B	up-regulated	0.699129	1.24e-11	MeRIP-seq
writer	METTL3	HeLa	knock down	VWA7	up-regulated	1.14684	1.31e-11	MeRIP-seq
writer	METTL3	HeLa	knock down	LHPP	up-regulated	0.877535	1.57e-11	MeRIP-seq
writer	METTL3	HeLa	knock down	ZFPM1	up-regulated	0.927705	1.72e-11	MeRIP-seq
writer	METTL3	HeLa	knock down	SHANK3	up-regulated	0.849759	1.79e-11	MeRIP-seq
writer	METTL3	HeLa	knock down	RAVER1	up-regulated	0.684438	2.14e-11	MeRIP-seq
writer	METTL3	HeLa	knock down	PSPC1	up-regulated	0.628401	2.21e-11	MeRIP-seq
writer	METTL3	HeLa	knock down	TADA2B	up-regulated	0.741128	2.26e-11	MeRIP-seq
writer	METTL3	HeLa	knock down	RARA	up-regulated	0.725198	2.29e-11	MeRIP-seq
writer	METTL3	HeLa	knock down	OAS3	up-regulated	0.992035	2.42e-11	MeRIP-seq
writer	METTL3	HeLa	knock down	LMX1B	up-regulated	1.28173	2.64e-11	MeRIP-seq
writer	METTL3	HeLa	knock down	KCNQ1	up-regulated	0.868072	2.72e-11	MeRIP-seq
writer	METTL3	HeLa	knock down	PCNX2	up-regulated	0.597545	3.35e-11	MeRIP-seq
writer	METTL3	HeLa	knock down	ZSWIM4	up-regulated	0.673827	3.45e-11	MeRIP-seq
writer	METTL3	HeLa	knock down	B3GNT9	up-regulated	1.00335	3.46e-11	MeRIP-seq
writer	METTL3	HeLa	knock down	CACNA1H	up-regulated	0.880336	3.74e-11	MeRIP-seq
writer	METTL3	HeLa	knock down	NKD1	up-regulated	0.81539	3.75e-11	MeRIP-seq
writer	METTL3	HeLa	knock down	POM121	up-regulated	0.610143	4.44e-11	MeRIP-seq
writer	METTL3	HeLa	knock down	CHDH	up-regulated	0.81773	4.45e-11	MeRIP-seq
writer	METTL3	HeLa	knock down	WNT6	up-regulated	1.00105	4.63e-11	MeRIP-seq
writer	METTL3	HeLa	knock down	FAM50B	up-regulated	0.874869	4.75e-11	MeRIP-seq
writer	METTL3	HeLa	knock down	PIK3R3	up-regulated	0.728578	4.8e-11	MeRIP-seq
writer	METTL3	HeLa	knock down	DGCR14	up-regulated	0.641824	5.27e-11	MeRIP-seq
writer	METTL3	HeLa	knock down	ANKRD13B	up-regulated	0.690297	5.54e-11	MeRIP-seq
writer	METTL3	HeLa	knock down	SYNJ2	up-regulated	0.600351	5.93e-11	MeRIP-seq
writer	METTL3	HeLa	knock down	TJP3	up-regulated	0.832717	6.28e-11	MeRIP-seq
writer	METTL3	HeLa	knock down	TNIK	up-regulated	0.90201	6.64e-11	MeRIP-seq
writer	METTL3	HeLa	knock down	SLC2A6	up-regulated	0.819149	7.05e-11	MeRIP-seq
writer	METTL3	HeLa	knock down	FOXN4	up-regulated	1.73915	7.33e-11	MeRIP-seq
writer	METTL3	HeLa	knock down	EPB41L4A	up-regulated	1.08123	7.95e-11	MeRIP-seq
writer	METTL3	HeLa	knock down	MIB2	up-regulated	0.627661	8.19e-11	MeRIP-seq
writer	METTL3	HeLa	knock down	GRB7	up-regulated	0.829097	8.28e-11	MeRIP-seq
writer	METTL3	HeLa	knock down	ARHGAP33	up-regulated	0.981088	8.51e-11	MeRIP-seq
writer	METTL3	HeLa	knock down	TESK1	up-regulated	0.718211	8.81e-11	MeRIP-seq
writer	METTL3	HeLa	knock down	RAD51D	up-regulated	0.933459	9.06e-11	MeRIP-seq
writer	METTL3	HeLa	knock down	HPD	up-regulated	0.958847	9.2e-11	MeRIP-seq
writer	METTL3	HeLa	knock down	ALPP	up-regulated	1.63872	9.43e-11	MeRIP-seq
writer	METTL3	HeLa	knock down	FOXA1	up-regulated	1.8279	1.2e-10	MeRIP-seq
writer	METTL3	HeLa	knock down	RP11-54O7.3	up-regulated	0.746693	1.31e-10	MeRIP-seq
writer	METTL3	HeLa	knock down	SRGAP3	up-regulated	1.14034	1.55e-10	MeRIP-seq
writer	METTL3	HeLa	knock down	MEGF6	up-regulated	1.08054	1.57e-10	MeRIP-seq
writer	METTL3	HeLa	knock down	BAMBI	up-regulated	0.779198	1.7e-10	MeRIP-seq
writer	METTL3	HeLa	knock down	TMEM164	up-regulated	0.752294	1.75e-10	MeRIP-seq
writer	METTL3	HeLa	knock down	DDRGK1	up-regulated	0.592429	1.89e-10	MeRIP-seq
writer	METTL3	HeLa	knock down	NKIRAS2	up-regulated	0.604785	2.18e-10	MeRIP-seq
writer	METTL3	HeLa	knock down	RBM38	up-regulated	0.596496	2.44e-10	MeRIP-seq
writer	METTL3	HeLa	knock down	ORMDL3	up-regulated	0.629604	2.51e-10	MeRIP-seq
writer	METTL3	HeLa	knock down	PPARD	up-regulated	0.641199	2.98e-10	MeRIP-seq
writer	METTL3	HeLa	knock down	SPINK4	up-regulated	1.52319	3.31e-10	MeRIP-seq
writer	METTL3	HeLa	knock down	ZNF219	up-regulated	0.738135	3.33e-10	MeRIP-seq
writer	METTL3	HeLa	knock down	SPACA9	up-regulated	1.19972	3.6e-10	MeRIP-seq
writer	METTL3	HeLa	knock down	PBX3	up-regulated	0.791481	3.85e-10	MeRIP-seq
writer	METTL3	HeLa	knock down	CACNG8	up-regulated	0.926619	3.95e-10	MeRIP-seq
writer	METTL3	HeLa	knock down	CRIP2	up-regulated	0.62278	3.95e-10	MeRIP-seq
writer	METTL3	HeLa	knock down	KLHL22	up-regulated	0.845441	4.62e-10	MeRIP-seq
writer	METTL3	HeLa	knock down	AUTS2	up-regulated	0.648667	4.96e-10	MeRIP-seq
writer	METTL3	HeLa	knock down	ENTPD2	up-regulated	0.945089	5.17e-10	MeRIP-seq
writer	METTL3	HeLa	knock down	IRF2BP1	up-regulated	0.667061	5.38e-10	MeRIP-seq
writer	METTL3	HeLa	knock down	NAPA	up-regulated	0.663577	5.68e-10	MeRIP-seq
writer	METTL3	HeLa	knock down	BMP8B	up-regulated	1.33714	5.74e-10	MeRIP-seq
writer	METTL3	HeLa	knock down	TMEM104	up-regulated	0.723389	6.19e-10	MeRIP-seq
writer	METTL3	HeLa	knock down	CCDC97	up-regulated	0.626887	6.51e-10	MeRIP-seq
writer	METTL3	HeLa	knock down	GNAO1	up-regulated	0.682798	6.85e-10	MeRIP-seq
writer	METTL3	HeLa	knock down	TBX3	up-regulated	0.655826	7.34e-10	MeRIP-seq
writer	METTL3	HeLa	knock down	SAC3D1	up-regulated	0.733678	7.52e-10	MeRIP-seq
writer	METTL3	HeLa	knock down	DPF1	up-regulated	1.18398	7.54e-10	MeRIP-seq
writer	METTL3	HeLa	knock down	AC092171.4	up-regulated	0.787002	7.9e-10	MeRIP-seq
writer	METTL3	HeLa	knock down	CD37	up-regulated	0.978277	8.58e-10	MeRIP-seq
writer	METTL3	HeLa	knock down	POM121C	up-regulated	0.628533	8.88e-10	MeRIP-seq
writer	METTL3	HeLa	knock down	FBXL18	up-regulated	0.587255	1.11e-09	MeRIP-seq
writer	METTL3	HeLa	knock down	KEAP1	up-regulated	0.594585	1.24e-09	MeRIP-seq
writer	METTL3	HeLa	knock down	RYR2	up-regulated	1.23851	1.25e-09	MeRIP-seq
writer	METTL3	HeLa	knock down	PPP1R13B	up-regulated	0.603998	1.33e-09	MeRIP-seq
writer	METTL3	HeLa	knock down	TFIP11	up-regulated	0.677246	1.37e-09	MeRIP-seq
writer	METTL3	HeLa	knock down	ACP2	up-regulated	0.654101	1.38e-09	MeRIP-seq
writer	METTL3	HeLa	knock down	TSPYL1	up-regulated	0.624612	1.41e-09	MeRIP-seq
writer	METTL3	HeLa	knock down	CPTP	up-regulated	0.783668	1.5e-09	MeRIP-seq
writer	METTL3	HeLa	knock down	KIAA1217	up-regulated	0.949431	1.65e-09	MeRIP-seq
writer	METTL3	HeLa	knock down	NFATC1	up-regulated	0.849241	1.71e-09	MeRIP-seq
writer	METTL3	HeLa	knock down	FAM222A	up-regulated	1.53163	1.76e-09	MeRIP-seq
writer	METTL3	HeLa	knock down	BRF1	up-regulated	0.701502	1.77e-09	MeRIP-seq
writer	METTL3	HeLa	knock down	EPS8L1	up-regulated	1.05081	1.78e-09	MeRIP-seq
writer	METTL3	HeLa	knock down	RP11-70F11.8	up-regulated	2.58575	1.81e-09	MeRIP-seq
writer	METTL3	HeLa	knock down	MFGE8	up-regulated	0.756811	1.83e-09	MeRIP-seq
writer	METTL3	HeLa	knock down	HOTAIR	up-regulated	0.883786	1.86e-09	MeRIP-seq
writer	METTL3	HeLa	knock down	CTD-2201E18.3	up-regulated	1.21275	1.98e-09	MeRIP-seq
writer	METTL3	HeLa	knock down	GATSL2	up-regulated	1.04808	2.1e-09	MeRIP-seq
writer	METTL3	HeLa	knock down	DTX4	up-regulated	0.834262	2.13e-09	MeRIP-seq
writer	METTL3	HeLa	knock down	CACFD1	up-regulated	0.998393	2.28e-09	MeRIP-seq
writer	METTL3	HeLa	knock down	FAM20C	up-regulated	0.603873	2.31e-09	MeRIP-seq
writer	METTL3	HeLa	knock down	DNASE1	up-regulated	0.613336	2.39e-09	MeRIP-seq
writer	METTL3	HeLa	knock down	CYFIP2	up-regulated	0.707044	2.67e-09	MeRIP-seq
writer	METTL3	HeLa	knock down	LSR	up-regulated	1.08148	2.68e-09	MeRIP-seq
writer	METTL3	HeLa	knock down	CAPN5	up-regulated	1.29068	3.3e-09	MeRIP-seq
writer	METTL3	HeLa	knock down	PLCB1	up-regulated	0.885825	3.4e-09	MeRIP-seq
writer	METTL3	HeLa	knock down	OPHN1	up-regulated	0.714896	3.42e-09	MeRIP-seq
writer	METTL3	HeLa	knock down	TENM2	up-regulated	1.79792	3.51e-09	MeRIP-seq
writer	METTL3	HeLa	knock down	RP4-758J18.2	up-regulated	0.654901	3.52e-09	MeRIP-seq
writer	METTL3	HeLa	knock down	IL6R	up-regulated	0.648114	3.7e-09	MeRIP-seq
writer	METTL3	HeLa	knock down	LRFN3	up-regulated	1.08573	3.91e-09	MeRIP-seq
writer	METTL3	HeLa	knock down	MT1E	up-regulated	0.862918	3.96e-09	MeRIP-seq
writer	METTL3	HeLa	knock down	B4GALNT1	up-regulated	0.834194	4.16e-09	MeRIP-seq
writer	METTL3	HeLa	knock down	NOTCH3	up-regulated	0.888221	4.33e-09	MeRIP-seq
writer	METTL3	HeLa	knock down	CCDC151	up-regulated	1.33403	4.8e-09	MeRIP-seq
writer	METTL3	HeLa	knock down	LRRC56	up-regulated	2.13588	5.74e-09	MeRIP-seq
writer	METTL3	HeLa	knock down	TMCC3	up-regulated	1.74782	5.93e-09	MeRIP-seq
writer	METTL3	HeLa	knock down	OTUD7A	up-regulated	1.00874	6e-09	MeRIP-seq
writer	METTL3	HeLa	knock down	ZNF324	up-regulated	0.874431	6.27e-09	MeRIP-seq
writer	METTL3	HeLa	knock down	NRGN	up-regulated	0.785493	6.3e-09	MeRIP-seq
writer	METTL3	HeLa	knock down	CYB5D2	up-regulated	0.841008	6.33e-09	MeRIP-seq
writer	METTL3	HeLa	knock down	PARP14	up-regulated	0.728066	6.79e-09	MeRIP-seq
writer	METTL3	HeLa	knock down	CFLAR	up-regulated	0.713746	7.06e-09	MeRIP-seq
writer	METTL3	HeLa	knock down	FIZ1	up-regulated	0.848373	7.33e-09	MeRIP-seq
writer	METTL3	HeLa	knock down	SYBU	up-regulated	0.667383	7.34e-09	MeRIP-seq
writer	METTL3	HeLa	knock down	CCDC113	up-regulated	0.71601	7.48e-09	MeRIP-seq
writer	METTL3	HeLa	knock down	THAP11	up-regulated	0.785898	8.15e-09	MeRIP-seq
writer	METTL3	HeLa	knock down	GCC1	up-regulated	0.5981	8.52e-09	MeRIP-seq
writer	METTL3	HeLa	knock down	PLEKHA6	up-regulated	1.79824	8.57e-09	MeRIP-seq
writer	METTL3	HeLa	knock down	CSPG5	up-regulated	0.972299	8.77e-09	MeRIP-seq
writer	METTL3	HeLa	knock down	TAF3	up-regulated	0.700572	1.02e-08	MeRIP-seq
writer	METTL3	HeLa	knock down	SBK3	up-regulated	1.67589	1.09e-08	MeRIP-seq
writer	METTL3	HeLa	knock down	BCAS3	up-regulated	0.623927	1.11e-08	MeRIP-seq
writer	METTL3	HeLa	knock down	SYNGR1	up-regulated	0.679796	1.17e-08	MeRIP-seq
writer	METTL3	HeLa	knock down	VIT	up-regulated	0.990685	1.19e-08	MeRIP-seq
writer	METTL3	HeLa	knock down	KAZALD1	up-regulated	0.772602	1.21e-08	MeRIP-seq
writer	METTL3	HeLa	knock down	CRTC1	up-regulated	0.6387	1.22e-08	MeRIP-seq
writer	METTL3	HeLa	knock down	SLC38A7	up-regulated	0.678406	1.33e-08	MeRIP-seq
writer	METTL3	HeLa	knock down	CORO2A	up-regulated	0.671633	1.35e-08	MeRIP-seq
writer	METTL3	HeLa	knock down	RNF38	up-regulated	0.669525	1.36e-08	MeRIP-seq
writer	METTL3	HeLa	knock down	NAGK	up-regulated	0.780357	1.39e-08	MeRIP-seq
writer	METTL3	HeLa	knock down	BRSK1	up-regulated	1.25513	1.42e-08	MeRIP-seq
writer	METTL3	HeLa	knock down	HOOK2	up-regulated	0.883396	1.43e-08	MeRIP-seq
writer	METTL3	HeLa	knock down	GAS1	up-regulated	0.587583	1.44e-08	MeRIP-seq
writer	METTL3	HeLa	knock down	SOX18	up-regulated	1.16066	1.5e-08	MeRIP-seq
writer	METTL3	HeLa	knock down	R3HCC1	up-regulated	0.587002	1.51e-08	MeRIP-seq
writer	METTL3	HeLa	knock down	EPHB2	up-regulated	0.791698	1.56e-08	MeRIP-seq
writer	METTL3	HeLa	knock down	SLC35C1	up-regulated	0.661727	1.66e-08	MeRIP-seq
writer	METTL3	HeLa	knock down	MVB12B	up-regulated	0.888745	1.77e-08	MeRIP-seq
writer	METTL3	HeLa	knock down	CCDC159	up-regulated	0.956181	1.8e-08	MeRIP-seq
writer	METTL3	HeLa	knock down	WDR31	up-regulated	1.3556	1.83e-08	MeRIP-seq
writer	METTL3	HeLa	knock down	ADGRD1	up-regulated	0.646545	1.89e-08	MeRIP-seq
writer	METTL3	HeLa	knock down	CITED2	up-regulated	0.642946	1.94e-08	MeRIP-seq
writer	METTL3	HeLa	knock down	CCDC69	up-regulated	0.821698	2.01e-08	MeRIP-seq
writer	METTL3	HeLa	knock down	ZNF428	up-regulated	0.930429	2.06e-08	MeRIP-seq
writer	METTL3	HeLa	knock down	ZNF503	up-regulated	0.923531	2.08e-08	MeRIP-seq
writer	METTL3	HeLa	knock down	CCDC136	up-regulated	1.05279	2.19e-08	MeRIP-seq
writer	METTL3	HeLa	knock down	GDPD5	up-regulated	0.823961	2.21e-08	MeRIP-seq
writer	METTL3	HeLa	knock down	PCBP4	up-regulated	0.625853	2.37e-08	MeRIP-seq
writer	METTL3	HeLa	knock down	HOXC11	up-regulated	0.748604	2.46e-08	MeRIP-seq
writer	METTL3	HeLa	knock down	SRCAP	up-regulated	0.800799	2.54e-08	MeRIP-seq
writer	METTL3	HeLa	knock down	PTDSS2	up-regulated	0.690108	2.57e-08	MeRIP-seq
writer	METTL3	HeLa	knock down	YJEFN3	up-regulated	0.720998	2.7e-08	MeRIP-seq
writer	METTL3	HeLa	knock down	RNFT2	up-regulated	0.664427	2.81e-08	MeRIP-seq
writer	METTL3	HeLa	knock down	TBC1D9	up-regulated	0.597332	2.91e-08	MeRIP-seq
writer	METTL3	HeLa	knock down	FAM110B	up-regulated	0.760201	2.92e-08	MeRIP-seq
writer	METTL3	HeLa	knock down	NCK2	up-regulated	1.1496	3.08e-08	MeRIP-seq
writer	METTL3	HeLa	knock down	FAM109A	up-regulated	1.04626	3.3e-08	MeRIP-seq
writer	METTL3	HeLa	knock down	MROH6	up-regulated	1.08941	3.8e-08	MeRIP-seq
writer	METTL3	HeLa	knock down	ATOH8	up-regulated	1.52655	3.88e-08	MeRIP-seq
writer	METTL3	HeLa	knock down	C19orf66	up-regulated	1.02223	4.02e-08	MeRIP-seq
writer	METTL3	HeLa	knock down	EWSAT1	up-regulated	1.8001	4.08e-08	MeRIP-seq
writer	METTL3	HeLa	knock down	C6orf47	up-regulated	0.66872	4.72e-08	MeRIP-seq
writer	METTL3	HeLa	knock down	SEPT1	up-regulated	1.17493	5.14e-08	MeRIP-seq
writer	METTL3	HeLa	knock down	LAMA1	up-regulated	0.960716	5.42e-08	MeRIP-seq
writer	METTL3	HeLa	knock down	SUSD2	up-regulated	2.11059	5.5e-08	MeRIP-seq
writer	METTL3	HeLa	knock down	MB	up-regulated	1.46959	5.54e-08	MeRIP-seq
writer	METTL3	HeLa	knock down	ATF5	up-regulated	0.633772	5.68e-08	MeRIP-seq
writer	METTL3	HeLa	knock down	ZNF786	up-regulated	1.02154	5.92e-08	MeRIP-seq
writer	METTL3	HeLa	knock down	PCDH1	up-regulated	1.06383	6.2e-08	MeRIP-seq
writer	METTL3	HeLa	knock down	DOPEY2	up-regulated	0.835505	6.26e-08	MeRIP-seq
writer	METTL3	HeLa	knock down	FAM53B	up-regulated	0.791074	6.55e-08	MeRIP-seq
writer	METTL3	HeLa	knock down	APC2	up-regulated	0.83998	7.17e-08	MeRIP-seq
writer	METTL3	HeLa	knock down	TAS1R3	up-regulated	1.30101	7.44e-08	MeRIP-seq
writer	METTL3	HeLa	knock down	ARHGAP31	up-regulated	0.862308	7.6e-08	MeRIP-seq
writer	METTL3	HeLa	knock down	DOK1	up-regulated	0.965769	9.62e-08	MeRIP-seq
writer	METTL3	HeLa	knock down	LINC01547	up-regulated	1.55728	1.02e-07	MeRIP-seq
writer	METTL3	HeLa	knock down	B3GALT4	up-regulated	1.20508	1.05e-07	MeRIP-seq
writer	METTL3	HeLa	knock down	TRIM8	up-regulated	0.600404	1.07e-07	MeRIP-seq
writer	METTL3	HeLa	knock down	MTHFSD	up-regulated	0.597297	1.08e-07	MeRIP-seq
writer	METTL3	HeLa	knock down	C1QL4	up-regulated	1.04068	1.2e-07	MeRIP-seq
writer	METTL3	HeLa	knock down	HOXC6	up-regulated	0.766585	1.24e-07	MeRIP-seq
writer	METTL3	HeLa	knock down	GTF2IP13	up-regulated	0.692432	1.37e-07	MeRIP-seq
writer	METTL3	HeLa	knock down	GABPB2	up-regulated	0.794199	1.38e-07	MeRIP-seq
writer	METTL3	HeLa	knock down	WASF3	up-regulated	0.83087	1.48e-07	MeRIP-seq
writer	METTL3	HeLa	knock down	ZNF653	up-regulated	1.27028	1.51e-07	MeRIP-seq
writer	METTL3	HeLa	knock down	TNK1	up-regulated	0.882944	1.59e-07	MeRIP-seq
writer	METTL3	HeLa	knock down	APOBR	up-regulated	2.78346	1.67e-07	MeRIP-seq
writer	METTL3	HeLa	knock down	ADCK2	up-regulated	0.617027	1.72e-07	MeRIP-seq
writer	METTL3	HeLa	knock down	LMCD1	up-regulated	1.66702	1.78e-07	MeRIP-seq
writer	METTL3	HeLa	knock down	SLC24A1	up-regulated	0.983732	1.82e-07	MeRIP-seq
writer	METTL3	HeLa	knock down	ZBTB18	up-regulated	0.612097	1.85e-07	MeRIP-seq
writer	METTL3	HeLa	knock down	NCALD	up-regulated	1.38295	1.87e-07	MeRIP-seq
writer	METTL3	HeLa	knock down	C19orf47	up-regulated	0.623652	1.91e-07	MeRIP-seq
writer	METTL3	HeLa	knock down	DTNBP1	up-regulated	0.640167	1.97e-07	MeRIP-seq
writer	METTL3	HeLa	knock down	CACNG4	up-regulated	1.33401	2e-07	MeRIP-seq
writer	METTL3	HeLa	knock down	PHYHIP	up-regulated	0.659981	2.06e-07	MeRIP-seq
writer	METTL3	HeLa	knock down	TP53I3	up-regulated	0.755279	2.1e-07	MeRIP-seq
writer	METTL3	HeLa	knock down	CDON	up-regulated	0.6406	2.26e-07	MeRIP-seq
writer	METTL3	HeLa	knock down	ABCB9	up-regulated	0.718128	2.53e-07	MeRIP-seq
writer	METTL3	HeLa	knock down	NOTCH4	up-regulated	1.22033	2.57e-07	MeRIP-seq
writer	METTL3	HeLa	knock down	RNF43	up-regulated	1.62199	2.73e-07	MeRIP-seq
writer	METTL3	HeLa	knock down	RILPL2	up-regulated	0.605133	2.83e-07	MeRIP-seq
writer	METTL3	HeLa	knock down	CHMP6	up-regulated	0.862976	2.91e-07	MeRIP-seq
writer	METTL3	HeLa	knock down	IQSEC2	up-regulated	0.6317	3.2e-07	MeRIP-seq
writer	METTL3	HeLa	knock down	KBTBD7	up-regulated	0.797098	3.46e-07	MeRIP-seq
writer	METTL3	HeLa	knock down	NPAS3	up-regulated	1.50086	3.54e-07	MeRIP-seq
writer	METTL3	HeLa	knock down	IRX5	up-regulated	0.953118	3.64e-07	MeRIP-seq
writer	METTL3	HeLa	knock down	CCDC120	up-regulated	0.740793	3.86e-07	MeRIP-seq
writer	METTL3	HeLa	knock down	PTK2B	up-regulated	0.632973	3.87e-07	MeRIP-seq
writer	METTL3	HeLa	knock down	ADAMTSL5	up-regulated	0.827308	3.94e-07	MeRIP-seq
writer	METTL3	HeLa	knock down	SEMA4D	up-regulated	0.655545	3.97e-07	MeRIP-seq
writer	METTL3	HeLa	knock down	COL6A2	up-regulated	0.821392	3.97e-07	MeRIP-seq
writer	METTL3	HeLa	knock down	MST1R	up-regulated	0.951839	4e-07	MeRIP-seq
writer	METTL3	HeLa	knock down	ARHGAP4	up-regulated	1.46306	4.3e-07	MeRIP-seq
writer	METTL3	HeLa	knock down	RNF39	up-regulated	1.18138	4.43e-07	MeRIP-seq
writer	METTL3	HeLa	knock down	CLIC3	up-regulated	0.914064	4.5e-07	MeRIP-seq
writer	METTL3	HeLa	knock down	ADAMTS3	up-regulated	0.675618	4.76e-07	MeRIP-seq
writer	METTL3	HeLa	knock down	SALL4	up-regulated	0.986719	5.21e-07	MeRIP-seq
writer	METTL3	HeLa	knock down	LCMT2	up-regulated	0.659992	5.3e-07	MeRIP-seq
writer	METTL3	HeLa	knock down	CHRD	up-regulated	0.877991	5.42e-07	MeRIP-seq
writer	METTL3	HeLa	knock down	SUFU	up-regulated	0.680897	5.6e-07	MeRIP-seq
writer	METTL3	HeLa	knock down	DLX2	up-regulated	0.953682	5.7e-07	MeRIP-seq
writer	METTL3	HeLa	knock down	ALDH1A3	up-regulated	0.841242	6.27e-07	MeRIP-seq
writer	METTL3	HeLa	knock down	ADORA1	up-regulated	1.46962	6.55e-07	MeRIP-seq
writer	METTL3	HeLa	knock down	SNX29	up-regulated	0.632323	6.59e-07	MeRIP-seq
writer	METTL3	HeLa	knock down	IQCG	up-regulated	1.15946	7.11e-07	MeRIP-seq
writer	METTL3	HeLa	knock down	YPEL3	up-regulated	1.06305	7.6e-07	MeRIP-seq
writer	METTL3	HeLa	knock down	CCDC9	up-regulated	0.682892	7.81e-07	MeRIP-seq
writer	METTL3	HeLa	knock down	FAM63A	up-regulated	0.701918	8.04e-07	MeRIP-seq
writer	METTL3	HeLa	knock down	CADM4	up-regulated	0.605225	8.05e-07	MeRIP-seq
writer	METTL3	HeLa	knock down	TCAF1	up-regulated	0.673957	8.22e-07	MeRIP-seq
writer	METTL3	HeLa	knock down	SNRNP35	up-regulated	0.624726	8.29e-07	MeRIP-seq
writer	METTL3	HeLa	knock down	SLC9A8	up-regulated	0.597639	8.41e-07	MeRIP-seq
writer	METTL3	HeLa	knock down	STX1B	up-regulated	1.19085	9.01e-07	MeRIP-seq
writer	METTL3	HeLa	knock down	TBC1D2	up-regulated	0.647127	9.43e-07	MeRIP-seq
writer	METTL3	HeLa	knock down	ACTA2	up-regulated	1.106	9.57e-07	MeRIP-seq
writer	METTL3	HeLa	knock down	CABP4	up-regulated	0.670341	9.63e-07	MeRIP-seq
writer	METTL3	HeLa	knock down	DOK7	up-regulated	1.50396	9.65e-07	MeRIP-seq
writer	METTL3	HeLa	knock down	RHOF	up-regulated	0.815153	1.01e-06	MeRIP-seq
writer	METTL3	HeLa	knock down	TP53I13	up-regulated	0.622345	1.06e-06	MeRIP-seq
writer	METTL3	HeLa	knock down	ZNF205	up-regulated	0.683861	1.1e-06	MeRIP-seq
writer	METTL3	HeLa	knock down	HOXB3	up-regulated	0.729955	1.13e-06	MeRIP-seq
writer	METTL3	HeLa	knock down	TSPAN14	up-regulated	0.623772	1.15e-06	MeRIP-seq
writer	METTL3	HeLa	knock down	RP11-1246C19.1	up-regulated	1.21152	1.15e-06	MeRIP-seq
writer	METTL3	HeLa	knock down	FAM171A2	up-regulated	0.644634	1.23e-06	MeRIP-seq
writer	METTL3	HeLa	knock down	SPHK2	up-regulated	0.72245	1.25e-06	MeRIP-seq
writer	METTL3	HeLa	knock down	SSC5D	up-regulated	1.02731	1.29e-06	MeRIP-seq
writer	METTL3	HeLa	knock down	REEP2	up-regulated	0.60876	1.29e-06	MeRIP-seq
writer	METTL3	HeLa	knock down	PLEKHG5	up-regulated	0.678117	1.54e-06	MeRIP-seq
writer	METTL3	HeLa	knock down	AP3B2	up-regulated	1.25894	1.57e-06	MeRIP-seq
writer	METTL3	HeLa	knock down	NUBP1	up-regulated	0.819211	1.69e-06	MeRIP-seq
writer	METTL3	HeLa	knock down	ARRB1	up-regulated	0.818486	1.78e-06	MeRIP-seq
writer	METTL3	HeLa	knock down	TRANK1	up-regulated	1.15784	1.8e-06	MeRIP-seq
writer	METTL3	HeLa	knock down	PROCA1	up-regulated	0.792529	1.88e-06	MeRIP-seq
writer	METTL3	HeLa	knock down	GNG7	up-regulated	1.79129	1.89e-06	MeRIP-seq
writer	METTL3	HeLa	knock down	DUSP8	up-regulated	0.940455	1.97e-06	MeRIP-seq
writer	METTL3	HeLa	knock down	ZNF513	up-regulated	0.750157	1.99e-06	MeRIP-seq
writer	METTL3	HeLa	knock down	SCN4B	up-regulated	1.56882	2.01e-06	MeRIP-seq
writer	METTL3	HeLa	knock down	PLEK2	up-regulated	0.838859	2.04e-06	MeRIP-seq
writer	METTL3	HeLa	knock down	TPRG1L	up-regulated	0.663547	2.11e-06	MeRIP-seq
writer	METTL3	HeLa	knock down	AP4M1	up-regulated	0.820509	2.16e-06	MeRIP-seq
writer	METTL3	HeLa	knock down	TIGD5	up-regulated	0.692824	2.21e-06	MeRIP-seq
writer	METTL3	HeLa	knock down	MDGA1	up-regulated	1.44256	2.25e-06	MeRIP-seq
writer	METTL3	HeLa	knock down	CALML6	up-regulated	2.15217	2.26e-06	MeRIP-seq
writer	METTL3	HeLa	knock down	PCSK4	up-regulated	0.955541	2.28e-06	MeRIP-seq
writer	METTL3	HeLa	knock down	OLFM2	up-regulated	0.671497	2.39e-06	MeRIP-seq
writer	METTL3	HeLa	knock down	TECPR1	up-regulated	0.622784	2.39e-06	MeRIP-seq
writer	METTL3	HeLa	knock down	RIBC1	up-regulated	0.985338	2.61e-06	MeRIP-seq
writer	METTL3	HeLa	knock down	PQLC2	up-regulated	0.902375	2.87e-06	MeRIP-seq
writer	METTL3	HeLa	knock down	C11orf95	up-regulated	0.657932	2.97e-06	MeRIP-seq
writer	METTL3	HeLa	knock down	KLHL35	up-regulated	0.876803	3.05e-06	MeRIP-seq
writer	METTL3	HeLa	knock down	ZSWIM5	up-regulated	0.717955	3.29e-06	MeRIP-seq
writer	METTL3	HeLa	knock down	RTN1	up-regulated	1.41874	3.43e-06	MeRIP-seq
writer	METTL3	HeLa	knock down	STARD10	up-regulated	0.755552	3.51e-06	MeRIP-seq
writer	METTL3	HeLa	knock down	DNAJC4	up-regulated	0.609052	3.61e-06	MeRIP-seq
writer	METTL3	HeLa	knock down	ZSWIM3	up-regulated	0.745315	4.09e-06	MeRIP-seq
writer	METTL3	HeLa	knock down	ZDHHC11B	up-regulated	0.666847	4.19e-06	MeRIP-seq
writer	METTL3	HeLa	knock down	SRR	up-regulated	1.14729	4.29e-06	MeRIP-seq
writer	METTL3	HeLa	knock down	TMEM44	up-regulated	0.644322	4.34e-06	MeRIP-seq
writer	METTL3	HeLa	knock down	HIRA	up-regulated	0.632475	4.54e-06	MeRIP-seq
writer	METTL3	HeLa	knock down	JUN	up-regulated	1.10414	4.95e-06	MeRIP-seq
writer	METTL3	HeLa	knock down	LYNX1	up-regulated	2.45331	5.15e-06	MeRIP-seq
writer	METTL3	HeLa	knock down	FAM21A	up-regulated	0.60307	5.28e-06	MeRIP-seq
writer	METTL3	HeLa	knock down	KLF2	up-regulated	0.917897	5.41e-06	MeRIP-seq
writer	METTL3	HeLa	knock down	ANOS1	up-regulated	0.751258	5.41e-06	MeRIP-seq
writer	METTL3	HeLa	knock down	CYSRT1	up-regulated	1.5206	5.52e-06	MeRIP-seq
writer	METTL3	HeLa	knock down	GPRC5C	up-regulated	0.698173	5.64e-06	MeRIP-seq
writer	METTL3	HeLa	knock down	MAML2	up-regulated	0.773729	5.77e-06	MeRIP-seq
writer	METTL3	HeLa	knock down	NFATC4	up-regulated	1.51997	5.86e-06	MeRIP-seq
writer	METTL3	HeLa	knock down	FAM43A	up-regulated	0.657065	5.95e-06	MeRIP-seq
writer	METTL3	HeLa	knock down	SLC45A4	up-regulated	0.73585	6.03e-06	MeRIP-seq
writer	METTL3	HeLa	knock down	INTS5	up-regulated	0.649855	6.65e-06	MeRIP-seq
writer	METTL3	HeLa	knock down	CAMK2N2	up-regulated	1.56689	6.72e-06	MeRIP-seq
writer	METTL3	HeLa	knock down	DAPK2	up-regulated	1.3489	7.02e-06	MeRIP-seq
writer	METTL3	HeLa	knock down	ARHGEF37	up-regulated	0.705996	7.12e-06	MeRIP-seq
writer	METTL3	HeLa	knock down	COL4A6	up-regulated	1.61901	7.24e-06	MeRIP-seq
writer	METTL3	HeLa	knock down	DGCR5	up-regulated	1.18338	7.41e-06	MeRIP-seq
writer	METTL3	HeLa	knock down	SP6	up-regulated	1.25201	7.86e-06	MeRIP-seq
writer	METTL3	HeLa	knock down	FAT4	up-regulated	1.1939	8.33e-06	MeRIP-seq
writer	METTL3	HeLa	knock down	ADAMTS5	up-regulated	1.01658	8.42e-06	MeRIP-seq
writer	METTL3	HeLa	knock down	GJC2	up-regulated	1.22991	8.6e-06	MeRIP-seq
writer	METTL3	HeLa	knock down	RORC	up-regulated	0.927966	8.81e-06	MeRIP-seq
writer	METTL3	HeLa	knock down	CHD5	up-regulated	1.01634	9.51e-06	MeRIP-seq
writer	METTL3	HeLa	knock down	MAN1C1	up-regulated	1.56401	1e-05	MeRIP-seq
writer	METTL3	HeLa	knock down	ARHGEF16	up-regulated	0.625535	1.03e-05	MeRIP-seq
writer	METTL3	HeLa	knock down	SPON2	up-regulated	0.628871	1.04e-05	MeRIP-seq
writer	METTL3	HeLa	knock down	TOLLIP	up-regulated	0.632683	1.04e-05	MeRIP-seq
writer	METTL3	HeLa	knock down	INPP5A	up-regulated	0.659105	1.08e-05	MeRIP-seq
writer	METTL3	HeLa	knock down	MAFA	up-regulated	0.980154	1.11e-05	MeRIP-seq
writer	METTL3	HeLa	knock down	C4B	up-regulated	1.7559	1.15e-05	MeRIP-seq
writer	METTL3	HeLa	knock down	LRRC37A4P	up-regulated	0.807206	1.16e-05	MeRIP-seq
writer	METTL3	HeLa	knock down	LINC01132	up-regulated	1.45211	1.32e-05	MeRIP-seq
writer	METTL3	HeLa	knock down	TTLL6	up-regulated	3.04097	1.34e-05	MeRIP-seq
writer	METTL3	HeLa	knock down	PYCRL	up-regulated	0.695193	1.43e-05	MeRIP-seq
writer	METTL3	HeLa	knock down	RASL10B	up-regulated	0.626187	1.56e-05	MeRIP-seq
writer	METTL3	HeLa	knock down	STRA6	up-regulated	1.86166	1.58e-05	MeRIP-seq
writer	METTL3	HeLa	knock down	SFXN5	up-regulated	0.586501	1.9e-05	MeRIP-seq
writer	METTL3	HeLa	knock down	ACOT11	up-regulated	1.37171	1.99e-05	MeRIP-seq
writer	METTL3	HeLa	knock down	IKBKE	up-regulated	0.732909	1.99e-05	MeRIP-seq
writer	METTL3	HeLa	knock down	CARNS1	up-regulated	1.24461	2.07e-05	MeRIP-seq
writer	METTL3	HeLa	knock down	ACOX3	up-regulated	0.613616	2.08e-05	MeRIP-seq
writer	METTL3	HeLa	knock down	ZNF688	up-regulated	1.27981	2.12e-05	MeRIP-seq
writer	METTL3	HeLa	knock down	TTC16	up-regulated	1.31914	2.12e-05	MeRIP-seq
writer	METTL3	HeLa	knock down	SAMD14	up-regulated	1.13036	2.26e-05	MeRIP-seq
writer	METTL3	HeLa	knock down	OPRL1	up-regulated	1.30419	2.31e-05	MeRIP-seq
writer	METTL3	HeLa	knock down	SPATA2L	up-regulated	0.797174	2.31e-05	MeRIP-seq
writer	METTL3	HeLa	knock down	MEOX1	up-regulated	0.733553	2.33e-05	MeRIP-seq
writer	METTL3	HeLa	knock down	POU6F1	up-regulated	0.696125	2.39e-05	MeRIP-seq
writer	METTL3	HeLa	knock down	ARMC5	up-regulated	0.8339	2.49e-05	MeRIP-seq
writer	METTL3	HeLa	knock down	LINC00638	up-regulated	2.61883	2.5e-05	MeRIP-seq
writer	METTL3	HeLa	knock down	SERPINB9P1	up-regulated	0.736927	2.54e-05	MeRIP-seq
writer	METTL3	HeLa	knock down	ARID5A	up-regulated	0.832133	2.66e-05	MeRIP-seq
writer	METTL3	HeLa	knock down	ZKSCAN2	up-regulated	0.725588	2.72e-05	MeRIP-seq
writer	METTL3	HeLa	knock down	RNF157	up-regulated	1.28526	2.72e-05	MeRIP-seq
writer	METTL3	HeLa	knock down	NFATC2	up-regulated	0.612578	2.75e-05	MeRIP-seq
writer	METTL3	HeLa	knock down	MAST4	up-regulated	1.4292	2.83e-05	MeRIP-seq
writer	METTL3	HeLa	knock down	AC006262.5	up-regulated	0.71729	2.83e-05	MeRIP-seq
writer	METTL3	HeLa	knock down	PDCD4-AS1	up-regulated	1.56143	2.89e-05	MeRIP-seq
writer	METTL3	HeLa	knock down	GATS	up-regulated	0.619865	2.97e-05	MeRIP-seq
writer	METTL3	HeLa	knock down	TUBB4A	up-regulated	1.17064	3.08e-05	MeRIP-seq
writer	METTL3	HeLa	knock down	C1orf56	up-regulated	0.734551	3.09e-05	MeRIP-seq
writer	METTL3	HeLa	knock down	MYCN	up-regulated	2.74439	3.14e-05	MeRIP-seq
writer	METTL3	HeLa	knock down	ZNF839	up-regulated	0.596874	3.17e-05	MeRIP-seq
writer	METTL3	HeLa	knock down	FLT4	up-regulated	0.94464	3.24e-05	MeRIP-seq
writer	METTL3	HeLa	knock down	WDR81	up-regulated	0.746898	3.3e-05	MeRIP-seq
writer	METTL3	HeLa	knock down	ZNF462	up-regulated	0.840212	3.46e-05	MeRIP-seq
writer	METTL3	HeLa	knock down	ARHGEF18	up-regulated	0.865054	3.48e-05	MeRIP-seq
writer	METTL3	HeLa	knock down	SIGIRR	up-regulated	0.787368	3.48e-05	MeRIP-seq
writer	METTL3	HeLa	knock down	RP11-150O12.3	up-regulated	1.96388	3.61e-05	MeRIP-seq
writer	METTL3	HeLa	knock down	SHC3	up-regulated	1.16771	3.62e-05	MeRIP-seq
writer	METTL3	HeLa	knock down	RP13-516M14.10	up-regulated	1.32526	3.63e-05	MeRIP-seq
writer	METTL3	HeLa	knock down	PCDH7	up-regulated	0.936166	3.86e-05	MeRIP-seq
writer	METTL3	HeLa	knock down	FAM111A	up-regulated	0.893445	3.87e-05	MeRIP-seq
writer	METTL3	HeLa	knock down	RAB40B	up-regulated	0.594521	3.92e-05	MeRIP-seq
writer	METTL3	HeLa	knock down	HHIPL2	up-regulated	0.985823	3.97e-05	MeRIP-seq
writer	METTL3	HeLa	knock down	NOVA2	up-regulated	1.34376	4.19e-05	MeRIP-seq
writer	METTL3	HeLa	knock down	AIRE	up-regulated	1.92047	4.42e-05	MeRIP-seq
writer	METTL3	HeLa	knock down	ZNF517	up-regulated	0.798549	4.42e-05	MeRIP-seq
writer	METTL3	HeLa	knock down	LZTS1	up-regulated	1.70702	4.83e-05	MeRIP-seq
writer	METTL3	HeLa	knock down	KRCC1	up-regulated	0.745502	4.84e-05	MeRIP-seq
writer	METTL3	HeLa	knock down	FAM212B	up-regulated	0.883931	4.85e-05	MeRIP-seq
writer	METTL3	HeLa	knock down	LHFP	up-regulated	0.767177	4.85e-05	MeRIP-seq
writer	METTL3	HeLa	knock down	LRRC37A3	up-regulated	0.990786	5.04e-05	MeRIP-seq
writer	METTL3	HeLa	knock down	AFF3	up-regulated	1.07004	5.06e-05	MeRIP-seq
writer	METTL3	HeLa	knock down	CCDC183-AS1	up-regulated	0.97412	5.09e-05	MeRIP-seq
writer	METTL3	HeLa	knock down	ITPKA	up-regulated	0.818895	5.35e-05	MeRIP-seq
writer	METTL3	HeLa	knock down	TOX	up-regulated	1.61607	5.45e-05	MeRIP-seq
writer	METTL3	HeLa	knock down	CTD-2589H19.6	up-regulated	1.31707	5.54e-05	MeRIP-seq
writer	METTL3	HeLa	knock down	SSPO	up-regulated	1.6655	5.54e-05	MeRIP-seq
writer	METTL3	HeLa	knock down	FNIP2	up-regulated	0.650666	5.56e-05	MeRIP-seq
writer	METTL3	HeLa	knock down	OTX1	up-regulated	0.713207	5.56e-05	MeRIP-seq
writer	METTL3	HeLa	knock down	FICD	up-regulated	0.81351	5.6e-05	MeRIP-seq
writer	METTL3	HeLa	knock down	HCN4	up-regulated	2.18825	5.71e-05	MeRIP-seq
writer	METTL3	HeLa	knock down	RARRES2	up-regulated	1.70349	5.97e-05	MeRIP-seq
writer	METTL3	HeLa	knock down	HES4	up-regulated	0.743382	6.33e-05	MeRIP-seq
writer	METTL3	HeLa	knock down	RP11-93B14.9	up-regulated	0.891261	6.38e-05	MeRIP-seq
writer	METTL3	HeLa	knock down	KCNS3	up-regulated	0.732051	6.59e-05	MeRIP-seq
writer	METTL3	HeLa	knock down	KCNK5	up-regulated	0.840084	6.73e-05	MeRIP-seq
writer	METTL3	HeLa	knock down	KCTD17	up-regulated	0.611096	6.81e-05	MeRIP-seq
writer	METTL3	HeLa	knock down	ZSCAN2	up-regulated	0.701207	7.11e-05	MeRIP-seq
writer	METTL3	HeLa	knock down	CASZ1	up-regulated	0.687484	7.13e-05	MeRIP-seq
writer	METTL3	HeLa	knock down	NMRK1	up-regulated	0.96205	7.31e-05	MeRIP-seq
writer	METTL3	HeLa	knock down	PGBD1	up-regulated	0.616191	7.38e-05	MeRIP-seq
writer	METTL3	HeLa	knock down	BEND3	up-regulated	0.617183	7.6e-05	MeRIP-seq
writer	METTL3	HeLa	knock down	EME2	up-regulated	0.842307	7.76e-05	MeRIP-seq
writer	METTL3	HeLa	knock down	CYS1	up-regulated	1.17281	7.95e-05	MeRIP-seq
writer	METTL3	HeLa	knock down	HMCN2	up-regulated	1.41077	8.02e-05	MeRIP-seq
writer	METTL3	HeLa	knock down	TDRD7	up-regulated	0.742468	8.02e-05	MeRIP-seq
writer	METTL3	HeLa	knock down	ZNF414	up-regulated	0.623274	8.22e-05	MeRIP-seq
writer	METTL3	HeLa	knock down	NOS1AP	up-regulated	1.06016	8.25e-05	MeRIP-seq
writer	METTL3	HeLa	knock down	RGS14	up-regulated	0.704658	8.28e-05	MeRIP-seq
writer	METTL3	HeLa	knock down	CRACR2B	up-regulated	0.806482	8.38e-05	MeRIP-seq
writer	METTL3	HeLa	knock down	PGBD5	up-regulated	0.684371	8.38e-05	MeRIP-seq
writer	METTL3	HeLa	knock down	QRICH2	up-regulated	1.11567	8.68e-05	MeRIP-seq
writer	METTL3	HeLa	knock down	BTBD6	up-regulated	0.608525	8.98e-05	MeRIP-seq
writer	METTL3	HeLa	knock down	LENG1	up-regulated	0.595054	8.98e-05	MeRIP-seq
writer	METTL3	HeLa	knock down	BTBD9	up-regulated	0.621423	9e-05	MeRIP-seq
writer	METTL3	HeLa	knock down	SH2B3	up-regulated	0.628947	9.75e-05	MeRIP-seq
writer	METTL3	HeLa	knock down	SPAG4	up-regulated	0.712136	9.85e-05	MeRIP-seq
writer	METTL3	HeLa	knock down	CCDC171	up-regulated	0.833041	0.000103076	MeRIP-seq
writer	METTL3	HeLa	knock down	FST	up-regulated	0.79989	0.00010426	MeRIP-seq
writer	METTL3	HeLa	knock down	ZNF37BP	up-regulated	0.666237	0.00010426	MeRIP-seq
writer	METTL3	HeLa	knock down	MOB3A	up-regulated	0.586801	0.000104536	MeRIP-seq
writer	METTL3	HeLa	knock down	MYO1H	up-regulated	1.78207	0.000113627	MeRIP-seq
writer	METTL3	HeLa	knock down	CDX1	up-regulated	3.23431	0.000115209	MeRIP-seq
writer	METTL3	HeLa	knock down	MAPK8IP1	up-regulated	0.634483	0.000119479	MeRIP-seq
writer	METTL3	HeLa	knock down	FCN2	up-regulated	2.68935	0.000122279	MeRIP-seq
writer	METTL3	HeLa	knock down	KRT8P33	up-regulated	0.668509	0.000122531	MeRIP-seq
writer	METTL3	HeLa	knock down	KLHL3	up-regulated	0.719239	0.000126799	MeRIP-seq
writer	METTL3	HeLa	knock down	MAPK11	up-regulated	0.629511	0.000130957	MeRIP-seq
writer	METTL3	HeLa	knock down	ARHGEF19	up-regulated	0.626587	0.00013196	MeRIP-seq
writer	METTL3	HeLa	knock down	CITF22-49E9.3	up-regulated	1.08053	0.000133706	MeRIP-seq
writer	METTL3	HeLa	knock down	SMIM19	up-regulated	0.596296	0.000143524	MeRIP-seq
writer	METTL3	HeLa	knock down	GSDMB	up-regulated	0.859045	0.000148524	MeRIP-seq
writer	METTL3	HeLa	knock down	PIGCP1	up-regulated	0.694742	0.00014922	MeRIP-seq
writer	METTL3	HeLa	knock down	RGMA	up-regulated	0.869568	0.000158375	MeRIP-seq
writer	METTL3	HeLa	knock down	CBLN3	up-regulated	1.23767	0.000162367	MeRIP-seq
writer	METTL3	HeLa	knock down	RP11-16E12.2	up-regulated	1.0138	0.000167664	MeRIP-seq
writer	METTL3	HeLa	knock down	RASSF5	up-regulated	1.70824	0.000171702	MeRIP-seq
writer	METTL3	HeLa	knock down	ADGRG5	up-regulated	3.04187	0.000172053	MeRIP-seq
writer	METTL3	HeLa	knock down	SCN1B	up-regulated	0.621018	0.000174398	MeRIP-seq
writer	METTL3	HeLa	knock down	RP1-179N16.6	up-regulated	1.51379	0.000176868	MeRIP-seq
writer	METTL3	HeLa	knock down	TBCC	up-regulated	0.791663	0.000182053	MeRIP-seq
writer	METTL3	HeLa	knock down	CENPBD1	up-regulated	0.871018	0.000185879	MeRIP-seq
writer	METTL3	HeLa	knock down	HAGLR	up-regulated	1.04772	0.000188445	MeRIP-seq
writer	METTL3	HeLa	knock down	DENND6B	up-regulated	1.11274	0.000198476	MeRIP-seq
writer	METTL3	HeLa	knock down	WNT9A	up-regulated	0.591728	0.000202272	MeRIP-seq
writer	METTL3	HeLa	knock down	PSMG3-AS1	up-regulated	1.01088	0.000206476	MeRIP-seq
writer	METTL3	HeLa	knock down	ABTB1	up-regulated	0.687008	0.000213548	MeRIP-seq
writer	METTL3	HeLa	knock down	PITPNM3	up-regulated	0.656643	0.000213621	MeRIP-seq
writer	METTL3	HeLa	knock down	SIX5	up-regulated	0.732644	0.000217249	MeRIP-seq
writer	METTL3	HeLa	knock down	NXPH3	up-regulated	1.2653	0.000220397	MeRIP-seq
writer	METTL3	HeLa	knock down	DAGLA	up-regulated	0.785483	0.000230514	MeRIP-seq
writer	METTL3	HeLa	knock down	PIP5KL1	up-regulated	0.695685	0.000234775	MeRIP-seq
writer	METTL3	HeLa	knock down	PRDM6	up-regulated	0.733689	0.000237303	MeRIP-seq
writer	METTL3	HeLa	knock down	SVBP	up-regulated	0.992549	0.000244459	MeRIP-seq
writer	METTL3	HeLa	knock down	PCDHB11	up-regulated	1.67552	0.000253765	MeRIP-seq
writer	METTL3	HeLa	knock down	DISP2	up-regulated	1.09162	0.000253897	MeRIP-seq
writer	METTL3	HeLa	knock down	ZNF628	up-regulated	0.672263	0.000254277	MeRIP-seq
writer	METTL3	HeLa	knock down	RP13-516M14.8	up-regulated	1.09104	0.000266926	MeRIP-seq
writer	METTL3	HeLa	knock down	PLEKHA4	up-regulated	0.605354	0.000268888	MeRIP-seq
writer	METTL3	HeLa	knock down	RP11-93B14.10	up-regulated	1.52657	0.000272824	MeRIP-seq
writer	METTL3	HeLa	knock down	LRRC27	up-regulated	0.882607	0.00027465	MeRIP-seq
writer	METTL3	HeLa	knock down	RAB11B-AS1	up-regulated	1.71188	0.000275914	MeRIP-seq
writer	METTL3	HeLa	knock down	ZNF775	up-regulated	1.00415	0.000281289	MeRIP-seq
writer	METTL3	HeLa	knock down	ALKBH4	up-regulated	0.624148	0.000284729	MeRIP-seq
writer	METTL3	HeLa	knock down	SNED1	up-regulated	0.676547	0.000311705	MeRIP-seq
writer	METTL3	HeLa	knock down	SERPING1	up-regulated	1.4685	0.000315921	MeRIP-seq
writer	METTL3	HeLa	knock down	GBP2	up-regulated	2.05481	0.000318248	MeRIP-seq
writer	METTL3	HeLa	knock down	RGS3	up-regulated	0.728395	0.000323388	MeRIP-seq
writer	METTL3	HeLa	knock down	CYP46A1	up-regulated	2.80052	0.000333306	MeRIP-seq
writer	METTL3	HeLa	knock down	GMEB1	up-regulated	0.705003	0.000337703	MeRIP-seq
writer	METTL3	HeLa	knock down	ZMAT1	up-regulated	0.827732	0.000341026	MeRIP-seq
writer	METTL3	HeLa	knock down	ZNF668	up-regulated	0.89031	0.000358326	MeRIP-seq
writer	METTL3	HeLa	knock down	CCDC142	up-regulated	0.615483	0.000364579	MeRIP-seq
writer	METTL3	HeLa	knock down	AC005256.1	up-regulated	1.58967	0.000367882	MeRIP-seq
writer	METTL3	HeLa	knock down	RYR1	up-regulated	1.11498	0.000380885	MeRIP-seq
writer	METTL3	HeLa	knock down	C1orf145	up-regulated	1.10571	0.000389761	MeRIP-seq
writer	METTL3	HeLa	knock down	PRPH	up-regulated	0.904313	0.000390062	MeRIP-seq
writer	METTL3	HeLa	knock down	KIAA0319	up-regulated	0.889781	0.000390893	MeRIP-seq
writer	METTL3	HeLa	knock down	HNF4A	up-regulated	1.6244	0.000391333	MeRIP-seq
writer	METTL3	HeLa	knock down	SERINC5	up-regulated	0.63074	0.000395172	MeRIP-seq
writer	METTL3	HeLa	knock down	RIMS3	up-regulated	0.812239	0.000398045	MeRIP-seq
writer	METTL3	HeLa	knock down	FAM134B	up-regulated	0.706814	0.000400596	MeRIP-seq
writer	METTL3	HeLa	knock down	CACNA1E	up-regulated	1.79084	0.000403871	MeRIP-seq
writer	METTL3	HeLa	knock down	ARHGAP24	up-regulated	1.64005	0.000411301	MeRIP-seq
writer	METTL3	HeLa	knock down	CERS4	up-regulated	0.708317	0.000425882	MeRIP-seq
writer	METTL3	HeLa	knock down	CDH4	up-regulated	1.87319	0.000443387	MeRIP-seq
writer	METTL3	HeLa	knock down	KCNK15	up-regulated	1.07211	0.000448468	MeRIP-seq
writer	METTL3	HeLa	knock down	ISYNA1	up-regulated	0.839499	0.000451009	MeRIP-seq
writer	METTL3	HeLa	knock down	LRRC3	up-regulated	0.716344	0.000451154	MeRIP-seq
writer	METTL3	HeLa	knock down	ST14	up-regulated	1.9281	0.000472662	MeRIP-seq
writer	METTL3	HeLa	knock down	LIX1	up-regulated	2.6684	0.000476113	MeRIP-seq
writer	METTL3	HeLa	knock down	HES2	up-regulated	0.743579	0.000479047	MeRIP-seq
writer	METTL3	HeLa	knock down	SCN9A	up-regulated	2.26298	0.000480293	MeRIP-seq
writer	METTL3	HeLa	knock down	MELTF	up-regulated	0.812413	0.000482716	MeRIP-seq
writer	METTL3	HeLa	knock down	TMEM140	up-regulated	0.6147	0.000493028	MeRIP-seq
writer	METTL3	HeLa	knock down	ZXDA	up-regulated	0.810713	0.000505912	MeRIP-seq
writer	METTL3	HeLa	knock down	RP11-219G17.4	up-regulated	1.78109	0.000510438	MeRIP-seq
writer	METTL3	HeLa	knock down	PROB1	up-regulated	0.741688	0.000528041	MeRIP-seq
writer	METTL3	HeLa	knock down	TMPO-AS1	up-regulated	0.669976	0.000528636	MeRIP-seq
writer	METTL3	HeLa	knock down	RP11-282O18.3	up-regulated	1.24199	0.000534214	MeRIP-seq
writer	METTL3	HeLa	knock down	LHX1	up-regulated	1.27289	0.000556833	MeRIP-seq
writer	METTL3	HeLa	knock down	HMGN5	up-regulated	0.658247	0.000563778	MeRIP-seq
writer	METTL3	HeLa	knock down	ENTPD8	up-regulated	1.11933	0.000578531	MeRIP-seq
writer	METTL3	HeLa	knock down	C2CD4C	up-regulated	1.17058	0.000581434	MeRIP-seq
writer	METTL3	HeLa	knock down	FAM13C	up-regulated	0.67899	0.000583306	MeRIP-seq
writer	METTL3	HeLa	knock down	IGFL1P1	up-regulated	1.23923	0.000595566	MeRIP-seq
writer	METTL3	HeLa	knock down	CASP10	up-regulated	3.49054	0.00060742	MeRIP-seq
writer	METTL3	HeLa	knock down	RP11-482M8.1	up-regulated	1.16338	0.000612107	MeRIP-seq
writer	METTL3	HeLa	knock down	TBC1D10C	up-regulated	1.28444	0.000630989	MeRIP-seq
writer	METTL3	HeLa	knock down	LINC00950	up-regulated	2.01992	0.000632159	MeRIP-seq
writer	METTL3	HeLa	knock down	ANO9	up-regulated	1.96957	0.000635805	MeRIP-seq
writer	METTL3	HeLa	knock down	CAMK2N1	up-regulated	0.621625	0.000636051	MeRIP-seq
writer	METTL3	HeLa	knock down	FBXO10	up-regulated	1.02937	0.000641247	MeRIP-seq
writer	METTL3	HeLa	knock down	POLN	up-regulated	1.04262	0.000645216	MeRIP-seq
writer	METTL3	HeLa	knock down	CREB3L3	up-regulated	1.93658	0.000647095	MeRIP-seq
writer	METTL3	HeLa	knock down	MYH11	up-regulated	0.985351	0.000676187	MeRIP-seq
writer	METTL3	HeLa	knock down	ZBTB42	up-regulated	0.780164	0.000680767	MeRIP-seq
writer	METTL3	HeLa	knock down	TMPRSS3	up-regulated	0.732408	0.000685821	MeRIP-seq
writer	METTL3	HeLa	knock down	PPFIA4	up-regulated	0.611844	0.000708327	MeRIP-seq
writer	METTL3	HeLa	knock down	KDM4D	up-regulated	0.95767	0.000724021	MeRIP-seq
writer	METTL3	HeLa	knock down	MNX1-AS1	up-regulated	0.889518	0.000733231	MeRIP-seq
writer	METTL3	HeLa	knock down	ZFAND2B	up-regulated	0.587264	0.000746449	MeRIP-seq
writer	METTL3	HeLa	knock down	RASSF4	up-regulated	1.10727	0.000761729	MeRIP-seq
writer	METTL3	HeLa	knock down	CALHM2	up-regulated	1.20408	0.000763271	MeRIP-seq
writer	METTL3	HeLa	knock down	LINC00570	up-regulated	0.986272	0.000763614	MeRIP-seq
writer	METTL3	HeLa	knock down	CYP1A1	up-regulated	1.15578	0.000768547	MeRIP-seq
writer	METTL3	HeLa	knock down	FAM110A	up-regulated	0.9225	0.000781129	MeRIP-seq
writer	METTL3	HeLa	knock down	DSC2	up-regulated	1.26739	0.00082392	MeRIP-seq
writer	METTL3	HeLa	knock down	LENG9	up-regulated	0.675853	0.000851286	MeRIP-seq
writer	METTL3	HeLa	knock down	EPHB3	up-regulated	3.14344	0.000879807	MeRIP-seq
writer	METTL3	HeLa	knock down	CTC-281F24.5	up-regulated	0.837326	0.000890875	MeRIP-seq
writer	METTL3	HeLa	knock down	ZHX2	up-regulated	0.644646	0.000899855	MeRIP-seq
writer	METTL3	HeLa	knock down	MYL5	up-regulated	0.715305	0.000900586	MeRIP-seq
writer	METTL3	HeLa	knock down	PLCL1	up-regulated	6.09582	0.000902332	MeRIP-seq
writer	METTL3	HeLa	knock down	HSPA1L	up-regulated	0.840223	0.000929463	MeRIP-seq
writer	METTL3	HeLa	knock down	GLTSCR1	up-regulated	0.672887	0.000941484	MeRIP-seq
writer	METTL3	HeLa	knock down	CNPY4	up-regulated	0.586886	0.000953896	MeRIP-seq
writer	METTL3	HeLa	knock down	MAF	up-regulated	1.4271	0.000956118	MeRIP-seq
writer	METTL3	HeLa	knock down	ANXA9	up-regulated	1.25935	0.000963092	MeRIP-seq
writer	METTL3	HeLa	knock down	C14orf80	up-regulated	0.650934	0.00100315	MeRIP-seq
writer	METTL3	HeLa	knock down	THTPA	up-regulated	0.707588	0.00104209	MeRIP-seq
writer	METTL3	HeLa	knock down	AC113189.5	up-regulated	0.885539	0.00105414	MeRIP-seq
writer	METTL3	HeLa	knock down	ZBTB7C	up-regulated	1.56424	0.00105541	MeRIP-seq
writer	METTL3	HeLa	knock down	SSTR5-AS1	up-regulated	1.2625	0.00106753	MeRIP-seq
writer	METTL3	HeLa	knock down	DGAT2	up-regulated	0.850833	0.00108099	MeRIP-seq
writer	METTL3	HeLa	knock down	UNC5B	up-regulated	1.4451	0.00112848	MeRIP-seq
writer	METTL3	HeLa	knock down	PALMD	up-regulated	1.68827	0.00116811	MeRIP-seq
writer	METTL3	HeLa	knock down	HHLA3	up-regulated	0.608866	0.00117258	MeRIP-seq
writer	METTL3	HeLa	knock down	FLJ20021	up-regulated	1.44302	0.00123904	MeRIP-seq
writer	METTL3	HeLa	knock down	AC025171.1	up-regulated	0.878236	0.0012637	MeRIP-seq
writer	METTL3	HeLa	knock down	KB-1732A1.1	up-regulated	1.22895	0.00126707	MeRIP-seq
writer	METTL3	HeLa	knock down	AGAP2-AS1	up-regulated	1.05158	0.00128292	MeRIP-seq
writer	METTL3	HeLa	knock down	FSCN2	up-regulated	1.20923	0.0012883	MeRIP-seq
writer	METTL3	HeLa	knock down	CFB	up-regulated	0.869973	0.00130524	MeRIP-seq
writer	METTL3	HeLa	knock down	TTC39A	up-regulated	0.768971	0.00130758	MeRIP-seq
writer	METTL3	HeLa	knock down	FOXN1	up-regulated	1.93774	0.00130765	MeRIP-seq
writer	METTL3	HeLa	knock down	TLX3	up-regulated	0.722699	0.00133151	MeRIP-seq
writer	METTL3	HeLa	knock down	GPT	up-regulated	1.14394	0.00133585	MeRIP-seq
writer	METTL3	HeLa	knock down	CACNG6	up-regulated	1.28251	0.00133954	MeRIP-seq
writer	METTL3	HeLa	knock down	GLI4	up-regulated	0.642057	0.00136353	MeRIP-seq
writer	METTL3	HeLa	knock down	CYP1B1-AS1	up-regulated	0.957174	0.00141264	MeRIP-seq
writer	METTL3	HeLa	knock down	ITGB2	up-regulated	1.77949	0.00141289	MeRIP-seq
writer	METTL3	HeLa	knock down	AC009120.3	up-regulated	1.96488	0.00141528	MeRIP-seq
writer	METTL3	HeLa	knock down	SSTR5	up-regulated	1.44299	0.00142371	MeRIP-seq
writer	METTL3	HeLa	knock down	F2RL3	up-regulated	0.97946	0.0014372	MeRIP-seq
writer	METTL3	HeLa	knock down	LMF1	up-regulated	1.81875	0.00144471	MeRIP-seq
writer	METTL3	HeLa	knock down	LINC01623	up-regulated	1.60997	0.00145528	MeRIP-seq
writer	METTL3	HeLa	knock down	PLEKHH2	up-regulated	0.644526	0.00145649	MeRIP-seq
writer	METTL3	HeLa	knock down	ZNF784	up-regulated	0.884607	0.00149635	MeRIP-seq
writer	METTL3	HeLa	knock down	C19orf71	up-regulated	1.01821	0.00152501	MeRIP-seq
writer	METTL3	HeLa	knock down	PCBP3	up-regulated	1.08259	0.00156639	MeRIP-seq
writer	METTL3	HeLa	knock down	BTN2A2	up-regulated	0.99185	0.00159131	MeRIP-seq
writer	METTL3	HeLa	knock down	C2orf81	up-regulated	1.3198	0.00164651	MeRIP-seq
writer	METTL3	HeLa	knock down	RP11-54O7.1	up-regulated	0.787227	0.00168025	MeRIP-seq
writer	METTL3	HeLa	knock down	LINC01232	up-regulated	2.06174	0.00168363	MeRIP-seq
writer	METTL3	HeLa	knock down	ABALON	up-regulated	1.0989	0.00169025	MeRIP-seq
writer	METTL3	HeLa	knock down	SLC29A3	up-regulated	0.941294	0.00170345	MeRIP-seq
writer	METTL3	HeLa	knock down	RP11-58K22.4	up-regulated	2.23348	0.00170692	MeRIP-seq
writer	METTL3	HeLa	knock down	LINC01270	up-regulated	0.619099	0.00170846	MeRIP-seq
writer	METTL3	HeLa	knock down	KRT15	up-regulated	3.28353	0.00171856	MeRIP-seq
writer	METTL3	HeLa	knock down	FAM89B	up-regulated	1.00141	0.00172095	MeRIP-seq
writer	METTL3	HeLa	knock down	PRRX2	up-regulated	0.595594	0.00175029	MeRIP-seq
writer	METTL3	HeLa	knock down	RP11-424C20.2	up-regulated	0.737395	0.00175029	MeRIP-seq
writer	METTL3	HeLa	knock down	KAT14	up-regulated	0.759443	0.00180656	MeRIP-seq
writer	METTL3	HeLa	knock down	TSPAN11	up-regulated	1.0855	0.00180739	MeRIP-seq
writer	METTL3	HeLa	knock down	RAB36	up-regulated	0.921288	0.00182227	MeRIP-seq
writer	METTL3	HeLa	knock down	IL17RE	up-regulated	1.54938	0.00186448	MeRIP-seq
writer	METTL3	HeLa	knock down	LINC00337	up-regulated	1.82656	0.00188051	MeRIP-seq
writer	METTL3	HeLa	knock down	IDUA	up-regulated	0.634677	0.00188346	MeRIP-seq
writer	METTL3	HeLa	knock down	ZNF189	up-regulated	0.605646	0.00189849	MeRIP-seq
writer	METTL3	HeLa	knock down	TTYH1	up-regulated	1.38848	0.0019415	MeRIP-seq
writer	METTL3	HeLa	knock down	DUOX1	up-regulated	0.995333	0.00197181	MeRIP-seq
writer	METTL3	HeLa	knock down	SYNDIG1L	up-regulated	3.66074	0.00197923	MeRIP-seq
writer	METTL3	HeLa	knock down	ACVRL1	up-regulated	1.93597	0.00199537	MeRIP-seq
writer	METTL3	HeLa	knock down	ALS2CL	up-regulated	0.634469	0.00200208	MeRIP-seq
writer	METTL3	HeLa	knock down	RP4-584D14.7	up-regulated	1.92698	0.00201021	MeRIP-seq
writer	METTL3	HeLa	knock down	WASH3P	up-regulated	0.872035	0.00204875	MeRIP-seq
writer	METTL3	HeLa	knock down	RP11-347E10.1	up-regulated	0.975686	0.00205011	MeRIP-seq
writer	METTL3	HeLa	knock down	TNFSF13	up-regulated	0.718541	0.00206745	MeRIP-seq
writer	METTL3	HeLa	knock down	PAX9	up-regulated	0.629528	0.00207467	MeRIP-seq
writer	METTL3	HeLa	knock down	FZD8	up-regulated	0.665485	0.00210816	MeRIP-seq
writer	METTL3	HeLa	knock down	TBXA2R	up-regulated	0.783184	0.00213323	MeRIP-seq
writer	METTL3	HeLa	knock down	RP11-442O1.4	up-regulated	5.84426	0.00214061	MeRIP-seq
writer	METTL3	HeLa	knock down	KCNH2	up-regulated	0.665791	0.00214547	MeRIP-seq
writer	METTL3	HeLa	knock down	BHLHB9	up-regulated	1.33091	0.00214628	MeRIP-seq
writer	METTL3	HeLa	knock down	CCDC116	up-regulated	2.07315	0.0021754	MeRIP-seq
writer	METTL3	HeLa	knock down	TCF7	up-regulated	0.629148	0.00217997	MeRIP-seq
writer	METTL3	HeLa	knock down	PLEKHN1	up-regulated	0.718244	0.00218582	MeRIP-seq
writer	METTL3	HeLa	knock down	SATB1	up-regulated	0.61482	0.00223236	MeRIP-seq
writer	METTL3	HeLa	knock down	RP11-210M15.1	up-regulated	5.29256	0.0022378	MeRIP-seq
writer	METTL3	HeLa	knock down	CACNA1A	up-regulated	1.32838	0.00225963	MeRIP-seq
writer	METTL3	HeLa	knock down	NTNG2	up-regulated	0.651921	0.00237353	MeRIP-seq
writer	METTL3	HeLa	knock down	SLC45A1	up-regulated	1.81576	0.00238478	MeRIP-seq
writer	METTL3	HeLa	knock down	FBXL14	up-regulated	0.702993	0.00240557	MeRIP-seq
writer	METTL3	HeLa	knock down	TMC4	up-regulated	1.0123	0.00243252	MeRIP-seq
writer	METTL3	HeLa	knock down	C1orf226	up-regulated	0.74729	0.00245054	MeRIP-seq
writer	METTL3	HeLa	knock down	ZBTB3	up-regulated	0.648019	0.00253823	MeRIP-seq
writer	METTL3	HeLa	knock down	NOXA1	up-regulated	0.775796	0.00258451	MeRIP-seq
writer	METTL3	HeLa	knock down	MSLNL	up-regulated	2.22755	0.0026129	MeRIP-seq
writer	METTL3	HeLa	knock down	TGFB3	up-regulated	0.721833	0.00262334	MeRIP-seq
writer	METTL3	HeLa	knock down	FAM57B	up-regulated	2.77286	0.00263513	MeRIP-seq
writer	METTL3	HeLa	knock down	SLC25A45	up-regulated	0.887492	0.00266542	MeRIP-seq
writer	METTL3	HeLa	knock down	PLCD4	up-regulated	1.08281	0.0027783	MeRIP-seq
writer	METTL3	HeLa	knock down	SCART1	up-regulated	1.85573	0.0028436	MeRIP-seq
writer	METTL3	HeLa	knock down	ONECUT3	up-regulated	5.77321	0.00287952	MeRIP-seq
writer	METTL3	HeLa	knock down	CEP295NL	up-regulated	1.10367	0.00290551	MeRIP-seq
writer	METTL3	HeLa	knock down	S1PR5	up-regulated	0.742437	0.00290612	MeRIP-seq
writer	METTL3	HeLa	knock down	RP11-5O17.1	up-regulated	1.97685	0.00292602	MeRIP-seq
writer	METTL3	HeLa	knock down	TAGLN	up-regulated	1.39957	0.00296382	MeRIP-seq
writer	METTL3	HeLa	knock down	FAM110D	up-regulated	0.977856	0.00298693	MeRIP-seq
writer	METTL3	HeLa	knock down	MAGIX	up-regulated	1.09935	0.00314429	MeRIP-seq
writer	METTL3	HeLa	knock down	FNDC11	up-regulated	1.18089	0.00314462	MeRIP-seq
writer	METTL3	HeLa	knock down	SLC38A3	up-regulated	0.804425	0.00321685	MeRIP-seq
writer	METTL3	HeLa	knock down	ANKRD34A	up-regulated	0.643548	0.00330681	MeRIP-seq
writer	METTL3	HeLa	knock down	KIF5C	up-regulated	1.02129	0.00331493	MeRIP-seq
writer	METTL3	HeLa	knock down	SPOCK2	up-regulated	1.2894	0.00333334	MeRIP-seq
writer	METTL3	HeLa	knock down	UNC13A	up-regulated	0.621713	0.00333371	MeRIP-seq
writer	METTL3	HeLa	knock down	NRG2	up-regulated	0.717945	0.0034327	MeRIP-seq
writer	METTL3	HeLa	knock down	AC006548.28	up-regulated	5.69958	0.0035105	MeRIP-seq
writer	METTL3	HeLa	knock down	NYNRIN	up-regulated	5.70069	0.00359876	MeRIP-seq
writer	METTL3	HeLa	knock down	EFNA2	up-regulated	1.48457	0.00362893	MeRIP-seq
writer	METTL3	HeLa	knock down	LINC00857	up-regulated	1.1183	0.00375397	MeRIP-seq
writer	METTL3	HeLa	knock down	HSD11B2	up-regulated	0.744424	0.00376255	MeRIP-seq
writer	METTL3	HeLa	knock down	TNFRSF10C	up-regulated	0.949093	0.00405685	MeRIP-seq
writer	METTL3	HeLa	knock down	FRAT1	up-regulated	1.27807	0.00409002	MeRIP-seq
writer	METTL3	HeLa	knock down	RP11-521B24.3	up-regulated	1.1443	0.00412242	MeRIP-seq
writer	METTL3	HeLa	knock down	SMC1B	up-regulated	1.55776	0.00412947	MeRIP-seq
writer	METTL3	HeLa	knock down	RTN4RL1	up-regulated	0.703649	0.00416488	MeRIP-seq
writer	METTL3	HeLa	knock down	PRKCG	up-regulated	1.1912	0.00425239	MeRIP-seq
writer	METTL3	HeLa	knock down	MZF1-AS1	up-regulated	0.616687	0.00425821	MeRIP-seq
writer	METTL3	HeLa	knock down	KLK1	up-regulated	0.723416	0.00432105	MeRIP-seq
writer	METTL3	HeLa	knock down	FLRT2	up-regulated	1.92584	0.00439924	MeRIP-seq
writer	METTL3	HeLa	knock down	CRB2	up-regulated	1.04722	0.00440015	MeRIP-seq
writer	METTL3	HeLa	knock down	GFY	up-regulated	3.94656	0.00450341	MeRIP-seq
writer	METTL3	HeLa	knock down	CCDC96	up-regulated	1.29312	0.00450778	MeRIP-seq
writer	METTL3	HeLa	knock down	LCN12	up-regulated	1.15121	0.00457236	MeRIP-seq
writer	METTL3	HeLa	knock down	RP13-20L14.10	up-regulated	0.725776	0.00460854	MeRIP-seq
writer	METTL3	HeLa	knock down	SHF	up-regulated	1.49501	0.00463253	MeRIP-seq
writer	METTL3	HeLa	knock down	CYP2W1	up-regulated	1.59058	0.0046398	MeRIP-seq
writer	METTL3	HeLa	knock down	RP11-805L22.3	up-regulated	2.08379	0.00467109	MeRIP-seq
writer	METTL3	HeLa	knock down	CHRM1	up-regulated	2.21239	0.00467569	MeRIP-seq
writer	METTL3	HeLa	knock down	COL5A3	up-regulated	1.87328	0.00485844	MeRIP-seq
writer	METTL3	HeLa	knock down	LURAP1L	up-regulated	0.796228	0.00490807	MeRIP-seq
writer	METTL3	HeLa	knock down	LCN10	up-regulated	5.00606	0.00492114	MeRIP-seq
writer	METTL3	HeLa	knock down	KIAA1683	up-regulated	0.727673	0.00493306	MeRIP-seq
writer	METTL3	HeLa	knock down	EXOC3L4	up-regulated	0.922764	0.00501417	MeRIP-seq
writer	METTL3	HeLa	knock down	ELN	up-regulated	1.69278	0.00506465	MeRIP-seq
writer	METTL3	HeLa	knock down	AC061992.2	up-regulated	1.69307	0.00506465	MeRIP-seq
writer	METTL3	HeLa	knock down	SARDH	up-regulated	1.09366	0.00509665	MeRIP-seq
writer	METTL3	HeLa	knock down	LRFN1	up-regulated	0.677861	0.00520664	MeRIP-seq
writer	METTL3	HeLa	knock down	AC093620.5	up-regulated	2.20424	0.00521783	MeRIP-seq
writer	METTL3	HeLa	knock down	ZNF324B	up-regulated	0.600538	0.00546408	MeRIP-seq
writer	METTL3	HeLa	knock down	CTD-2561B21.8	up-regulated	1.02094	0.00550004	MeRIP-seq
writer	METTL3	HeLa	knock down	ZNF862	up-regulated	0.595524	0.00569095	MeRIP-seq
writer	METTL3	HeLa	knock down	PNPLA7	up-regulated	0.736304	0.00576251	MeRIP-seq
writer	METTL3	HeLa	knock down	TAF6L	up-regulated	0.602645	0.00577828	MeRIP-seq
writer	METTL3	HeLa	knock down	LINC00689	up-regulated	0.932223	0.00590015	MeRIP-seq
writer	METTL3	HeLa	knock down	RP11-982M15.8	up-regulated	1.3537	0.00593379	MeRIP-seq
writer	METTL3	HeLa	knock down	KRTAP5-1	up-regulated	0.915836	0.00600492	MeRIP-seq
writer	METTL3	HeLa	knock down	RSPH1	up-regulated	3.4082	0.00600901	MeRIP-seq
writer	METTL3	HeLa	knock down	LINC00324	up-regulated	1.0399	0.00621268	MeRIP-seq
writer	METTL3	HeLa	knock down	KCNQ2	up-regulated	1.06993	0.00628514	MeRIP-seq
writer	METTL3	HeLa	knock down	SYCE2	up-regulated	0.878787	0.00636091	MeRIP-seq
writer	METTL3	HeLa	knock down	KIRREL3	up-regulated	1.13692	0.00641809	MeRIP-seq
writer	METTL3	HeLa	knock down	AC141928.1	up-regulated	1.20835	0.006434	MeRIP-seq
writer	METTL3	HeLa	knock down	DES	up-regulated	0.62999	0.00643905	MeRIP-seq
writer	METTL3	HeLa	knock down	SLC6A16	up-regulated	0.882539	0.00649232	MeRIP-seq
writer	METTL3	HeLa	knock down	HUNK	up-regulated	1.41792	0.00661504	MeRIP-seq
writer	METTL3	HeLa	knock down	C14orf159	up-regulated	1.26686	0.00665488	MeRIP-seq
writer	METTL3	HeLa	knock down	ABCG1	up-regulated	0.862996	0.00666809	MeRIP-seq
writer	METTL3	HeLa	knock down	ARMC12	up-regulated	2.47209	0.00667545	MeRIP-seq
writer	METTL3	HeLa	knock down	ANGPTL2	up-regulated	1.22162	0.00669386	MeRIP-seq
writer	METTL3	HeLa	knock down	NDUFA4L2	up-regulated	0.90321	0.00671518	MeRIP-seq
writer	METTL3	HeLa	knock down	SLC37A2	up-regulated	0.741455	0.00689515	MeRIP-seq
writer	METTL3	HeLa	knock down	LINC00886	up-regulated	0.598276	0.00697603	MeRIP-seq
writer	METTL3	HeLa	knock down	BMP4	up-regulated	0.637164	0.00700583	MeRIP-seq
writer	METTL3	HeLa	knock down	ALOX12B	up-regulated	1.1981	0.00717935	MeRIP-seq
writer	METTL3	HeLa	knock down	CTD-2349P21.6	up-regulated	2.79697	0.00718697	MeRIP-seq
writer	METTL3	HeLa	knock down	CELF5	up-regulated	0.822926	0.0072124	MeRIP-seq
writer	METTL3	HeLa	knock down	ADAMTS15	up-regulated	0.659816	0.00724778	MeRIP-seq
writer	METTL3	HeLa	knock down	HEXIM2	up-regulated	0.655133	0.00728058	MeRIP-seq
writer	METTL3	HeLa	knock down	USP27X	up-regulated	1.11112	0.00731182	MeRIP-seq
writer	METTL3	HeLa	knock down	NUDT8	up-regulated	0.657387	0.0073151	MeRIP-seq
writer	METTL3	HeLa	knock down	RP11-520B13.8	up-regulated	1.34818	0.00738481	MeRIP-seq
writer	METTL3	HeLa	knock down	PRSS36	up-regulated	1.42008	0.00751049	MeRIP-seq
writer	METTL3	HeLa	knock down	HIST1H2BE	up-regulated	1.39518	0.0075348	MeRIP-seq
writer	METTL3	HeLa	knock down	RAC2	up-regulated	5.45174	0.0076442	MeRIP-seq
writer	METTL3	HeLa	knock down	PRR36	up-regulated	1.87549	0.00775219	MeRIP-seq
writer	METTL3	HeLa	knock down	ASPDH	up-regulated	1.41064	0.00777822	MeRIP-seq
writer	METTL3	HeLa	knock down	TP53TG1	up-regulated	1.18472	0.00779366	MeRIP-seq
writer	METTL3	HeLa	knock down	GET4	up-regulated	0.971603	0.00799767	MeRIP-seq
writer	METTL3	HeLa	knock down	STAC3	up-regulated	1.29157	0.00799865	MeRIP-seq
writer	METTL3	HeLa	knock down	LIMS2	up-regulated	0.683537	0.00800633	MeRIP-seq
writer	METTL3	HeLa	knock down	ART5	up-regulated	1.10786	0.00803232	MeRIP-seq
writer	METTL3	HeLa	knock down	STAC2	up-regulated	0.663085	0.00806826	MeRIP-seq
writer	METTL3	HeLa	knock down	DCUN1D3	up-regulated	0.731534	0.00819876	MeRIP-seq
writer	METTL3	HeLa	knock down	MYRF	up-regulated	0.66614	0.00822973	MeRIP-seq
writer	METTL3	HeLa	knock down	NDUFA6-AS1	up-regulated	1.60653	0.00822973	MeRIP-seq
writer	METTL3	HeLa	knock down	TCAP	up-regulated	1.44642	0.00825796	MeRIP-seq
writer	METTL3	HeLa	knock down	RP11-381E24.1	up-regulated	1.23035	0.00830624	MeRIP-seq
writer	METTL3	HeLa	knock down	PRTN3	up-regulated	0.824566	0.00835175	MeRIP-seq
writer	METTL3	HeLa	knock down	SOX5	up-regulated	2.4183	0.00841198	MeRIP-seq
writer	METTL3	HeLa	knock down	YPEL1	up-regulated	1.40587	0.00843787	MeRIP-seq
writer	METTL3	HeLa	knock down	ACKR2	up-regulated	2.72689	0.00844468	MeRIP-seq
writer	METTL3	HeLa	knock down	CLDN7	up-regulated	0.618228	0.0085934	MeRIP-seq
writer	METTL3	HeLa	knock down	PMFBP1	up-regulated	0.749841	0.00865838	MeRIP-seq
writer	METTL3	HeLa	knock down	OTOG	up-regulated	0.844714	0.00873395	MeRIP-seq
writer	METTL3	HeLa	knock down	HOXD9	up-regulated	0.713098	0.00916402	MeRIP-seq
writer	METTL3	HeLa	knock down	RP1L1	up-regulated	2.15228	0.00927722	MeRIP-seq
writer	METTL3	HeLa	knock down	ODF3L1	up-regulated	1.59284	0.00932742	MeRIP-seq
writer	METTL3	HeLa	knock down	LINC00494	up-regulated	1.58372	0.00949965	MeRIP-seq
writer	METTL3	HeLa	knock down	SOX6	up-regulated	1.09659	0.00954435	MeRIP-seq
writer	METTL3	HeLa	knock down	LINC00322	up-regulated	1.16482	0.00962981	MeRIP-seq
writer	METTL3	HeLa	knock down	PSD4	up-regulated	1.23749	0.00969379	MeRIP-seq
writer	METTL3	HeLa	knock down	SYNE4	up-regulated	1.38732	0.00983318	MeRIP-seq
writer	METTL3	HeLa	knock down	AZIN2	up-regulated	1.4424	0.00989652	MeRIP-seq
writer	METTL3	HeLa	knock down	INPP5D	up-regulated	1.84631	0.00990733	MeRIP-seq
writer	METTL3	HeLa	knock down	NKPD1	up-regulated	1.51535	0.00990733	MeRIP-seq
writer	METTL3	HeLa	knock down	KRTAP5-AS1	up-regulated	1.54554	0.0101716	MeRIP-seq
writer	METTL3	HeLa	knock down	SPTBN4	up-regulated	1.1587	0.0102062	MeRIP-seq
writer	METTL3	HeLa	knock down	POU3F2	up-regulated	0.80724	0.0102674	MeRIP-seq
writer	METTL3	HeLa	knock down	AATK	up-regulated	0.86549	0.0103858	MeRIP-seq
writer	METTL3	HeLa	knock down	IRAK4	up-regulated	0.653413	0.0104075	MeRIP-seq
writer	METTL3	HeLa	knock down	KIRREL-IT1	up-regulated	2.03066	0.0105961	MeRIP-seq
writer	METTL3	HeLa	knock down	HIGD1B	up-regulated	2.36781	0.0106647	MeRIP-seq
writer	METTL3	HeLa	knock down	KCNMB4	up-regulated	0.902415	0.0107107	MeRIP-seq
writer	METTL3	HeLa	knock down	LINC00176	up-regulated	1.24142	0.0107761	MeRIP-seq
writer	METTL3	HeLa	knock down	CPSF1P1	up-regulated	0.920933	0.0108331	MeRIP-seq
writer	METTL3	HeLa	knock down	STOX1	up-regulated	0.850772	0.0109108	MeRIP-seq
writer	METTL3	HeLa	knock down	EEPD1	up-regulated	0.788389	0.010926	MeRIP-seq
writer	METTL3	HeLa	knock down	FGF17	up-regulated	2.48339	0.0110928	MeRIP-seq
writer	METTL3	HeLa	knock down	FOXD1	up-regulated	0.843269	0.0111389	MeRIP-seq
writer	METTL3	HeLa	knock down	MX1	up-regulated	0.987056	0.0113293	MeRIP-seq
writer	METTL3	HeLa	knock down	SPOCD1	up-regulated	1.09293	0.0114359	MeRIP-seq
writer	METTL3	HeLa	knock down	GTF2IP4	up-regulated	1.00984	0.0114948	MeRIP-seq
writer	METTL3	HeLa	knock down	THAP7-AS1	up-regulated	0.810357	0.0114957	MeRIP-seq
writer	METTL3	HeLa	knock down	RGS9	up-regulated	0.617582	0.0115636	MeRIP-seq
writer	METTL3	HeLa	knock down	MAPK10	up-regulated	1.81786	0.0116598	MeRIP-seq
writer	METTL3	HeLa	knock down	HECW2	up-regulated	1.27637	0.0117219	MeRIP-seq
writer	METTL3	HeLa	knock down	RP3-475N16.1	up-regulated	1.86095	0.0117225	MeRIP-seq
writer	METTL3	HeLa	knock down	NAV3	up-regulated	1.07671	0.0117948	MeRIP-seq
writer	METTL3	HeLa	knock down	AC106786.1	up-regulated	1.09098	0.0118952	MeRIP-seq
writer	METTL3	HeLa	knock down	NPM2	up-regulated	1.71045	0.0122235	MeRIP-seq
writer	METTL3	HeLa	knock down	FER1L4	up-regulated	0.812143	0.0123944	MeRIP-seq
writer	METTL3	HeLa	knock down	GPC3	up-regulated	1.57049	0.0124811	MeRIP-seq
writer	METTL3	HeLa	knock down	MGAT2	up-regulated	1.85372	0.0126824	MeRIP-seq
writer	METTL3	HeLa	knock down	RP4-737E23.2	up-regulated	2.54074	0.0128108	MeRIP-seq
writer	METTL3	HeLa	knock down	GPR156	up-regulated	1.59116	0.0128599	MeRIP-seq
writer	METTL3	HeLa	knock down	RP11-93B14.6	up-regulated	1.70443	0.012911	MeRIP-seq
writer	METTL3	HeLa	knock down	KCNG3	up-regulated	1.39134	0.0129659	MeRIP-seq
writer	METTL3	HeLa	knock down	MAFB	up-regulated	2.48692	0.0130343	MeRIP-seq
writer	METTL3	HeLa	knock down	KCNU1	up-regulated	1.29177	0.0130499	MeRIP-seq
writer	METTL3	HeLa	knock down	CTCFL	up-regulated	1.93308	0.013067	MeRIP-seq
writer	METTL3	HeLa	knock down	C7orf57	up-regulated	1.98945	0.0134219	MeRIP-seq
writer	METTL3	HeLa	knock down	EGR3	up-regulated	1.59199	0.0134312	MeRIP-seq
writer	METTL3	HeLa	knock down	TPGS1	up-regulated	0.953425	0.0134647	MeRIP-seq
writer	METTL3	HeLa	knock down	PDXP	up-regulated	1.11697	0.0135523	MeRIP-seq
writer	METTL3	HeLa	knock down	AP006285.2	up-regulated	2.35055	0.0138367	MeRIP-seq
writer	METTL3	HeLa	knock down	A2MP1	up-regulated	1.66501	0.0139853	MeRIP-seq
writer	METTL3	HeLa	knock down	GAS1RR	up-regulated	0.937479	0.0140323	MeRIP-seq
writer	METTL3	HeLa	knock down	ADAT3	up-regulated	1.01054	0.0141585	MeRIP-seq
writer	METTL3	HeLa	knock down	PRICKLE4	up-regulated	0.694498	0.0144663	MeRIP-seq
writer	METTL3	HeLa	knock down	P2RX2	up-regulated	2.62127	0.0145875	MeRIP-seq
writer	METTL3	HeLa	knock down	C15orf62	up-regulated	0.794794	0.0148051	MeRIP-seq
writer	METTL3	HeLa	knock down	ADAMTS13	up-regulated	0.662413	0.0151705	MeRIP-seq
writer	METTL3	HeLa	knock down	BEAN1	up-regulated	1.11643	0.0151856	MeRIP-seq
writer	METTL3	HeLa	knock down	ADAM33	up-regulated	0.650078	0.0158573	MeRIP-seq
writer	METTL3	HeLa	knock down	LAT2	up-regulated	1.47488	0.0159436	MeRIP-seq
writer	METTL3	HeLa	knock down	TCF7L1	up-regulated	0.834899	0.016093	MeRIP-seq
writer	METTL3	HeLa	knock down	PLIN4	up-regulated	0.681706	0.0161928	MeRIP-seq
writer	METTL3	HeLa	knock down	RNF208	up-regulated	0.829463	0.0167677	MeRIP-seq
writer	METTL3	HeLa	knock down	MYD88	up-regulated	1.79385	0.0170961	MeRIP-seq
writer	METTL3	HeLa	knock down	KNDC1	up-regulated	1.12116	0.0174468	MeRIP-seq
writer	METTL3	HeLa	knock down	PRX	up-regulated	0.595633	0.017529	MeRIP-seq
writer	METTL3	HeLa	knock down	PTRH1	up-regulated	1.00538	0.017555	MeRIP-seq
writer	METTL3	HeLa	knock down	RP11-635N19.1	up-regulated	1.55683	0.0177542	MeRIP-seq
writer	METTL3	HeLa	knock down	CYP27C1	up-regulated	0.769204	0.0178176	MeRIP-seq
writer	METTL3	HeLa	knock down	CTD-2553L13.9	up-regulated	1.0225	0.0178433	MeRIP-seq
writer	METTL3	HeLa	knock down	DRP2	up-regulated	0.846679	0.0182362	MeRIP-seq
writer	METTL3	HeLa	knock down	PDE4C	up-regulated	0.847275	0.018571	MeRIP-seq
writer	METTL3	HeLa	knock down	LINC01314	up-regulated	3.08103	0.0188743	MeRIP-seq
writer	METTL3	HeLa	knock down	CORO2B	up-regulated	3.05986	0.0189568	MeRIP-seq
writer	METTL3	HeLa	knock down	TMEM229B	up-regulated	3.05986	0.0189568	MeRIP-seq
writer	METTL3	HeLa	knock down	CASKIN1	up-regulated	1.02024	0.0190629	MeRIP-seq
writer	METTL3	HeLa	knock down	RPS20P22	up-regulated	2.39314	0.0191288	MeRIP-seq
writer	METTL3	HeLa	knock down	RP11-442O1.3	up-regulated	3.53597	0.0192105	MeRIP-seq
writer	METTL3	HeLa	knock down	TRPM2	up-regulated	0.753435	0.0194916	MeRIP-seq
writer	METTL3	HeLa	knock down	SPINT1	up-regulated	1.77989	0.0195636	MeRIP-seq
writer	METTL3	HeLa	knock down	CLN3	up-regulated	1.13766	0.0196557	MeRIP-seq
writer	METTL3	HeLa	knock down	MYH3	up-regulated	2.38048	0.0203455	MeRIP-seq
writer	METTL3	HeLa	knock down	SLC34A3	up-regulated	0.846512	0.020383	MeRIP-seq
writer	METTL3	HeLa	knock down	CEBPA	up-regulated	1.0152	0.020394	MeRIP-seq
writer	METTL3	HeLa	knock down	CATSPERG	up-regulated	1.21058	0.0204144	MeRIP-seq
writer	METTL3	HeLa	knock down	RASA4CP	up-regulated	2.74876	0.0207484	MeRIP-seq
writer	METTL3	HeLa	knock down	FAM149A	up-regulated	0.820262	0.0207672	MeRIP-seq
writer	METTL3	HeLa	knock down	ZMYND10	up-regulated	0.758335	0.0208231	MeRIP-seq
writer	METTL3	HeLa	knock down	CDH3	up-regulated	2.24111	0.0208786	MeRIP-seq
writer	METTL3	HeLa	knock down	RAB3B	up-regulated	1.18239	0.0209723	MeRIP-seq
writer	METTL3	HeLa	knock down	MROH8	up-regulated	1.00745	0.0210196	MeRIP-seq
writer	METTL3	HeLa	knock down	CLDN4	up-regulated	0.728576	0.0211582	MeRIP-seq
writer	METTL3	HeLa	knock down	KCNC3	up-regulated	1.25953	0.0212498	MeRIP-seq
writer	METTL3	HeLa	knock down	CCDC85A	up-regulated	2.12834	0.021455	MeRIP-seq
writer	METTL3	HeLa	knock down	SAMD9L	up-regulated	2.22953	0.0216032	MeRIP-seq
writer	METTL3	HeLa	knock down	RP4-647C14.2	up-regulated	0.977093	0.0216464	MeRIP-seq
writer	METTL3	HeLa	knock down	TMEM110	up-regulated	1.2897	0.0217101	MeRIP-seq
writer	METTL3	HeLa	knock down	NGFR	up-regulated	1.54043	0.0217332	MeRIP-seq
writer	METTL3	HeLa	knock down	KLK14	up-regulated	1.71229	0.0217651	MeRIP-seq
writer	METTL3	HeLa	knock down	SLIT1	up-regulated	1.45801	0.0218335	MeRIP-seq
writer	METTL3	HeLa	knock down	CYP4F23P	up-regulated	3.56123	0.0218363	MeRIP-seq
writer	METTL3	HeLa	knock down	TMEM254-AS1	up-regulated	1.63673	0.0219238	MeRIP-seq
writer	METTL3	HeLa	knock down	CHAD	up-regulated	1.02899	0.0219882	MeRIP-seq
writer	METTL3	HeLa	knock down	CD7	up-regulated	1.712	0.0221531	MeRIP-seq
writer	METTL3	HeLa	knock down	CDC20P1	up-regulated	1.38829	0.0223241	MeRIP-seq
writer	METTL3	HeLa	knock down	LINC00957	up-regulated	1.19832	0.0224009	MeRIP-seq
writer	METTL3	HeLa	knock down	RP13-977J11.2	up-regulated	0.63754	0.0224268	MeRIP-seq
writer	METTL3	HeLa	knock down	NOV	up-regulated	0.619521	0.0224929	MeRIP-seq
writer	METTL3	HeLa	knock down	SCN8A	up-regulated	1.76541	0.0225501	MeRIP-seq
writer	METTL3	HeLa	knock down	GHRL	up-regulated	4.39463	0.0226055	MeRIP-seq
writer	METTL3	HeLa	knock down	SNX18P7	up-regulated	0.681591	0.0227752	MeRIP-seq
writer	METTL3	HeLa	knock down	LINC00954	up-regulated	2.1088	0.0229331	MeRIP-seq
writer	METTL3	HeLa	knock down	POLRMTP1	up-regulated	0.782463	0.0230371	MeRIP-seq
writer	METTL3	HeLa	knock down	RP5-1142A6.2	up-regulated	0.6341	0.0232299	MeRIP-seq
writer	METTL3	HeLa	knock down	TCL6	up-regulated	2.34581	0.0235262	MeRIP-seq
writer	METTL3	HeLa	knock down	ADCY5	up-regulated	2.74607	0.0238553	MeRIP-seq
writer	METTL3	HeLa	knock down	RP11-599B13.9	up-regulated	1.36444	0.0240518	MeRIP-seq
writer	METTL3	HeLa	knock down	SGSM1	up-regulated	1.05626	0.0241095	MeRIP-seq
writer	METTL3	HeLa	knock down	PRKAG2-AS1	up-regulated	0.938687	0.0241557	MeRIP-seq
writer	METTL3	HeLa	knock down	RASSF9	up-regulated	1.31754	0.024247	MeRIP-seq
writer	METTL3	HeLa	knock down	NYAP1	up-regulated	0.629229	0.0243812	MeRIP-seq
writer	METTL3	HeLa	knock down	CTA-315H11.2	up-regulated	0.629517	0.024386	MeRIP-seq
writer	METTL3	HeLa	knock down	THAP8	up-regulated	0.608796	0.0245248	MeRIP-seq
writer	METTL3	HeLa	knock down	RP4-569D19.8	up-regulated	3.44455	0.0247037	MeRIP-seq
writer	METTL3	HeLa	knock down	ZNF425	up-regulated	1.33621	0.0247079	MeRIP-seq
writer	METTL3	HeLa	knock down	PTOV1-AS2	up-regulated	0.762159	0.0250276	MeRIP-seq
writer	METTL3	HeLa	knock down	CBFA2T3	up-regulated	3.49749	0.0250648	MeRIP-seq
writer	METTL3	HeLa	knock down	RPL13AP25	up-regulated	2.99953	0.0252239	MeRIP-seq
writer	METTL3	HeLa	knock down	SPSB4	up-regulated	2.69306	0.0252412	MeRIP-seq
writer	METTL3	HeLa	knock down	RP11-429J17.7	up-regulated	1.81811	0.0253569	MeRIP-seq
writer	METTL3	HeLa	knock down	C1QTNF8	up-regulated	1.28111	0.0259255	MeRIP-seq
writer	METTL3	HeLa	knock down	ADRB1	up-regulated	1.07936	0.0259923	MeRIP-seq
writer	METTL3	HeLa	knock down	CDHR2	up-regulated	0.992534	0.0260219	MeRIP-seq
writer	METTL3	HeLa	knock down	CCDC183	up-regulated	1.43761	0.026051	MeRIP-seq
writer	METTL3	HeLa	knock down	FP325331.1	up-regulated	1.62349	0.0260779	MeRIP-seq
writer	METTL3	HeLa	knock down	ESAM	up-regulated	0.618866	0.0261103	MeRIP-seq
writer	METTL3	HeLa	knock down	C19orf33	up-regulated	1.0435	0.0262265	MeRIP-seq
writer	METTL3	HeLa	knock down	LIPH	up-regulated	1.27906	0.0263614	MeRIP-seq
writer	METTL3	HeLa	knock down	RGS11	up-regulated	4.34083	0.0264343	MeRIP-seq
writer	METTL3	HeLa	knock down	AC004156.3	up-regulated	1.54014	0.0266559	MeRIP-seq
writer	METTL3	HeLa	knock down	EMX1	up-regulated	4.34116	0.0267178	MeRIP-seq
writer	METTL3	HeLa	knock down	MFSD13A	up-regulated	0.646833	0.0267178	MeRIP-seq
writer	METTL3	HeLa	knock down	ANKFN1	up-regulated	1.36631	0.0268034	MeRIP-seq
writer	METTL3	HeLa	knock down	TTC25	up-regulated	1.42194	0.0269697	MeRIP-seq
writer	METTL3	HeLa	knock down	DBH-AS1	up-regulated	4.32275	0.0275366	MeRIP-seq
writer	METTL3	HeLa	knock down	GRM7	up-regulated	0.902482	0.0275602	MeRIP-seq
writer	METTL3	HeLa	knock down	RTBDN	up-regulated	1.80691	0.027602	MeRIP-seq
writer	METTL3	HeLa	knock down	RIMBP3	up-regulated	3.40394	0.0276759	MeRIP-seq
writer	METTL3	HeLa	knock down	MAFA-AS1	up-regulated	1.29976	0.0278247	MeRIP-seq
writer	METTL3	HeLa	knock down	YBX2	up-regulated	0.943139	0.0278926	MeRIP-seq
writer	METTL3	HeLa	knock down	PPAN	up-regulated	0.725192	0.0279662	MeRIP-seq
writer	METTL3	HeLa	knock down	PGAP3	up-regulated	0.614367	0.0280362	MeRIP-seq
writer	METTL3	HeLa	knock down	RP11-431K24.1	up-regulated	2.53741	0.0282655	MeRIP-seq
writer	METTL3	HeLa	knock down	NRG1	up-regulated	1.15416	0.0284117	MeRIP-seq
writer	METTL3	HeLa	knock down	SNAP91	up-regulated	0.969664	0.0285196	MeRIP-seq
writer	METTL3	HeLa	knock down	ASB16	up-regulated	0.673325	0.0289083	MeRIP-seq
writer	METTL3	HeLa	knock down	AC008079.10	up-regulated	0.715699	0.0291317	MeRIP-seq
writer	METTL3	HeLa	knock down	RP11-431N15.2	up-regulated	3.43122	0.0291409	MeRIP-seq
writer	METTL3	HeLa	knock down	ZNHIT2	up-regulated	0.592207	0.0291421	MeRIP-seq
writer	METTL3	HeLa	knock down	STOML1	up-regulated	0.691343	0.0292199	MeRIP-seq
writer	METTL3	HeLa	knock down	PDZD7	up-regulated	0.771808	0.0296411	MeRIP-seq
writer	METTL3	HeLa	knock down	DMC1	up-regulated	1.69849	0.0297119	MeRIP-seq
writer	METTL3	HeLa	knock down	RP11-616M22.2	up-regulated	2.46726	0.0300308	MeRIP-seq
writer	METTL3	HeLa	knock down	ANGPTL4	up-regulated	1.40097	0.0300336	MeRIP-seq
writer	METTL3	HeLa	knock down	LINC01133	up-regulated	1.48359	0.0303986	MeRIP-seq
writer	METTL3	HeLa	knock down	RP11-480I12.9	up-regulated	0.809063	0.0304215	MeRIP-seq
writer	METTL3	HeLa	knock down	ZC2HC1C	up-regulated	0.967684	0.0304925	MeRIP-seq
writer	METTL3	HeLa	knock down	PLCD1	up-regulated	0.688964	0.0306166	MeRIP-seq
writer	METTL3	HeLa	knock down	OTOF	up-regulated	1.70619	0.030666	MeRIP-seq
writer	METTL3	HeLa	knock down	CTD-2017D11.2	up-regulated	0.962985	0.0310009	MeRIP-seq
writer	METTL3	HeLa	knock down	ABO	up-regulated	4.26702	0.0311612	MeRIP-seq
writer	METTL3	HeLa	knock down	RP11-1334A24.5	up-regulated	1.15638	0.0312109	MeRIP-seq
writer	METTL3	HeLa	knock down	HEY2	up-regulated	0.648053	0.0315294	MeRIP-seq
writer	METTL3	HeLa	knock down	RP4-742C19.13	up-regulated	0.910534	0.031533	MeRIP-seq
writer	METTL3	HeLa	knock down	LRRFIP1P1	up-regulated	1.08577	0.0316093	MeRIP-seq
writer	METTL3	HeLa	knock down	RP11-830F9.5	up-regulated	4.24969	0.0316205	MeRIP-seq
writer	METTL3	HeLa	knock down	CEACAM19	up-regulated	0.864314	0.0317407	MeRIP-seq
writer	METTL3	HeLa	knock down	CMTM1	up-regulated	0.620905	0.0321532	MeRIP-seq
writer	METTL3	HeLa	knock down	PCDHB15	up-regulated	1.02535	0.032174	MeRIP-seq
writer	METTL3	HeLa	knock down	GLI1	up-regulated	0.621823	0.0323641	MeRIP-seq
writer	METTL3	HeLa	knock down	SMG7-AS1	up-regulated	1.29432	0.0325709	MeRIP-seq
writer	METTL3	HeLa	knock down	GSN-AS1	up-regulated	0.76465	0.0325985	MeRIP-seq
writer	METTL3	HeLa	knock down	TMEM105	up-regulated	0.718926	0.0326057	MeRIP-seq
writer	METTL3	HeLa	knock down	APOL1	up-regulated	2.16267	0.0327162	MeRIP-seq
writer	METTL3	HeLa	knock down	PLA2G4B	up-regulated	1.58497	0.0328741	MeRIP-seq
writer	METTL3	HeLa	knock down	CDK20	up-regulated	0.596323	0.0331284	MeRIP-seq
writer	METTL3	HeLa	knock down	ZNF132	up-regulated	0.857987	0.0332631	MeRIP-seq
writer	METTL3	HeLa	knock down	CTU1	up-regulated	0.632397	0.0337718	MeRIP-seq
writer	METTL3	HeLa	knock down	LRRC26	up-regulated	1.78524	0.0341091	MeRIP-seq
writer	METTL3	HeLa	knock down	MDK	up-regulated	1.12356	0.0344167	MeRIP-seq
writer	METTL3	HeLa	knock down	GPRASP2	up-regulated	1.61876	0.0345421	MeRIP-seq
writer	METTL3	HeLa	knock down	TRIM46	up-regulated	1.17619	0.0350284	MeRIP-seq
writer	METTL3	HeLa	knock down	RP11-394B2.5	up-regulated	1.07754	0.03528	MeRIP-seq
writer	METTL3	HeLa	knock down	CHRM4	up-regulated	1.63999	0.0354125	MeRIP-seq
writer	METTL3	HeLa	knock down	SLC5A5	up-regulated	0.635675	0.0355002	MeRIP-seq
writer	METTL3	HeLa	knock down	LMO7-AS1	up-regulated	1.71018	0.0358723	MeRIP-seq
writer	METTL3	HeLa	knock down	SEC1P	up-regulated	1.99898	0.035919	MeRIP-seq
writer	METTL3	HeLa	knock down	ACTG1P20	up-regulated	0.740854	0.0361306	MeRIP-seq
writer	METTL3	HeLa	knock down	RP11-54O7.16	up-regulated	1.91233	0.0362981	MeRIP-seq
writer	METTL3	HeLa	knock down	SHOX2	up-regulated	0.682318	0.0364237	MeRIP-seq
writer	METTL3	HeLa	knock down	ZNF575	up-regulated	0.955061	0.0364237	MeRIP-seq
writer	METTL3	HeLa	knock down	RP11-496N12.9	up-regulated	1.48581	0.036771	MeRIP-seq
writer	METTL3	HeLa	knock down	BSN	up-regulated	0.707731	0.0368317	MeRIP-seq
writer	METTL3	HeLa	knock down	KRT18P33	up-regulated	4.18955	0.0370848	MeRIP-seq
writer	METTL3	HeLa	knock down	RP11-195F19.5	up-regulated	1.03794	0.0370878	MeRIP-seq
writer	METTL3	HeLa	knock down	MAP4K1	up-regulated	1.14939	0.0371958	MeRIP-seq
writer	METTL3	HeLa	knock down	ARHGEF26	up-regulated	0.649124	0.037257	MeRIP-seq
writer	METTL3	HeLa	knock down	SNAP23P1	up-regulated	1.75587	0.0373152	MeRIP-seq
writer	METTL3	HeLa	knock down	SP140L	up-regulated	0.845817	0.0374072	MeRIP-seq
writer	METTL3	HeLa	knock down	PAG1	up-regulated	1.12486	0.0375065	MeRIP-seq
writer	METTL3	HeLa	knock down	ITGAM	up-regulated	4.18993	0.0375267	MeRIP-seq
writer	METTL3	HeLa	knock down	DPP6	up-regulated	4.17118	0.0378811	MeRIP-seq
writer	METTL3	HeLa	knock down	RP11-712B9.2	up-regulated	1.48637	0.0380651	MeRIP-seq
writer	METTL3	HeLa	knock down	AC007292.6	up-regulated	2.41334	0.0380675	MeRIP-seq
writer	METTL3	HeLa	knock down	CDC37L1-AS1	up-regulated	1.77374	0.0381265	MeRIP-seq
writer	METTL3	HeLa	knock down	SLC16A2	up-regulated	4.17121	0.0386862	MeRIP-seq
writer	METTL3	HeLa	knock down	LRRC4B	up-regulated	1.83675	0.0389395	MeRIP-seq
writer	METTL3	HeLa	knock down	MAPK8IP2	up-regulated	1.20573	0.0396338	MeRIP-seq
writer	METTL3	HeLa	knock down	HOXA5	up-regulated	0.978294	0.0398922	MeRIP-seq
writer	METTL3	HeLa	knock down	PCAT7	up-regulated	0.887572	0.0400454	MeRIP-seq
writer	METTL3	HeLa	knock down	RP3-439F8.1	up-regulated	1.30568	0.0401539	MeRIP-seq
writer	METTL3	HeLa	knock down	C5orf17	up-regulated	0.792437	0.0403638	MeRIP-seq
writer	METTL3	HeLa	knock down	GSTT2B	up-regulated	0.66937	0.0409247	MeRIP-seq
writer	METTL3	HeLa	knock down	SYNGR4	up-regulated	1.49192	0.0413097	MeRIP-seq
writer	METTL3	HeLa	knock down	CTD-2562J17.6	up-regulated	1.1607	0.0414642	MeRIP-seq
writer	METTL3	HeLa	knock down	MYO7A	up-regulated	1.12839	0.0415195	MeRIP-seq
writer	METTL3	HeLa	knock down	RP11-885B4.2	up-regulated	3.25937	0.0415254	MeRIP-seq
writer	METTL3	HeLa	knock down	CAPS	up-regulated	0.840266	0.0416465	MeRIP-seq
writer	METTL3	HeLa	knock down	FAM26E	up-regulated	1.23127	0.0417345	MeRIP-seq
writer	METTL3	HeLa	knock down	CD79B	up-regulated	2.06752	0.0419181	MeRIP-seq
writer	METTL3	HeLa	knock down	TSPEAR-AS1	up-regulated	0.75682	0.0422472	MeRIP-seq
writer	METTL3	HeLa	knock down	FAAP24	up-regulated	0.593755	0.04246	MeRIP-seq
writer	METTL3	HeLa	knock down	TPO	up-regulated	1.00015	0.0425622	MeRIP-seq
writer	METTL3	HeLa	knock down	RP11-1007I13.4	up-regulated	3.26012	0.0427765	MeRIP-seq
writer	METTL3	HeLa	knock down	FNBP1P1	up-regulated	0.732683	0.0429834	MeRIP-seq
writer	METTL3	HeLa	knock down	SH3TC2	up-regulated	1.14702	0.04309	MeRIP-seq
writer	METTL3	HeLa	knock down	CHST2	up-regulated	1.18319	0.0431112	MeRIP-seq
writer	METTL3	HeLa	knock down	SCNN1A	up-regulated	0.784274	0.0433644	MeRIP-seq
writer	METTL3	HeLa	knock down	RP11-161H23.10	up-regulated	0.915728	0.0434192	MeRIP-seq
writer	METTL3	HeLa	knock down	ANKRD24	up-regulated	1.15474	0.044032	MeRIP-seq
writer	METTL3	HeLa	knock down	CHSY3	up-regulated	1.04922	0.0441057	MeRIP-seq
writer	METTL3	HeLa	knock down	JMJD7-PLA2G4B	up-regulated	0.591474	0.0443088	MeRIP-seq
writer	METTL3	HeLa	knock down	AC074212.6	up-regulated	1.06491	0.0443143	MeRIP-seq
writer	METTL3	HeLa	knock down	AC022819.3	up-regulated	2.3575	0.0443478	MeRIP-seq
writer	METTL3	HeLa	knock down	NTF4	up-regulated	4.08753	0.0445409	MeRIP-seq
writer	METTL3	HeLa	knock down	RP11-434E6.5	up-regulated	0.834992	0.0449817	MeRIP-seq
writer	METTL3	HeLa	knock down	CLCA2	up-regulated	3.22953	0.0453369	MeRIP-seq
writer	METTL3	HeLa	knock down	RP11-463O9.9	up-regulated	2.05392	0.0455299	MeRIP-seq
writer	METTL3	HeLa	knock down	RP11-1252D15.1	up-regulated	1.10932	0.0461252	MeRIP-seq
writer	METTL3	HeLa	knock down	SLC6A3	up-regulated	0.965742	0.0462316	MeRIP-seq
writer	METTL3	HeLa	knock down	CLDN23	up-regulated	1.02816	0.0463216	MeRIP-seq
writer	METTL3	HeLa	knock down	CCR10	up-regulated	0.794608	0.0467463	MeRIP-seq
writer	METTL3	HeLa	knock down	TNC	up-regulated	0.70006	0.0473212	MeRIP-seq
writer	METTL3	HeLa	knock down	NME9	up-regulated	0.63844	0.0480511	MeRIP-seq
writer	METTL3	HeLa	knock down	GRIN2C	up-regulated	0.881611	0.0480656	MeRIP-seq
writer	METTL3	HeLa	knock down	PCDHGA10	up-regulated	1.08792	0.0485132	MeRIP-seq
writer	METTL3	HeLa	knock down	PDE9A	up-regulated	0.629301	0.0486421	MeRIP-seq
writer	METTL3	HeLa	knock down	ZNF837	up-regulated	1.05482	0.0491124	MeRIP-seq
writer	METTL3	HeLa	knock down	FAM65C	up-regulated	1.20036	0.0492283	MeRIP-seq
writer	METTL3	HeLa	knock down	NLGN3	up-regulated	1.16847	0.0495268	MeRIP-seq
writer	METTL3	HeLa	knock down	RP13-766D20.2	up-regulated	1.56058	0.0495775	MeRIP-seq
writer	METTL3	HeLa	knock down	CTD-2561B21.11	up-regulated	1.61501	0.0496384	MeRIP-seq
writer	METTL3	HeLa	knock down	RP11-539L10.4	up-regulated	2.82939	0.0498844	MeRIP-seq
writer	METTL3	HeLa	knock down	RP11-1379J22.2	up-regulated	1.36895	0.0499184	MeRIP-seq
writer	METTL3	HeLa	knock down	FAM166B	up-regulated	1.91743	0.0500923	MeRIP-seq
writer	METTL3	HeLa	knock down	SCARF2	up-regulated	1.04649	0.050163	MeRIP-seq
writer	METTL3	HeLa	knock down	PTK6	up-regulated	0.647142	0.0501658	MeRIP-seq
writer	METTL3	HeLa	knock down	ZDHHC1	up-regulated	1.78466	0.0501674	MeRIP-seq
writer	METTL3	HeLa	knock down	PSORS1C1	up-regulated	0.665022	0.0503974	MeRIP-seq
writer	METTL3	HeLa	knock down	EYA1	up-regulated	1.32642	0.051374	MeRIP-seq
writer	METTL3	HeLa	knock down	RP11-11M20.4	up-regulated	1.21989	0.0514476	MeRIP-seq
writer	METTL3	HeLa	knock down	RP11-677M14.7	up-regulated	1.05494	0.0515136	MeRIP-seq
writer	METTL3	HeLa	knock down	TFAP2A-AS1	up-regulated	0.864807	0.0515787	MeRIP-seq
writer	METTL3	HeLa	knock down	C10orf11	up-regulated	2.14037	0.0516388	MeRIP-seq
writer	METTL3	HeLa	knock down	ATE1-AS1	up-regulated	2.12593	0.0517735	MeRIP-seq
writer	METTL3	HeLa	knock down	AC090587.4	up-regulated	2.76006	0.0518013	MeRIP-seq
writer	METTL3	HeLa	knock down	NKAIN4	up-regulated	2.75957	0.0518532	MeRIP-seq
writer	METTL3	HeLa	knock down	KRT8P42	up-regulated	0.65798	0.0518532	MeRIP-seq
writer	METTL3	HeLa	knock down	MUC3A	up-regulated	1.06119	0.0523777	MeRIP-seq
writer	METTL3	HeLa	knock down	EXO5	up-regulated	0.97591	0.0525373	MeRIP-seq
writer	METTL3	HeLa	knock down	INSRR	up-regulated	2.7594	0.0527035	MeRIP-seq
writer	METTL3	HeLa	knock down	RP11-6N17.4	up-regulated	0.772368	0.0527813	MeRIP-seq
writer	METTL3	HeLa	knock down	DUX4L37	up-regulated	2.00352	0.0527813	MeRIP-seq
writer	METTL3	HeLa	knock down	FGD3	up-regulated	1.43597	0.0528352	MeRIP-seq
writer	METTL3	HeLa	knock down	METTL7B	up-regulated	2.73618	0.0528621	MeRIP-seq
writer	METTL3	HeLa	knock down	XKR5	up-regulated	2.28152	0.0530984	MeRIP-seq
writer	METTL3	HeLa	knock down	CD19	up-regulated	0.653343	0.0531272	MeRIP-seq
writer	METTL3	HeLa	knock down	CABP7	up-regulated	2.48967	0.0531486	MeRIP-seq
writer	METTL3	HeLa	knock down	C6orf25	up-regulated	3.99951	0.0532446	MeRIP-seq
writer	METTL3	HeLa	knock down	TGFBR3L	up-regulated	1.24838	0.0532914	MeRIP-seq
writer	METTL3	HeLa	knock down	THEM5	up-regulated	3.18048	0.0533963	MeRIP-seq
writer	METTL3	HeLa	knock down	MAJIN	up-regulated	3.99978	0.0534702	MeRIP-seq
writer	METTL3	HeLa	knock down	SAMD15	up-regulated	0.939922	0.0537037	MeRIP-seq
writer	METTL3	HeLa	knock down	PPP1R14A	up-regulated	2.29929	0.0542244	MeRIP-seq
writer	METTL3	HeLa	knock down	KLF14	up-regulated	1.02095	0.0548366	MeRIP-seq
writer	METTL3	HeLa	knock down	RAPGEF3	up-regulated	0.911309	0.054858	MeRIP-seq
writer	METTL3	HeLa	knock down	KLC3	up-regulated	0.61534	0.0549788	MeRIP-seq
writer	METTL3	HeLa	knock down	ISM1	up-regulated	1.01092	0.0550328	MeRIP-seq
writer	METTL3	HeLa	knock down	JAKMIP2	up-regulated	1.56148	0.0553595	MeRIP-seq
writer	METTL3	HeLa	knock down	PCDHB8	up-regulated	2.49191	0.0556064	MeRIP-seq
writer	METTL3	HeLa	knock down	AC007386.3	up-regulated	3.15002	0.0556064	MeRIP-seq
writer	METTL3	HeLa	knock down	CYP4V2	up-regulated	1.0417	0.0559101	MeRIP-seq
writer	METTL3	HeLa	knock down	RN7SL745P	up-regulated	3.14961	0.0559594	MeRIP-seq
writer	METTL3	HeLa	knock down	HAS3	up-regulated	0.647315	0.0560548	MeRIP-seq
writer	METTL3	HeLa	knock down	VMAC	up-regulated	0.760725	0.0560548	MeRIP-seq
writer	METTL3	HeLa	knock down	RP11-166P13.3	up-regulated	1.35945	0.0562664	MeRIP-seq
writer	METTL3	HeLa	knock down	COX6B2	up-regulated	0.662455	0.0565588	MeRIP-seq
writer	METTL3	HeLa	knock down	TNK2-AS1	up-regulated	1.2388	0.0566331	MeRIP-seq
writer	METTL3	HeLa	knock down	CASP16P	up-regulated	0.802717	0.0567556	MeRIP-seq
writer	METTL3	HeLa	knock down	POLR2J2	up-regulated	3.15008	0.0568346	MeRIP-seq
writer	METTL3	HeLa	knock down	MUC5B	up-regulated	1.08296	0.0572254	MeRIP-seq
writer	METTL3	HeLa	knock down	TTYH2	up-regulated	0.612117	0.0573897	MeRIP-seq
writer	METTL3	HeLa	knock down	ATP13A5	up-regulated	1.11744	0.0573897	MeRIP-seq
writer	METTL3	HeLa	knock down	NAPSB	up-regulated	1.72297	0.0575945	MeRIP-seq
writer	METTL3	HeLa	knock down	RP5-1159O4.1	up-regulated	0.959262	0.0576236	MeRIP-seq
writer	METTL3	HeLa	knock down	KB-1980E6.3	up-regulated	1.75186	0.0578514	MeRIP-seq
writer	METTL3	HeLa	knock down	PBLD	up-regulated	0.59415	0.0584925	MeRIP-seq
writer	METTL3	HeLa	knock down	C16orf47	up-regulated	1.76281	0.0585154	MeRIP-seq
writer	METTL3	HeLa	knock down	DENND2C	up-regulated	0.773262	0.058544	MeRIP-seq
writer	METTL3	HeLa	knock down	RP4-569M23.5	up-regulated	1.29718	0.0590592	MeRIP-seq
writer	METTL3	HeLa	knock down	CTC-453G23.5	up-regulated	1.66642	0.0591678	MeRIP-seq
writer	METTL3	HeLa	knock down	SPINK5	up-regulated	2.51195	0.0592801	MeRIP-seq
writer	METTL3	HeLa	knock down	CTC-756D1.1	up-regulated	1.60285	0.0595057	MeRIP-seq
writer	METTL3	HeLa	knock down	CLEC2D	up-regulated	0.767151	0.0596069	MeRIP-seq
writer	METTL3	HeLa	knock down	GALNT16	up-regulated	0.831282	0.0597242	MeRIP-seq
writer	METTL3	HeLa	knock down	CEP19	up-regulated	0.676971	0.0598188	MeRIP-seq
writer	METTL3	HeLa	knock down	RHBDL3	up-regulated	0.999025	0.0599829	MeRIP-seq
writer	METTL3	HeLa	knock down	RP1-59D14.5	up-regulated	0.911251	0.0617545	MeRIP-seq
writer	METTL3	HeLa	knock down	TMEM210	up-regulated	1.97745	0.0617572	MeRIP-seq
writer	METTL3	HeLa	knock down	SH3BP1	up-regulated	1.50296	0.0619729	MeRIP-seq
writer	METTL3	HeLa	knock down	WNT5B	up-regulated	2.06917	0.0629245	MeRIP-seq
writer	METTL3	HeLa	knock down	GOLGA6L2	up-regulated	2.68598	0.0635299	MeRIP-seq
writer	METTL3	HeLa	knock down	PDE1C	up-regulated	3.92768	0.063607	MeRIP-seq
writer	METTL3	HeLa	knock down	PDGFC	up-regulated	1.63372	0.0636765	MeRIP-seq
writer	METTL3	HeLa	knock down	LINC01366	up-regulated	1.50832	0.063912	MeRIP-seq
writer	METTL3	HeLa	knock down	EBF3	up-regulated	0.951009	0.063954	MeRIP-seq
writer	METTL3	HeLa	knock down	MAFG-AS1	up-regulated	0.852343	0.0640639	MeRIP-seq
writer	METTL3	HeLa	knock down	CAND2	up-regulated	1.28	0.0640658	MeRIP-seq
writer	METTL3	HeLa	knock down	DCN	up-regulated	3.9054	0.06423	MeRIP-seq
writer	METTL3	HeLa	knock down	GLTSCR2-AS1	up-regulated	3.92707	0.06423	MeRIP-seq
writer	METTL3	HeLa	knock down	HAGLROS	up-regulated	0.997165	0.0644596	MeRIP-seq
writer	METTL3	HeLa	knock down	SRMS	up-regulated	3.90595	0.0647945	MeRIP-seq
writer	METTL3	HeLa	knock down	MIR648	up-regulated	2.40335	0.0648523	MeRIP-seq
writer	METTL3	HeLa	knock down	VWA5B2	up-regulated	1.23739	0.0651139	MeRIP-seq
writer	METTL3	HeLa	knock down	PKD1L1	up-regulated	3.13128	0.0653424	MeRIP-seq
writer	METTL3	HeLa	knock down	LL22NC03-27C5.1	up-regulated	3.13128	0.0653424	MeRIP-seq
writer	METTL3	HeLa	knock down	PLG	up-regulated	3.92689	0.0655561	MeRIP-seq
writer	METTL3	HeLa	knock down	RASGEF1A	up-regulated	2.22015	0.0655606	MeRIP-seq
writer	METTL3	HeLa	knock down	MYO1F	up-regulated	0.706474	0.0656361	MeRIP-seq
writer	METTL3	HeLa	knock down	VTN	up-regulated	1.02367	0.0656892	MeRIP-seq
writer	METTL3	HeLa	knock down	RP5-1186N24.3	up-regulated	3.13181	0.0660444	MeRIP-seq
writer	METTL3	HeLa	knock down	SELPLG	up-regulated	1.09182	0.0661269	MeRIP-seq
writer	METTL3	HeLa	knock down	CAMK2B	up-regulated	3.13091	0.0661616	MeRIP-seq
writer	METTL3	HeLa	knock down	LINC01569	up-regulated	0.682158	0.0661996	MeRIP-seq
writer	METTL3	HeLa	knock down	DHRS12	up-regulated	0.728294	0.0663438	MeRIP-seq
writer	METTL3	HeLa	knock down	GRM3	up-regulated	2.40237	0.0664267	MeRIP-seq
writer	METTL3	HeLa	knock down	GVINP1	up-regulated	1.67364	0.0665041	MeRIP-seq
writer	METTL3	HeLa	knock down	SP5	up-regulated	1.66087	0.0671341	MeRIP-seq
writer	METTL3	HeLa	knock down	GRM4	up-regulated	2.20397	0.0673947	MeRIP-seq
writer	METTL3	HeLa	knock down	SPDYE20P	up-regulated	2.20397	0.0673947	MeRIP-seq
writer	METTL3	HeLa	knock down	SIRPA	up-regulated	3.92679	0.0676184	MeRIP-seq
writer	METTL3	HeLa	knock down	ID2-AS1	up-regulated	1.35766	0.06801	MeRIP-seq
writer	METTL3	HeLa	knock down	POU5F1	up-regulated	1.75269	0.0682648	MeRIP-seq
writer	METTL3	HeLa	knock down	FBXO4	up-regulated	0.687925	0.0684498	MeRIP-seq
writer	METTL3	HeLa	knock down	TSHR	up-regulated	2.42468	0.0690226	MeRIP-seq
writer	METTL3	HeLa	knock down	TNFRSF14	up-regulated	1.71871	0.0691459	MeRIP-seq
writer	METTL3	HeLa	knock down	AGAP2	up-regulated	1.74181	0.0694833	MeRIP-seq
writer	METTL3	HeLa	knock down	LINC00634	up-regulated	0.871444	0.0695577	MeRIP-seq
writer	METTL3	HeLa	knock down	SLC4A9	up-regulated	3.06591	0.0707575	MeRIP-seq
writer	METTL3	HeLa	knock down	PLXDC2	up-regulated	0.710452	0.0732075	MeRIP-seq
writer	METTL3	HeLa	knock down	SDAD1P1	up-regulated	1.3707	0.0733372	MeRIP-seq
writer	METTL3	HeLa	knock down	C1QTNF2	up-regulated	1.90971	0.0733839	MeRIP-seq
writer	METTL3	HeLa	knock down	TMEM238	up-regulated	1.03784	0.0740087	MeRIP-seq
writer	METTL3	HeLa	knock down	KLHDC7A	up-regulated	1.6973	0.0741653	MeRIP-seq
writer	METTL3	HeLa	knock down	COLQ	up-regulated	0.951046	0.0744664	MeRIP-seq
writer	METTL3	HeLa	knock down	RP11-667M19.9	up-regulated	1.44291	0.0746106	MeRIP-seq
writer	METTL3	HeLa	knock down	PCDHGA1	up-regulated	0.819819	0.0750884	MeRIP-seq
writer	METTL3	HeLa	knock down	SLC11A1	up-regulated	1.13363	0.075519	MeRIP-seq
writer	METTL3	HeLa	knock down	STK24P1	up-regulated	2.02539	0.0758036	MeRIP-seq
writer	METTL3	HeLa	knock down	PLEKHB1	up-regulated	0.819229	0.0763587	MeRIP-seq
writer	METTL3	HeLa	knock down	TTLL1	up-regulated	0.665788	0.0764057	MeRIP-seq
writer	METTL3	HeLa	knock down	LUZP2	up-regulated	3.01127	0.0767704	MeRIP-seq
writer	METTL3	HeLa	knock down	RP11-361M4.1	up-regulated	3.01127	0.0767704	MeRIP-seq
writer	METTL3	HeLa	knock down	RP11-20B24.6	up-regulated	1.49938	0.0767989	MeRIP-seq
writer	METTL3	HeLa	knock down	KLK15	up-regulated	3.82849	0.0768411	MeRIP-seq
writer	METTL3	HeLa	knock down	MUC2	up-regulated	3.82849	0.0768411	MeRIP-seq
writer	METTL3	HeLa	knock down	CTC-246B18.8	up-regulated	3.82817	0.0773057	MeRIP-seq
writer	METTL3	HeLa	knock down	AC017028.1	up-regulated	1.64244	0.0775719	MeRIP-seq
writer	METTL3	HeLa	knock down	RP11-430C7.5	up-regulated	1.13157	0.077749	MeRIP-seq
writer	METTL3	HeLa	knock down	AC006427.2	up-regulated	3.80468	0.0781107	MeRIP-seq
writer	METTL3	HeLa	knock down	MURC	up-regulated	1.24812	0.078117	MeRIP-seq
writer	METTL3	HeLa	knock down	SCOC-AS1	up-regulated	2.33253	0.0785958	MeRIP-seq
writer	METTL3	HeLa	knock down	FBP2	up-regulated	1.47554	0.0786593	MeRIP-seq
writer	METTL3	HeLa	knock down	C1orf147	up-regulated	1.6418	0.0789024	MeRIP-seq
writer	METTL3	HeLa	knock down	RPL9P29	up-regulated	0.95335	0.0789322	MeRIP-seq
writer	METTL3	HeLa	knock down	EDN2	up-regulated	0.993011	0.078943	MeRIP-seq
writer	METTL3	HeLa	knock down	HIST1H3J	up-regulated	2.33228	0.079017	MeRIP-seq
writer	METTL3	HeLa	knock down	BMPR1B	up-regulated	0.67742	0.0792898	MeRIP-seq
writer	METTL3	HeLa	knock down	THRB	up-regulated	1.03264	0.0793056	MeRIP-seq
writer	METTL3	HeLa	knock down	RASD2	up-regulated	0.68505	0.0796037	MeRIP-seq
writer	METTL3	HeLa	knock down	AC079922.3	up-regulated	1.18859	0.0796157	MeRIP-seq
writer	METTL3	HeLa	knock down	RP11-126K1.6	up-regulated	1.38478	0.0798336	MeRIP-seq
writer	METTL3	HeLa	knock down	RNU6-826P	up-regulated	1.85606	0.0799185	MeRIP-seq
writer	METTL3	HeLa	knock down	CCR1	up-regulated	1.1077	0.0800425	MeRIP-seq
writer	METTL3	HeLa	knock down	ST6GALNAC2	up-regulated	0.894644	0.080154	MeRIP-seq
writer	METTL3	HeLa	knock down	RP11-893F2.13	up-regulated	3.83003	0.0802726	MeRIP-seq
writer	METTL3	HeLa	knock down	MAOA	up-regulated	0.909655	0.0803817	MeRIP-seq
writer	METTL3	HeLa	knock down	RP11-167N4.2	up-regulated	2.58334	0.0804713	MeRIP-seq
writer	METTL3	HeLa	knock down	AC002310.7	up-regulated	2.58279	0.0805549	MeRIP-seq
writer	METTL3	HeLa	knock down	KANK3	up-regulated	0.879662	0.0805623	MeRIP-seq
writer	METTL3	HeLa	knock down	AGXT	up-regulated	1.99517	0.0807108	MeRIP-seq
writer	METTL3	HeLa	knock down	AC010980.2	up-regulated	2.02667	0.0816786	MeRIP-seq
writer	METTL3	HeLa	knock down	EFCC1	up-regulated	2.71485	0.0819105	MeRIP-seq
writer	METTL3	HeLa	knock down	OGFOD1P1	up-regulated	1.99443	0.0820117	MeRIP-seq
writer	METTL3	HeLa	knock down	HOXC5	up-regulated	1.31111	0.0820814	MeRIP-seq
writer	METTL3	HeLa	knock down	CLSTN2	up-regulated	0.669753	0.0833837	MeRIP-seq
writer	METTL3	HeLa	knock down	APBB1	up-regulated	0.733861	0.0836597	MeRIP-seq
writer	METTL3	HeLa	knock down	LINC00319	up-regulated	1.06736	0.0836709	MeRIP-seq
writer	METTL3	HeLa	knock down	RP11-734K2.4	up-regulated	0.668906	0.0837744	MeRIP-seq
writer	METTL3	HeLa	knock down	CTD-2375G15.1	up-regulated	3.01238	0.0838829	MeRIP-seq
writer	METTL3	HeLa	knock down	RP3-476K8.4	up-regulated	2.58178	0.0843907	MeRIP-seq
writer	METTL3	HeLa	knock down	VPS37D	up-regulated	1.12941	0.0844282	MeRIP-seq
writer	METTL3	HeLa	knock down	SLC39A5	up-regulated	3.80524	0.0844646	MeRIP-seq
writer	METTL3	HeLa	knock down	RP1-199J3.6	up-regulated	2.97709	0.0844646	MeRIP-seq
writer	METTL3	HeLa	knock down	MATN1	up-regulated	2.97645	0.0845421	MeRIP-seq
writer	METTL3	HeLa	knock down	MFAP4	up-regulated	1.03659	0.0850614	MeRIP-seq
writer	METTL3	HeLa	knock down	PHOSPHO1	up-regulated	1.02604	0.0852919	MeRIP-seq
writer	METTL3	HeLa	knock down	CNTNAP3	up-regulated	0.594808	0.0854048	MeRIP-seq
writer	METTL3	HeLa	knock down	TP53TG5	up-regulated	0.889085	0.0854048	MeRIP-seq
writer	METTL3	HeLa	knock down	TMEM91	up-regulated	0.74734	0.0856338	MeRIP-seq
writer	METTL3	HeLa	knock down	ETV2	up-regulated	0.954952	0.0860032	MeRIP-seq
writer	METTL3	HeLa	knock down	NEU4	up-regulated	1.27775	0.0861465	MeRIP-seq
writer	METTL3	HeLa	knock down	HSPB6	up-regulated	2.35322	0.0863283	MeRIP-seq
writer	METTL3	HeLa	knock down	LONRF2	up-regulated	0.66582	0.086404	MeRIP-seq
writer	METTL3	HeLa	knock down	CTD-2619J13.19	up-regulated	0.851264	0.0865473	MeRIP-seq
writer	METTL3	HeLa	knock down	CTSH	up-regulated	1.22248	0.0865494	MeRIP-seq
writer	METTL3	HeLa	knock down	VSIG8	up-regulated	1.4122	0.0871664	MeRIP-seq
writer	METTL3	HeLa	knock down	EBF1	up-regulated	1.06389	0.0879998	MeRIP-seq
writer	METTL3	HeLa	knock down	PRKD1	up-regulated	0.93992	0.0882582	MeRIP-seq
writer	METTL3	HeLa	knock down	RPL36AP43	up-regulated	2.11993	0.0891393	MeRIP-seq
writer	METTL3	HeLa	knock down	MYO15A	up-regulated	2.19566	0.0895248	MeRIP-seq
writer	METTL3	HeLa	knock down	SEMA5B	up-regulated	3.8008	0.0900706	MeRIP-seq
writer	METTL3	HeLa	knock down	MED14OS	up-regulated	1.85389	0.0901684	MeRIP-seq
writer	METTL3	HeLa	knock down	ZNF514	up-regulated	0.836064	0.0902773	MeRIP-seq
writer	METTL3	HeLa	knock down	RP11-434E6.4	up-regulated	0.887793	0.0904521	MeRIP-seq
writer	METTL3	HeLa	knock down	TNNC2	up-regulated	1.70449	0.0906306	MeRIP-seq
writer	METTL3	HeLa	knock down	CETP	up-regulated	1.36849	0.0911941	MeRIP-seq
writer	METTL3	HeLa	knock down	SMIM10L2B	up-regulated	1.2354	0.0914454	MeRIP-seq
writer	METTL3	HeLa	knock down	GAREM1	up-regulated	1.14168	0.0915344	MeRIP-seq
writer	METTL3	HeLa	knock down	SDHAP3	up-regulated	0.59975	0.09329	MeRIP-seq
writer	METTL3	HeLa	knock down	PTMAP8	up-regulated	2.91787	0.0947035	MeRIP-seq
writer	METTL3	HeLa	knock down	RP11-622C24.1	up-regulated	2.09001	0.0948986	MeRIP-seq
writer	METTL3	HeLa	knock down	AD001527.7	up-regulated	1.88234	0.0949218	MeRIP-seq
writer	METTL3	HeLa	knock down	IFI27L2	up-regulated	0.741196	0.0949887	MeRIP-seq
writer	METTL3	HeLa	knock down	TMPRSS6	up-regulated	2.08931	0.0949887	MeRIP-seq
writer	METTL3	HeLa	knock down	ZNF750	up-regulated	0.980666	0.0953203	MeRIP-seq
writer	METTL3	HeLa	knock down	CTD-2349P21.5	up-regulated	1.30288	0.0956944	MeRIP-seq
writer	METTL3	HeLa	knock down	ACTG1P1	up-regulated	1.33069	0.0957341	MeRIP-seq
writer	METTL3	HeLa	knock down	AC007050.17	up-regulated	2.91751	0.0957341	MeRIP-seq
writer	METTL3	HeLa	knock down	RP11-465N4.5	up-regulated	0.984462	0.0960806	MeRIP-seq
writer	METTL3	HeLa	knock down	CTB-50L17.16	up-regulated	2.25856	0.0961214	MeRIP-seq
writer	METTL3	HeLa	knock down	CIB2	up-regulated	2.10828	0.0967088	MeRIP-seq
writer	METTL3	HeLa	knock down	CTD-2516F10.2	up-regulated	2.10828	0.0967088	MeRIP-seq
writer	METTL3	HeLa	knock down	HIST1H4D	up-regulated	1.65255	0.0967893	MeRIP-seq
writer	METTL3	HeLa	knock down	AF064858.6	up-regulated	0.94777	0.0970161	MeRIP-seq
writer	METTL3	HeLa	knock down	LRP2	up-regulated	2.2588	0.0971159	MeRIP-seq
writer	METTL3	HeLa	knock down	INTS6L	up-regulated	1.11046	0.0973354	MeRIP-seq
writer	METTL3	HeLa	knock down	LDB3	up-regulated	1.09677	0.0974748	MeRIP-seq
writer	METTL3	HeLa	knock down	SNORA47	up-regulated	0.872826	0.0978267	MeRIP-seq
writer	METTL3	HeLa	knock down	EMID1	up-regulated	1.26984	0.0984848	MeRIP-seq
writer	METTL3	HeLa	knock down	CALY	up-regulated	1.6524	0.0986872	MeRIP-seq
writer	METTL3	HeLa	knock down	IPO5P1	up-regulated	0.977521	0.0989297	MeRIP-seq
writer	METTL3	HeLa	knock down	PANO1	up-regulated	2.25902	0.0989359	MeRIP-seq
writer	METTL3	HeLa	knock down	CTA-984G1.5	up-regulated	1.29519	0.0993952	MeRIP-seq
writer	METTL3	HeLa	knock down	RP11-347C12.10	up-regulated	0.759905	0.0996139	MeRIP-seq
writer	METTL3	HeLa	knock down	LA16c-390H2.4	up-regulated	2.95331	0.0997604	MeRIP-seq
writer	METTL3	HeLa	knock down	TMEM160	up-regulated	0.689863	0.100127	MeRIP-seq
writer	METTL3	HeLa	knock down	HMGA1P8	up-regulated	1.47862	0.100391	MeRIP-seq
writer	METTL3	HeLa	knock down	TAC4	up-regulated	1.51845	0.100705	MeRIP-seq
writer	METTL3	HeLa	knock down	WNT11	up-regulated	1.37936	0.101151	MeRIP-seq
writer	METTL3	HeLa	knock down	SIGLEC1	up-regulated	2.50044	0.101613	MeRIP-seq
writer	METTL3	HeLa	knock down	CREB5	up-regulated	0.854276	0.102071	MeRIP-seq
writer	METTL3	HeLa	knock down	CTD-2292P10.4	up-regulated	1.03765	0.1021	MeRIP-seq
writer	METTL3	HeLa	knock down	MAP1LC3B2	up-regulated	1.11295	0.102269	MeRIP-seq
writer	METTL3	HeLa	knock down	TMEM198	up-regulated	0.799838	0.102523	MeRIP-seq
writer	METTL3	HeLa	knock down	SEPT7-AS1	up-regulated	0.821242	0.102664	MeRIP-seq
writer	METTL3	HeLa	knock down	CD70	up-regulated	1.93186	0.102698	MeRIP-seq
writer	METTL3	HeLa	knock down	FAM174B	up-regulated	0.963747	0.103383	MeRIP-seq
writer	METTL3	HeLa	knock down	LINC01287	up-regulated	2.8818	0.103485	MeRIP-seq
writer	METTL3	HeLa	knock down	GAL3ST2	up-regulated	0.922581	0.103542	MeRIP-seq
writer	METTL3	HeLa	knock down	PRODH	up-regulated	1.06365	0.103786	MeRIP-seq
writer	METTL3	HeLa	knock down	ANO7P1	up-regulated	1.64221	0.103973	MeRIP-seq
writer	METTL3	HeLa	knock down	LPCAT2	up-regulated	0.651371	0.10399	MeRIP-seq
writer	METTL3	HeLa	knock down	LPAR1	up-regulated	1.3641	0.10399	MeRIP-seq
writer	METTL3	HeLa	knock down	RP11-16E23.4	up-regulated	1.29438	0.105053	MeRIP-seq
writer	METTL3	HeLa	knock down	LINC01165	up-regulated	0.732971	0.105567	MeRIP-seq
writer	METTL3	HeLa	knock down	LPAR5	up-regulated	1.27538	0.10608	MeRIP-seq
writer	METTL3	HeLa	knock down	MYOM2	up-regulated	0.896909	0.106459	MeRIP-seq
writer	METTL3	HeLa	knock down	RAB15	up-regulated	0.635652	0.106725	MeRIP-seq
writer	METTL3	HeLa	knock down	RP11-258F1.2	up-regulated	2.88181	0.107018	MeRIP-seq
writer	METTL3	HeLa	knock down	SLC17A7	up-regulated	0.891929	0.107314	MeRIP-seq
writer	METTL3	HeLa	knock down	WASH7P	up-regulated	0.994173	0.107517	MeRIP-seq
writer	METTL3	HeLa	knock down	ICA1	up-regulated	0.685574	0.107665	MeRIP-seq
writer	METTL3	HeLa	knock down	SLC4A1	up-regulated	4.45137	NA	MeRIP-seq
writer	METTL3	HeLa	knock down	SLC6A7	up-regulated	4.77345	NA	MeRIP-seq
writer	METTL3	HeLa	knock down	LCP2	up-regulated	4.91174	NA	MeRIP-seq
writer	METTL3	HeLa	knock down	SMIM24	up-regulated	4.90975	NA	MeRIP-seq
writer	METTL3	HeLa	knock down	RSPH14	up-regulated	4.77399	NA	MeRIP-seq
writer	METTL3	HeLa	knock down	SLC52A3	up-regulated	5.25904	NA	MeRIP-seq
writer	METTL3	HeLa	knock down	TOX3	up-regulated	4.77509	NA	MeRIP-seq
writer	METTL3	HeLa	knock down	SCGB2A2	up-regulated	4.91076	NA	MeRIP-seq
writer	METTL3	HeLa	knock down	PARP11	up-regulated	4.62229	NA	MeRIP-seq
writer	METTL3	HeLa	knock down	TPH1	up-regulated	4.45206	NA	MeRIP-seq
writer	METTL3	HeLa	knock down	VTCN1	up-regulated	4.45275	NA	MeRIP-seq
writer	METTL3	HeLa	knock down	MYO1G	up-regulated	4.62108	NA	MeRIP-seq
writer	METTL3	HeLa	knock down	C17orf64	up-regulated	4.62416	NA	MeRIP-seq
writer	METTL3	HeLa	knock down	CNBD2	up-regulated	4.77399	NA	MeRIP-seq
writer	METTL3	HeLa	knock down	TKTL2	up-regulated	4.62229	NA	MeRIP-seq
writer	METTL3	HeLa	knock down	FGD5	up-regulated	4.45345	NA	MeRIP-seq
writer	METTL3	HeLa	knock down	FBXO43	up-regulated	4.77565	NA	MeRIP-seq
writer	METTL3	HeLa	knock down	SYN2	up-regulated	5.15147	NA	MeRIP-seq
writer	METTL3	HeLa	knock down	SHROOM4	up-regulated	4.45206	NA	MeRIP-seq
writer	METTL3	HeLa	knock down	FGF11	up-regulated	4.45275	NA	MeRIP-seq
writer	METTL3	HeLa	knock down	LPO	up-regulated	4.77399	NA	MeRIP-seq
writer	METTL3	HeLa	knock down	FOXS1	up-regulated	5.25942	NA	MeRIP-seq
writer	METTL3	HeLa	knock down	FAM71C	up-regulated	4.62045	NA	MeRIP-seq
writer	METTL3	HeLa	knock down	MROH7	up-regulated	3.72288	NA	MeRIP-seq
writer	METTL3	HeLa	knock down	DLK1	up-regulated	4.45275	NA	MeRIP-seq
writer	METTL3	HeLa	knock down	CYP4F12	up-regulated	4.45275	NA	MeRIP-seq
writer	METTL3	HeLa	knock down	DTX2P1	up-regulated	4.77509	NA	MeRIP-seq
writer	METTL3	HeLa	knock down	CXCR3	up-regulated	4.91076	NA	MeRIP-seq
writer	METTL3	HeLa	knock down	SELL	up-regulated	4.62169	NA	MeRIP-seq
writer	METTL3	HeLa	knock down	SULT1C2	up-regulated	4.77565	NA	MeRIP-seq
writer	METTL3	HeLa	knock down	CCDC152	up-regulated	4.62229	NA	MeRIP-seq
writer	METTL3	HeLa	knock down	RP11-560A15.3	up-regulated	4.91224	NA	MeRIP-seq
writer	METTL3	HeLa	knock down	FAM155A	up-regulated	4.45068	NA	MeRIP-seq
writer	METTL3	HeLa	knock down	LST1	up-regulated	4.45345	NA	MeRIP-seq
writer	METTL3	HeLa	knock down	LINC01531	up-regulated	5.15271	NA	MeRIP-seq
writer	METTL3	HeLa	knock down	ACTN4P1	up-regulated	4.45137	NA	MeRIP-seq
writer	METTL3	HeLa	knock down	RP5-849H19.2	up-regulated	4.77399	NA	MeRIP-seq
writer	METTL3	HeLa	knock down	KRT8P26	up-regulated	4.45206	NA	MeRIP-seq
writer	METTL3	HeLa	knock down	KIF28P	up-regulated	5.03793	NA	MeRIP-seq
writer	METTL3	HeLa	knock down	AC007387.2	up-regulated	4.45206	NA	MeRIP-seq
writer	METTL3	HeLa	knock down	C2CD4D	up-regulated	5.03613	NA	MeRIP-seq
writer	METTL3	HeLa	knock down	RP11-432J24.5	up-regulated	4.77234	NA	MeRIP-seq
writer	METTL3	HeLa	knock down	RP13-476E20.1	up-regulated	4.45275	NA	MeRIP-seq
writer	METTL3	HeLa	knock down	HS1BP3-IT1	up-regulated	4.62108	NA	MeRIP-seq
writer	METTL3	HeLa	knock down	RP11-74C1.4	up-regulated	4.62169	NA	MeRIP-seq
writer	METTL3	HeLa	knock down	AIMP1P1	up-regulated	4.91224	NA	MeRIP-seq
writer	METTL3	HeLa	knock down	RP11-439E19.7	up-regulated	4.91125	NA	MeRIP-seq
writer	METTL3	HeLa	knock down	RP11-72B4.2	up-regulated	4.6229	NA	MeRIP-seq
writer	METTL3	HeLa	knock down	ACA64	up-regulated	4.45345	NA	MeRIP-seq
writer	METTL3	HeLa	knock down	RN7SL390P	up-regulated	4.91274	NA	MeRIP-seq
writer	METTL3	HeLa	knock down	RP11-473O4.1	up-regulated	4.45137	NA	MeRIP-seq
writer	METTL3	HeLa	knock down	RN7SL359P	up-regulated	4.62045	NA	MeRIP-seq
writer	METTL3	HeLa	knock down	GS1-24F4.2	up-regulated	4.62169	NA	MeRIP-seq
writer	METTL3	HeLa	knock down	RP11-950K24.2	up-regulated	5.15104	NA	MeRIP-seq
writer	METTL3	HeLa	knock down	RP11-447H19.3	up-regulated	4.45206	NA	MeRIP-seq
writer	METTL3	HeLa	knock down	KIAA1210	up-regulated	4.45275	NA	MeRIP-seq
writer	METTL3	HeLa	knock down	RP11-116B19.2	up-regulated	4.45137	NA	MeRIP-seq
writer	METTL3	HeLa	knock down	RP11-469H8.6	up-regulated	4.91076	NA	MeRIP-seq
writer	METTL3	HeLa	knock down	RP11-341G23.4	up-regulated	4.45137	NA	MeRIP-seq
writer	METTL3	HeLa	knock down	LMF1-AS1	up-regulated	4.6229	NA	MeRIP-seq
writer	METTL3	HeLa	knock down	MAFTRR	up-regulated	3.7235	NA	MeRIP-seq
writer	METTL3	HeLa	knock down	RP11-353N14.5	up-regulated	5.03703	NA	MeRIP-seq
writer	METTL3	HeLa	knock down	LINC00668	up-regulated	5.15147	NA	MeRIP-seq
writer	METTL3	HeLa	knock down	CTBP2P7	up-regulated	4.45206	NA	MeRIP-seq
writer	METTL3	HeLa	knock down	CTD-2105E13.15	up-regulated	4.62045	NA	MeRIP-seq
writer	METTL3	HeLa	knock down	AF146191.8	up-regulated	4.62169	NA	MeRIP-seq
writer	METTL3	HeLa	knock down	RP13-131K19.6	up-regulated	4.62229	NA	MeRIP-seq
writer	METTL3	HeLa	knock down	RP11-568J23.8	up-regulated	4.91224	NA	MeRIP-seq
writer	METTL3	HeLa	knock down	PCDHGB5	up-regulated	3.69734	NA	MeRIP-seq
writer	METTL3	HeLa	knock down	RP11-74E22.8	up-regulated	5.03658	NA	MeRIP-seq
writer	METTL3	HeLa	knock down	GPR179	up-regulated	4.45345	NA	MeRIP-seq
writer	METTL3	HeLa	knock down	RP11-426C22.1	up-regulated	4.62045	NA	MeRIP-seq
writer	METTL3	HeLa	knock down	HPVC1	up-regulated	4.77399	NA	MeRIP-seq
writer	METTL3	HeLa	knock down	CSDE1	down-regulated	-1.18	0	MeRIP-seq
writer	METTL3	HeLa	knock down	HSP90AA1	down-regulated	-1.0686	0	MeRIP-seq
writer	METTL3	HeLa	knock down	FTL	down-regulated	-1.43409	0	MeRIP-seq
writer	METTL3	HeLa	knock down	PRELID3B	down-regulated	-1.37883	0	MeRIP-seq
writer	METTL3	HeLa	knock down	ATP5B	down-regulated	-1.04974	0	MeRIP-seq
writer	METTL3	HeLa	knock down	APP	down-regulated	-1.21323	0	MeRIP-seq
writer	METTL3	HeLa	knock down	HSP90B1	down-regulated	-0.963875	0	MeRIP-seq
writer	METTL3	HeLa	knock down	MT-ND6	down-regulated	-0.762996	0	MeRIP-seq
writer	METTL3	HeLa	knock down	MT-CYB	down-regulated	-0.945941	0	MeRIP-seq
writer	METTL3	HeLa	knock down	MT-ND2	down-regulated	-1.56178	0	MeRIP-seq
writer	METTL3	HeLa	knock down	MT-ND5	down-regulated	-0.590078	0	MeRIP-seq
writer	METTL3	HeLa	knock down	MT-CO1	down-regulated	-0.921943	0	MeRIP-seq
writer	METTL3	HeLa	knock down	MT-ND3	down-regulated	-1.37376	0	MeRIP-seq
writer	METTL3	HeLa	knock down	MT-ND4	down-regulated	-1.08138	0	MeRIP-seq
writer	METTL3	HeLa	knock down	MT-ND1	down-regulated	-0.876553	0	MeRIP-seq
writer	METTL3	HeLa	knock down	MT-CO3	down-regulated	-1.53558	0	MeRIP-seq
writer	METTL3	HeLa	knock down	MTCO1P12	down-regulated	-0.972911	0	MeRIP-seq
writer	METTL3	HeLa	knock down	CGA	down-regulated	-0.855554	4.29e-263	MeRIP-seq
writer	METTL3	HeLa	knock down	SGK1	down-regulated	-0.967684	1.74e-241	MeRIP-seq
writer	METTL3	HeLa	knock down	HMGCS1	down-regulated	-1.85035	3.11e-239	MeRIP-seq
writer	METTL3	HeLa	knock down	LPL	down-regulated	-1.14679	1.4e-227	MeRIP-seq
writer	METTL3	HeLa	knock down	EFEMP1	down-regulated	-0.946939	1.82e-223	MeRIP-seq
writer	METTL3	HeLa	knock down	LDHA	down-regulated	-0.875331	5.24e-213	MeRIP-seq
writer	METTL3	HeLa	knock down	PAICS	down-regulated	-0.884279	3.65e-193	MeRIP-seq
writer	METTL3	HeLa	knock down	NPR3	down-regulated	-1.19727	3.83e-189	MeRIP-seq
writer	METTL3	HeLa	knock down	LDHB	down-regulated	-0.867568	5.19e-189	MeRIP-seq
writer	METTL3	HeLa	knock down	NPTX1	down-regulated	-0.985267	4.41e-174	MeRIP-seq
writer	METTL3	HeLa	knock down	ADIPOR1	down-regulated	-1.81882	4.67e-172	MeRIP-seq
writer	METTL3	HeLa	knock down	B2M	down-regulated	-1.04194	1.22e-169	MeRIP-seq
writer	METTL3	HeLa	knock down	TOMM20	down-regulated	-1.42256	2.23e-164	MeRIP-seq
writer	METTL3	HeLa	knock down	ADAM9	down-regulated	-2.11406	2.31e-163	MeRIP-seq
writer	METTL3	HeLa	knock down	DDX21	down-regulated	-0.841644	6.56e-161	MeRIP-seq
writer	METTL3	HeLa	knock down	VMP1	down-regulated	-1.30515	3.32e-160	MeRIP-seq
writer	METTL3	HeLa	knock down	PTP4A1	down-regulated	-0.778625	1.66e-153	MeRIP-seq
writer	METTL3	HeLa	knock down	PPP1R15B	down-regulated	-1.04587	9.09e-152	MeRIP-seq
writer	METTL3	HeLa	knock down	COX7B	down-regulated	-1.0131	2.54e-149	MeRIP-seq
writer	METTL3	HeLa	knock down	RPL23	down-regulated	-0.846526	2.13e-145	MeRIP-seq
writer	METTL3	HeLa	knock down	MTATP6P1	down-regulated	-0.833413	1.35e-144	MeRIP-seq
writer	METTL3	HeLa	knock down	SLC7A2	down-regulated	-1.68322	7.74e-139	MeRIP-seq
writer	METTL3	HeLa	knock down	TXNRD1	down-regulated	-0.819577	1.48e-138	MeRIP-seq
writer	METTL3	HeLa	knock down	MTND4P12	down-regulated	-1.01632	7.32e-137	MeRIP-seq
writer	METTL3	HeLa	knock down	MT-ND4L	down-regulated	-1.39391	1.72e-136	MeRIP-seq
writer	METTL3	HeLa	knock down	NCKAP1	down-regulated	-1.32361	8.19e-134	MeRIP-seq
writer	METTL3	HeLa	knock down	LAMC1	down-regulated	-0.825519	1.22e-133	MeRIP-seq
writer	METTL3	HeLa	knock down	SETD7	down-regulated	-1.44989	5.13e-132	MeRIP-seq
writer	METTL3	HeLa	knock down	TMED10	down-regulated	-1.44009	2.66e-123	MeRIP-seq
writer	METTL3	HeLa	knock down	YWHAE	down-regulated	-0.660682	2e-122	MeRIP-seq
writer	METTL3	HeLa	knock down	MSMO1	down-regulated	-2.14053	6.89e-122	MeRIP-seq
writer	METTL3	HeLa	knock down	HSPA9	down-regulated	-0.590337	1.63e-120	MeRIP-seq
writer	METTL3	HeLa	knock down	INSIG1	down-regulated	-1.09533	2.63e-120	MeRIP-seq
writer	METTL3	HeLa	knock down	TAF1D	down-regulated	-1.32473	5.73e-120	MeRIP-seq
writer	METTL3	HeLa	knock down	FDFT1	down-regulated	-0.91012	2.82e-119	MeRIP-seq
writer	METTL3	HeLa	knock down	IARS2	down-regulated	-0.930249	2.04e-118	MeRIP-seq
writer	METTL3	HeLa	knock down	CSE1L	down-regulated	-0.930203	4.18e-117	MeRIP-seq
writer	METTL3	HeLa	knock down	STT3B	down-regulated	-1.2057	5.23e-117	MeRIP-seq
writer	METTL3	HeLa	knock down	PRDX1	down-regulated	-1.08353	4.64e-116	MeRIP-seq
writer	METTL3	HeLa	knock down	RPL5	down-regulated	-0.723976	2.46e-114	MeRIP-seq
writer	METTL3	HeLa	knock down	RNU4-2	down-regulated	-2.20295	9.64e-114	MeRIP-seq
writer	METTL3	HeLa	knock down	HSPD1	down-regulated	-0.953167	1.18e-111	MeRIP-seq
writer	METTL3	HeLa	knock down	HLTF	down-regulated	-1.23719	1.41e-111	MeRIP-seq
writer	METTL3	HeLa	knock down	NPM1	down-regulated	-0.734329	1.49e-111	MeRIP-seq
writer	METTL3	HeLa	knock down	CD55	down-regulated	-0.593347	7.63e-110	MeRIP-seq
writer	METTL3	HeLa	knock down	MAT2A	down-regulated	-1.11749	8.97e-110	MeRIP-seq
writer	METTL3	HeLa	knock down	METTL3	down-regulated	-2.76451	7.34e-108	MeRIP-seq
writer	METTL3	HeLa	knock down	GAS5	down-regulated	-1.1934	1.35e-106	MeRIP-seq
writer	METTL3	HeLa	knock down	IDI1	down-regulated	-1.49792	2.22e-105	MeRIP-seq
writer	METTL3	HeLa	knock down	LRRC58	down-regulated	-1.25521	5.8e-105	MeRIP-seq
writer	METTL3	HeLa	knock down	TMEM33	down-regulated	-1.83554	1.48e-100	MeRIP-seq
writer	METTL3	HeLa	knock down	MBNL2	down-regulated	-1.6993	3.66e-100	MeRIP-seq
writer	METTL3	HeLa	knock down	TXN	down-regulated	-1.29898	7.81e-99	MeRIP-seq
writer	METTL3	HeLa	knock down	UQCRC2	down-regulated	-0.947896	1.31e-97	MeRIP-seq
writer	METTL3	HeLa	knock down	MT-ATP8	down-regulated	-1.15566	2.02e-95	MeRIP-seq
writer	METTL3	HeLa	knock down	ATP5A1	down-regulated	-0.677422	4.27e-94	MeRIP-seq
writer	METTL3	HeLa	knock down	ODC1	down-regulated	-0.966753	1.11e-92	MeRIP-seq
[truncated: 26,467 more rows]

## Sheet: potential target in methy
Class	WERname	cell_line	Perturbation for WER	Targetgene	Methylation level	log2FoldChange	P value	Qvalue	method
writer	KIAA1429	A549	knock down	SMARCA2	up-regulated	0.655061	0	0	MeRIP-seq
writer	KIAA1429	A549	knock down	BNC2	up-regulated	0.611864	0	0	MeRIP-seq
writer	KIAA1429	A549	knock down	RRAGA	up-regulated	2.09367	0	0	MeRIP-seq
writer	KIAA1429	A549	knock down	LINC01239	up-regulated	1.95669	0	0	MeRIP-seq
writer	KIAA1429	A549	knock down	CHMP5	up-regulated	0.820866	0	0	MeRIP-seq
writer	KIAA1429	A549	knock down	ANKRD18B	up-regulated	1.23219	0	0	MeRIP-seq
writer	KIAA1429	A549	knock down	ANXA2P2	up-regulated	2.39725	0	0	MeRIP-seq
writer	KIAA1429	A549	knock down	VCP	up-regulated	0.820684	0	0	MeRIP-seq
writer	KIAA1429	A549	knock down	TESK1	up-regulated	5.3585	0	0	MeRIP-seq
writer	KIAA1429	A549	knock down	TPM2	up-regulated	0.823895	0	0	MeRIP-seq
writer	KIAA1429	A549	knock down	MELK	up-regulated	3.76077	0	0	MeRIP-seq
writer	KIAA1429	A549	knock down	FBXO10	up-regulated	2.00824	0	0	MeRIP-seq
writer	KIAA1429	A549	knock down	TOMM5	up-regulated	0.981428	0	0	MeRIP-seq
writer	KIAA1429	A549	knock down	RP11-613M10.9	up-regulated	9.92678	0	0	MeRIP-seq
writer	KIAA1429	A549	knock down	RP11-613M10.9	up-regulated	11.1038	0	0	MeRIP-seq
writer	KIAA1429	A549	knock down	ALDH1B1	up-regulated	1.05684	0	0	MeRIP-seq
writer	KIAA1429	A549	knock down	PTAR1	up-regulated	1.17753	0	0	MeRIP-seq
writer	KIAA1429	A549	knock down	LINC01504	up-regulated	0.620656	0	0	MeRIP-seq
writer	KIAA1429	A549	knock down	ALDH1A1	up-regulated	0.606243	0	0	MeRIP-seq
writer	KIAA1429	A549	knock down	ANXA1	up-regulated	0.81789	0	0	MeRIP-seq
writer	KIAA1429	A549	knock down	ANXA1	up-regulated	1.12991	0	0	MeRIP-seq
writer	KIAA1429	A549	knock down	ANXA1	up-regulated	2.89763	0	0	MeRIP-seq
writer	KIAA1429	A549	knock down	GKAP1	up-regulated	1.74033	0	0	MeRIP-seq
writer	KIAA1429	A549	knock down	HNRNPK	up-regulated	1.46543	0	0	MeRIP-seq
writer	KIAA1429	A549	knock down	GOLM1	up-regulated	2.38716	0	0	MeRIP-seq
writer	KIAA1429	A549	knock down	GOLM1	up-regulated	1.4314	0	0	MeRIP-seq
writer	KIAA1429	A549	knock down	GOLM1	up-regulated	1.31277	0	0	MeRIP-seq
writer	KIAA1429	A549	knock down	S1PR3	up-regulated	1.39712	0	0	MeRIP-seq
writer	KIAA1429	A549	knock down	SECISBP2	up-regulated	1.738	0	0	MeRIP-seq
writer	KIAA1429	A549	knock down	NOL8	up-regulated	2.52879	0	0	MeRIP-seq
writer	KIAA1429	A549	knock down	NOL8	up-regulated	0.622692	0	0	MeRIP-seq
writer	KIAA1429	A549	knock down	NOL8	up-regulated	1.37612	0	0	MeRIP-seq
writer	KIAA1429	A549	knock down	NOL8	up-regulated	1.82381	0	0	MeRIP-seq
writer	KIAA1429	A549	knock down	NOL8	up-regulated	2.23149	0	0	MeRIP-seq
writer	KIAA1429	A549	knock down	NOL8	up-regulated	1.92235	0	0	MeRIP-seq
writer	KIAA1429	A549	knock down	BARX1	up-regulated	4.00239	0	0	MeRIP-seq
writer	KIAA1429	A549	knock down	BARX1	up-regulated	2.1979	0	0	MeRIP-seq
writer	KIAA1429	A549	knock down	XPA	up-regulated	1.2973	0	0	MeRIP-seq
writer	KIAA1429	A549	knock down	FOXE1	up-regulated	0.982073	0	0	MeRIP-seq
writer	KIAA1429	A549	knock down	ERP44	up-regulated	4.77793	0	0	MeRIP-seq
writer	KIAA1429	A549	knock down	SMC2	up-regulated	1.16065	0	0	MeRIP-seq
writer	KIAA1429	A549	knock down	SMC2	up-regulated	1.49487	0	0	MeRIP-seq
writer	KIAA1429	A549	knock down	SMC2	up-regulated	1.06695	0	0	MeRIP-seq
writer	KIAA1429	A549	knock down	SMC2	up-regulated	0.686205	0	0	MeRIP-seq
writer	KIAA1429	A549	knock down	PALM2-AKAP2	up-regulated	0.939615	0	0	MeRIP-seq
writer	KIAA1429	A549	knock down	ZNF618	up-regulated	2.48092	0	0	MeRIP-seq
writer	KIAA1429	A549	knock down	C5	up-regulated	0.821352	0	0	MeRIP-seq
writer	KIAA1429	A549	knock down	DAB2IP	up-regulated	1.57539	0	0	MeRIP-seq
writer	KIAA1429	A549	knock down	MRRF	up-regulated	2.62963	0	0	MeRIP-seq
writer	KIAA1429	A549	knock down	PDCL	up-regulated	0.687196	0	0	MeRIP-seq
writer	KIAA1429	A549	knock down	PDCL	up-regulated	0.817884	0	0	MeRIP-seq
writer	KIAA1429	A549	knock down	RPL35	up-regulated	4.9663	0	0	MeRIP-seq
writer	KIAA1429	A549	knock down	RPL35	up-regulated	0.950775	0	0	MeRIP-seq
writer	KIAA1429	A549	knock down	NAIF1	up-regulated	5.48567	0	0	MeRIP-seq
writer	KIAA1429	A549	knock down	GOLGA2	up-regulated	1.19653	0	0	MeRIP-seq
writer	KIAA1429	A549	knock down	GLE1	up-regulated	1.10532	0	0	MeRIP-seq
writer	KIAA1429	A549	knock down	TOR1A	up-regulated	0.84281	0	0	MeRIP-seq
writer	KIAA1429	A549	knock down	C9orf78	up-regulated	6.30643	0	0	MeRIP-seq
writer	KIAA1429	A549	knock down	C9orf78	up-regulated	2.25368	0	0	MeRIP-seq
writer	KIAA1429	A549	knock down	PRRC2B	up-regulated	1.19845	0	0	MeRIP-seq
writer	KIAA1429	A549	knock down	PRRC2B	up-regulated	0.793847	0	0	MeRIP-seq
writer	KIAA1429	A549	knock down	PRRC2B	up-regulated	1.16203	0	0	MeRIP-seq
writer	KIAA1429	A549	knock down	GTF3C4	up-regulated	1.81222	0	0	MeRIP-seq
writer	KIAA1429	A549	knock down	EEF1A1P5	up-regulated	1.47112	0	0	MeRIP-seq
writer	KIAA1429	A549	knock down	EEF1A1P5	up-regulated	0.95078	0	0	MeRIP-seq
writer	KIAA1429	A549	knock down	EEF1A1P5	up-regulated	0.590139	0	0	MeRIP-seq
writer	KIAA1429	A549	knock down	BRD3	up-regulated	3.51821	0	0	MeRIP-seq
writer	KIAA1429	A549	knock down	RXRA	up-regulated	1.08495	0	0	MeRIP-seq
writer	KIAA1429	A549	knock down	TMEM141	up-regulated	4.68835	0	0	MeRIP-seq
writer	KIAA1429	A549	knock down	EDF1	up-regulated	8.0835	0	0	MeRIP-seq
writer	KIAA1429	A549	knock down	EDF1	up-regulated	11.6782	0	0	MeRIP-seq
writer	KIAA1429	A549	knock down	EDF1	up-regulated	11.0933	0	0	MeRIP-seq
writer	KIAA1429	A549	knock down	TUBB4B	up-regulated	10.9917	0	0	MeRIP-seq
writer	KIAA1429	A549	knock down	EHMT1	up-regulated	0.804907	0	0	MeRIP-seq
writer	KIAA1429	A549	knock down	EHMT1	up-regulated	0.860739	0	0	MeRIP-seq
writer	KIAA1429	A549	knock down	TTYH3	up-regulated	1.24988	0	0	MeRIP-seq
writer	KIAA1429	A549	knock down	TNRC18	up-regulated	0.975156	0	0	MeRIP-seq
writer	KIAA1429	A549	knock down	ZDHHC4	up-regulated	0.687346	0	0	MeRIP-seq
writer	KIAA1429	A549	knock down	ZNF316	up-regulated	5.97965	0	0	MeRIP-seq
writer	KIAA1429	A549	knock down	ZNF316	up-regulated	1.28792	0	0	MeRIP-seq
writer	KIAA1429	A549	knock down	THSD7A	up-regulated	0.685215	0	0	MeRIP-seq
writer	KIAA1429	A549	knock down	NFE2L3	up-regulated	5.97216	0	0	MeRIP-seq
writer	KIAA1429	A549	knock down	NFE2L3	up-regulated	7.01984	0	0	MeRIP-seq
writer	KIAA1429	A549	knock down	PDE1C	up-regulated	5.337	0	0	MeRIP-seq
writer	KIAA1429	A549	knock down	PDE1C	up-regulated	1.15062	0	0	MeRIP-seq
writer	KIAA1429	A549	knock down	ZNF273	up-regulated	1.76577	0	0	MeRIP-seq
writer	KIAA1429	A549	knock down	SBDS	up-regulated	1.16736	0	0	MeRIP-seq
writer	KIAA1429	A549	knock down	AUTS2	up-regulated	1.25021	0	0	MeRIP-seq
writer	KIAA1429	A549	knock down	BAZ1B	up-regulated	1.0549	0	0	MeRIP-seq
writer	KIAA1429	A549	knock down	BAZ1B	up-regulated	0.898005	0	0	MeRIP-seq
writer	KIAA1429	A549	knock down	RCC1L	up-regulated	0.94849	0	0	MeRIP-seq
writer	KIAA1429	A549	knock down	SRRM3	up-regulated	2.85832	0	0	MeRIP-seq
writer	KIAA1429	A549	knock down	SRRM3	up-regulated	2.3768	0	0	MeRIP-seq
writer	KIAA1429	A549	knock down	SRRM3	up-regulated	1.94985	0	0	MeRIP-seq
writer	KIAA1429	A549	knock down	PTPN12	up-regulated	1.31115	0	0	MeRIP-seq
writer	KIAA1429	A549	knock down	RSBN1L	up-regulated	0.917683	0	0	MeRIP-seq
writer	KIAA1429	A549	knock down	STEAP1	up-regulated	0.622561	0	0	MeRIP-seq
writer	KIAA1429	A549	knock down	AKAP9	up-regulated	1.03373	0	0	MeRIP-seq
writer	KIAA1429	A549	knock down	AKAP9	up-regulated	2.87719	0	0	MeRIP-seq
writer	KIAA1429	A549	knock down	AKAP9	up-regulated	2.66743	0	0	MeRIP-seq
writer	KIAA1429	A549	knock down	AKAP9	up-regulated	2.284	0	0	MeRIP-seq
writer	KIAA1429	A549	knock down	AKAP9	up-regulated	2.59213	0	0	MeRIP-seq
writer	KIAA1429	A549	knock down	AKAP9	up-regulated	4.26393	0	0	MeRIP-seq
writer	KIAA1429	A549	knock down	AKAP9	up-regulated	2.34643	0	0	MeRIP-seq
writer	KIAA1429	A549	knock down	AKAP9	up-regulated	3.56975	0	0	MeRIP-seq
writer	KIAA1429	A549	knock down	AKAP9	up-regulated	1.42688	0	0	MeRIP-seq
writer	KIAA1429	A549	knock down	AKAP9	up-regulated	2.90097	0	0	MeRIP-seq
writer	KIAA1429	A549	knock down	GNGT1	up-regulated	3.70441	0	0	MeRIP-seq
writer	KIAA1429	A549	knock down	GNGT1	up-regulated	3.17962	0	0	MeRIP-seq
writer	KIAA1429	A549	knock down	GNGT1	up-regulated	0.623662	0	0	MeRIP-seq
writer	KIAA1429	A549	knock down	PEG10	up-regulated	0.831764	0	0	MeRIP-seq
writer	KIAA1429	A549	knock down	PPP1R9A	up-regulated	2.15711	0	0	MeRIP-seq
writer	KIAA1429	A549	knock down	TRRAP	up-regulated	0.645026	0	0	MeRIP-seq
writer	KIAA1429	A549	knock down	ARPC1A	up-regulated	0.662391	0	0	MeRIP-seq
writer	KIAA1429	A549	knock down	MUC3A	up-regulated	4.4481	0	0	MeRIP-seq
writer	KIAA1429	A549	knock down	PMPCB	up-regulated	1.9132	0	0	MeRIP-seq
writer	KIAA1429	A549	knock down	SRPK2	up-regulated	4.10366	0	0	MeRIP-seq
writer	KIAA1429	A549	knock down	DLD	up-regulated	0.613483	0	0	MeRIP-seq
writer	KIAA1429	A549	knock down	MDFIC	up-regulated	5.56787	0	0	MeRIP-seq
writer	KIAA1429	A549	knock down	TES	up-regulated	1.34472	0	0	MeRIP-seq
writer	KIAA1429	A549	knock down	WASL	up-regulated	0.7503	0	0	MeRIP-seq
writer	KIAA1429	A549	knock down	WASL	up-regulated	1.28663	0	0	MeRIP-seq
writer	KIAA1429	A549	knock down	WASL	up-regulated	1.34013	0	0	MeRIP-seq
writer	KIAA1429	A549	knock down	RBM28	up-regulated	0.795488	0	0	MeRIP-seq
writer	KIAA1429	A549	knock down	CALU	up-regulated	0.735497	0	0	MeRIP-seq
writer	KIAA1429	A549	knock down	STRIP2	up-regulated	3.55922	0	0	MeRIP-seq
writer	KIAA1429	A549	knock down	LINC-PINT	up-regulated	2.33661	0	0	MeRIP-seq
writer	KIAA1429	A549	knock down	CHCHD3	up-regulated	1.24396	0	0	MeRIP-seq
writer	KIAA1429	A549	knock down	CHCHD3	up-regulated	0.724962	0	0	MeRIP-seq
writer	KIAA1429	A549	knock down	CHCHD3	up-regulated	1.4526	0	0	MeRIP-seq
writer	KIAA1429	A549	knock down	RP11-38M8.1	up-regulated	0.635528	0	0	MeRIP-seq
writer	KIAA1429	A549	knock down	AKR1B1	up-regulated	1.19571	0	0	MeRIP-seq
writer	KIAA1429	A549	knock down	AKR1B15	up-regulated	1.15797	0	0	MeRIP-seq
writer	KIAA1429	A549	knock down	CNOT4	up-regulated	2.92389	0	0	MeRIP-seq
writer	KIAA1429	A549	knock down	CNOT4	up-regulated	0.880256	0	0	MeRIP-seq
writer	KIAA1429	A549	knock down	TRIM24	up-regulated	0.589634	0	0	MeRIP-seq
writer	KIAA1429	A549	knock down	TRIM24	up-regulated	0.880927	0	0	MeRIP-seq
writer	KIAA1429	A549	knock down	TMEM213	up-regulated	2.44824	0	0	MeRIP-seq
writer	KIAA1429	A549	knock down	MRPS33	up-regulated	1.53774	0	0	MeRIP-seq
writer	KIAA1429	A549	knock down	TCAF1	up-regulated	1.4654	0	0	MeRIP-seq
writer	KIAA1429	A549	knock down	NOM1	up-regulated	0.941501	0	0	MeRIP-seq
writer	KIAA1429	A549	knock down	WDR60	up-regulated	0.624712	0	0	MeRIP-seq
writer	KIAA1429	A549	knock down	KBTBD11-OT1	up-regulated	4.41791	0	0	MeRIP-seq
writer	KIAA1429	A549	knock down	KBTBD11	up-regulated	1.22143	0	0	MeRIP-seq
writer	KIAA1429	A549	knock down	PPP1R3B	up-regulated	3.68269	0	0	MeRIP-seq
writer	KIAA1429	A549	knock down	CTD-2135J3.4	up-regulated	1.51494	0	0	MeRIP-seq
writer	KIAA1429	A549	knock down	FGL1	up-regulated	0.732196	0	0	MeRIP-seq
writer	KIAA1429	A549	knock down	SH2D4A	up-regulated	1.29936	0	0	MeRIP-seq
writer	KIAA1429	A549	knock down	SH2D4A	up-regulated	1.35533	0	0	MeRIP-seq
writer	KIAA1429	A549	knock down	INTS10	up-regulated	0.923311	0	0	MeRIP-seq
writer	KIAA1429	A549	knock down	POLR3D	up-regulated	2.17298	0	0	MeRIP-seq
writer	KIAA1429	A549	knock down	SORBS3	up-regulated	3.09019	0	0	MeRIP-seq
writer	KIAA1429	A549	knock down	SORBS3	up-regulated	0.601584	0	0	MeRIP-seq
writer	KIAA1429	A549	knock down	NEFL	up-regulated	1.88926	0	0	MeRIP-seq
writer	KIAA1429	A549	knock down	DOCK5	up-regulated	0.63234	0	0	MeRIP-seq
writer	KIAA1429	A549	knock down	BNIP3L	up-regulated	0.922315	0	0	MeRIP-seq
writer	KIAA1429	A549	knock down	CLU	up-regulated	1.27094	0	0	MeRIP-seq
writer	KIAA1429	A549	knock down	CLU	up-regulated	0.956814	0	0	MeRIP-seq
writer	KIAA1429	A549	knock down	SARAF	up-regulated	2.8871	0	0	MeRIP-seq
writer	KIAA1429	A549	knock down	LEPROTL1	up-regulated	0.88633	0	0	MeRIP-seq
writer	KIAA1429	A549	knock down	LETM2	up-regulated	4.1976	0	0	MeRIP-seq
writer	KIAA1429	A549	knock down	GPAT4	up-regulated	1.93376	0	0	MeRIP-seq
writer	KIAA1429	A549	knock down	KAT6A	up-regulated	0.735059	0	0	MeRIP-seq
writer	KIAA1429	A549	knock down	FAM110B	up-regulated	2.52115	0	0	MeRIP-seq
writer	KIAA1429	A549	knock down	SDCBP	up-regulated	6.36518	0	0	MeRIP-seq
writer	KIAA1429	A549	knock down	CHD7	up-regulated	3.25565	0	0	MeRIP-seq
writer	KIAA1429	A549	knock down	ASPH	up-regulated	0.740783	0	0	MeRIP-seq
writer	KIAA1429	A549	knock down	ASPH	up-regulated	1.80243	0	0	MeRIP-seq
writer	KIAA1429	A549	knock down	ASPH	up-regulated	1.41323	0	0	MeRIP-seq
writer	KIAA1429	A549	knock down	YTHDF3	up-regulated	6.89514	0	0	MeRIP-seq
writer	KIAA1429	A549	knock down	RP11-26J3.4	up-regulated	4.23664	0	0	MeRIP-seq
writer	KIAA1429	A549	knock down	RP11-26J3.4	up-regulated	2.09039	0	0	MeRIP-seq
writer	KIAA1429	A549	knock down	NBN	up-regulated	0.630752	0	0	MeRIP-seq
writer	KIAA1429	A549	knock down	MTDH	up-regulated	1.40531	0	0	MeRIP-seq
writer	KIAA1429	A549	knock down	MTDH	up-regulated	0.907171	0	0	MeRIP-seq
writer	KIAA1429	A549	knock down	MTDH	up-regulated	0.648771	0	0	MeRIP-seq
writer	KIAA1429	A549	knock down	MTDH	up-regulated	0.848774	0	0	MeRIP-seq
writer	KIAA1429	A549	knock down	MTDH	up-regulated	0.680396	0	0	MeRIP-seq
writer	KIAA1429	A549	knock down	MTDH	up-regulated	0.696505	0	0	MeRIP-seq
writer	KIAA1429	A549	knock down	RPL30	up-regulated	1.11417	0	0	MeRIP-seq
writer	KIAA1429	A549	knock down	ERICH5	up-regulated	0.953538	0	0	MeRIP-seq
writer	KIAA1429	A549	knock down	PABPC1	up-regulated	2.01184	0	0	MeRIP-seq
writer	KIAA1429	A549	knock down	YWHAZ	up-regulated	3.31946	0	0	MeRIP-seq
writer	KIAA1429	A549	knock down	CCAT1	up-regulated	1.40137	0	0	MeRIP-seq
writer	KIAA1429	A549	knock down	CCAT1	up-regulated	0.738901	0	0	MeRIP-seq
writer	KIAA1429	A549	knock down	ASAP1	up-regulated	0.638115	0	0	MeRIP-seq
writer	KIAA1429	A549	knock down	ASAP1	up-regulated	1.01395	0	0	MeRIP-seq
writer	KIAA1429	A549	knock down	ASAP1	up-regulated	1.08061	0	0	MeRIP-seq
writer	KIAA1429	A549	knock down	ASAP1	up-regulated	1.04083	0	0	MeRIP-seq
writer	KIAA1429	A549	knock down	ASAP1	up-regulated	0.874767	0	0	MeRIP-seq
writer	KIAA1429	A549	knock down	ASAP1	up-regulated	1.31569	0	0	MeRIP-seq
writer	KIAA1429	A549	knock down	ASAP1	up-regulated	0.761989	0	0	MeRIP-seq
writer	KIAA1429	A549	knock down	PHF20L1	up-regulated	0.657635	0	0	MeRIP-seq
writer	KIAA1429	A549	knock down	ST3GAL1	up-regulated	2.73036	0	0	MeRIP-seq
writer	KIAA1429	A549	knock down	EEF1D	up-regulated	2.22022	0	0	MeRIP-seq
writer	KIAA1429	A549	knock down	PUF60	up-regulated	1.06081	0	0	MeRIP-seq
writer	KIAA1429	A549	knock down	EXOSC4	up-regulated	3.73312	0	0	MeRIP-seq
writer	KIAA1429	A549	knock down	SHARPIN	up-regulated	0.895707	0	0	MeRIP-seq
writer	KIAA1429	A549	knock down	SHARPIN	up-regulated	2.46581	0	0	MeRIP-seq
writer	KIAA1429	A549	knock down	TONSL	up-regulated	2.12483	0	0	MeRIP-seq
writer	KIAA1429	A549	knock down	LRRC24	up-regulated	0.921378	0	0	MeRIP-seq
writer	KIAA1429	A549	knock down	ZNF34	up-regulated	2.90083	0	0	MeRIP-seq
writer	KIAA1429	A549	knock down	RPL8	up-regulated	0.762046	0	0	MeRIP-seq
writer	KIAA1429	A549	knock down	MRPL36	up-regulated	5.12144	0	0	MeRIP-seq
writer	KIAA1429	A549	knock down	MRPL36	up-regulated	5.93533	0	0	MeRIP-seq
writer	KIAA1429	A549	knock down	EEF1A1P13	up-regulated	5.79496	0	0	MeRIP-seq
writer	KIAA1429	A549	knock down	ZNF622	up-regulated	0.678209	0	0	MeRIP-seq
writer	KIAA1429	A549	knock down	FTH1P10	up-regulated	2.50095	0	0	MeRIP-seq
writer	KIAA1429	A549	knock down	RP11-152K4.2	up-regulated	1.7873	0	0	MeRIP-seq
writer	KIAA1429	A549	knock down	FYB	up-regulated	1.02505	0	0	MeRIP-seq
writer	KIAA1429	A549	knock down	RPL37	up-regulated	0.695844	0	0	MeRIP-seq
writer	KIAA1429	A549	knock down	ANXA2R	up-regulated	1.14158	0	0	MeRIP-seq
writer	KIAA1429	A549	knock down	PAIP1	up-regulated	0.766332	0	0	MeRIP-seq
writer	KIAA1429	A549	knock down	CDC20B	up-regulated	1.39903	0	0	MeRIP-seq
writer	KIAA1429	A549	knock down	SKIV2L2	up-regulated	0.60154	0	0	MeRIP-seq
writer	KIAA1429	A549	knock down	GPBP1	up-regulated	1.07064	0	0	MeRIP-seq
writer	KIAA1429	A549	knock down	CCNB1	up-regulated	2.97545	0	0	MeRIP-seq
writer	KIAA1429	A549	knock down	NSA2	up-regulated	0.623757	0	0	MeRIP-seq
writer	KIAA1429	A549	knock down	NSA2	up-regulated	0.672364	0	0	MeRIP-seq
writer	KIAA1429	A549	knock down	IQGAP2	up-regulated	1.92602	0	0	MeRIP-seq
writer	KIAA1429	A549	knock down	AGGF1	up-regulated	2.24304	0	0	MeRIP-seq
writer	KIAA1429	A549	knock down	AGGF1	up-regulated	2.42614	0	0	MeRIP-seq
writer	KIAA1429	A549	knock down	AP3B1	up-regulated	0.600993	0	0	MeRIP-seq
writer	KIAA1429	A549	knock down	CKMT2	up-regulated	1.20118	0	0	MeRIP-seq
writer	KIAA1429	A549	knock down	PAM	up-regulated	3.25135	0	0	MeRIP-seq
writer	KIAA1429	A549	knock down	CTC-554D6.1	up-regulated	4.57361	0	0	MeRIP-seq
writer	KIAA1429	A549	knock down	CCDC112	up-regulated	0.969006	0	0	MeRIP-seq
writer	KIAA1429	A549	knock down	FEM1C	up-regulated	0.99645	0	0	MeRIP-seq
writer	KIAA1429	A549	knock down	SRFBP1	up-regulated	2.69546	0	0	MeRIP-seq
writer	KIAA1429	A549	knock down	CEP120	up-regulated	0.618032	0	0	MeRIP-seq
writer	KIAA1429	A549	knock down	CSNK1G3	up-regulated	2.11123	0	0	MeRIP-seq
writer	KIAA1429	A549	knock down	PRRC1	up-regulated	1.35104	0	0	MeRIP-seq
writer	KIAA1429	A549	knock down	RAD50	up-regulated	0.797441	0	0	MeRIP-seq
writer	KIAA1429	A549	knock down	RAD50	up-regulated	0.726948	0	0	MeRIP-seq
writer	KIAA1429	A549	knock down	RAD50	up-regulated	0.921966	0	0	MeRIP-seq
writer	KIAA1429	A549	knock down	RAD50	up-regulated	0.786008	0	0	MeRIP-seq
writer	KIAA1429	A549	knock down	RAD50	up-regulated	1.81091	0	0	MeRIP-seq
writer	KIAA1429	A549	knock down	RAD50	up-regulated	0.640948	0	0	MeRIP-seq
writer	KIAA1429	A549	knock down	RAD50	up-regulated	1.56758	0	0	MeRIP-seq
writer	KIAA1429	A549	knock down	RAD50	up-regulated	2.10869	0	0	MeRIP-seq
writer	KIAA1429	A549	knock down	RAD50	up-regulated	3.86329	0	0	MeRIP-seq
writer	KIAA1429	A549	knock down	KIF3A	up-regulated	1.07467	0	0	MeRIP-seq
writer	KIAA1429	A549	knock down	ZCCHC10	up-regulated	1.5681	0	0	MeRIP-seq
writer	KIAA1429	A549	knock down	VDAC1	up-regulated	1.25396	0	0	MeRIP-seq
writer	KIAA1429	A549	knock down	VDAC1	up-regulated	2.08602	0	0	MeRIP-seq
writer	KIAA1429	A549	knock down	PPP2CA	up-regulated	1.01096	0	0	MeRIP-seq
writer	KIAA1429	A549	knock down	DDX46	up-regulated	1.26814	0	0	MeRIP-seq
writer	KIAA1429	A549	knock down	DDX46	up-regulated	1.89487	0	0	MeRIP-seq
writer	KIAA1429	A549	knock down	DDX46	up-regulated	0.785101	0	0	MeRIP-seq
writer	KIAA1429	A549	knock down	SMAD5	up-regulated	0.8403	0	0	MeRIP-seq
writer	KIAA1429	A549	knock down	ETF1	up-regulated	0.632653	0	0	MeRIP-seq
writer	KIAA1429	A549	knock down	MATR3	up-regulated	1.86902	0	0	MeRIP-seq
writer	KIAA1429	A549	knock down	MATR3	up-regulated	1.04702	0	0	MeRIP-seq
writer	KIAA1429	A549	knock down	PURA	up-regulated	2.95676	0	0	MeRIP-seq
writer	KIAA1429	A549	knock down	ANKHD1	up-regulated	1.36753	0	0	MeRIP-seq
writer	KIAA1429	A549	knock down	IK	up-regulated	1.63956	0	0	MeRIP-seq
writer	KIAA1429	A549	knock down	IK	up-regulated	3.49303	0	0	MeRIP-seq
writer	KIAA1429	A549	knock down	ZMAT2	up-regulated	1.60195	0	0	MeRIP-seq
writer	KIAA1429	A549	knock down	ZMAT2	up-regulated	0.707509	0	0	MeRIP-seq
writer	KIAA1429	A549	knock down	PCDHB2	up-regulated	1.57009	0	0	MeRIP-seq
writer	KIAA1429	A549	knock down	PCDHB2	up-regulated	1.33898	0	0	MeRIP-seq
writer	KIAA1429	A549	knock down	RP11-449H3.3	up-regulated	1.87314	0	0	MeRIP-seq
writer	KIAA1429	A549	knock down	CSF1R	up-regulated	1.21578	0	0	MeRIP-seq
writer	KIAA1429	A549	knock down	RPS14	up-regulated	2.08137	0	0	MeRIP-seq
writer	KIAA1429	A549	knock down	TNIP1	up-regulated	1.31537	0	0	MeRIP-seq
writer	KIAA1429	A549	knock down	TNIP1	up-regulated	1.16108	0	0	MeRIP-seq
writer	KIAA1429	A549	knock down	TNIP1	up-regulated	2.03864	0	0	MeRIP-seq
writer	KIAA1429	A549	knock down	TNIP1	up-regulated	2.31182	0	0	MeRIP-seq
writer	KIAA1429	A549	knock down	G3BP1	up-regulated	0.693438	0	0	MeRIP-seq
writer	KIAA1429	A549	knock down	GALNT10	up-regulated	0.605263	0	0	MeRIP-seq
writer	KIAA1429	A549	knock down	LARP1	up-regulated	0.60143	0	0	MeRIP-seq
writer	KIAA1429	A549	knock down	LARP1	up-regulated	1.69124	0	0	MeRIP-seq
writer	KIAA1429	A549	knock down	LARP1	up-regulated	0.952947	0	0	MeRIP-seq
writer	KIAA1429	A549	knock down	LARP1	up-regulated	0.703671	0	0	MeRIP-seq
writer	KIAA1429	A549	knock down	HAVCR1	up-regulated	3.26018	0	0	MeRIP-seq
writer	KIAA1429	A549	knock down	HAVCR1	up-regulated	0.829757	0	0	MeRIP-seq
writer	KIAA1429	A549	knock down	CLINT1	up-regulated	1.70207	0	0	MeRIP-seq
writer	KIAA1429	A549	knock down	CLINT1	up-regulated	1.88841	0	0	MeRIP-seq
writer	KIAA1429	A549	knock down	RNF145	up-regulated	2.42034	0	0	MeRIP-seq
writer	KIAA1429	A549	knock down	ADRA1B	up-regulated	1.16633	0	0	MeRIP-seq
writer	KIAA1429	A549	knock down	SPDL1	up-regulated	1.03402	0	0	MeRIP-seq
writer	KIAA1429	A549	knock down	NKX2-5	up-regulated	6.06564	0	0	MeRIP-seq
writer	KIAA1429	A549	knock down	NKX2-5	up-regulated	5.87222	0	0	MeRIP-seq
writer	KIAA1429	A549	knock down	NKX2-5	up-regulated	6.40787	0	0	MeRIP-seq
writer	KIAA1429	A549	knock down	FAF2	up-regulated	0.803287	0	0	MeRIP-seq
writer	KIAA1429	A549	knock down	UIMC1	up-regulated	1.47267	0	0	MeRIP-seq
writer	KIAA1429	A549	knock down	ZNF346	up-regulated	1.4356	0	0	MeRIP-seq
writer	KIAA1429	A549	knock down	LMAN2	up-regulated	1.46387	0	0	MeRIP-seq
writer	KIAA1429	A549	knock down	DDX41	up-regulated	0.737425	0	0	MeRIP-seq
writer	KIAA1429	A549	knock down	DDX41	up-regulated	1.27874	0	0	MeRIP-seq
writer	KIAA1429	A549	knock down	TMED9	up-regulated	0.634136	0	0	MeRIP-seq
writer	KIAA1429	A549	knock down	HNRNPAB	up-regulated	5.62594	0	0	MeRIP-seq
writer	KIAA1429	A549	knock down	HNRNPAB	up-regulated	2.20211	0	0	MeRIP-seq
writer	KIAA1429	A549	knock down	HNRNPAB	up-regulated	3.34159	0	0	MeRIP-seq
writer	KIAA1429	A549	knock down	HNRNPAB	up-regulated	2.2028	0	0	MeRIP-seq
writer	KIAA1429	A549	knock down	HNRNPAB	up-regulated	1.34182	0	0	MeRIP-seq
writer	KIAA1429	A549	knock down	ZNF354A	up-regulated	0.789845	0	0	MeRIP-seq
writer	KIAA1429	A549	knock down	ZNF354C	up-regulated	2.63404	0	0	MeRIP-seq
writer	KIAA1429	A549	knock down	MAML1	up-regulated	4.51343	0	0	MeRIP-seq
writer	KIAA1429	A549	knock down	CNOT6	up-regulated	1.08989	0	0	MeRIP-seq
writer	KIAA1429	A549	knock down	RACK1	up-regulated	2.58467	0	0	MeRIP-seq
writer	KIAA1429	A549	knock down	CTC-338M12.4	up-regulated	4.18044	0	0	MeRIP-seq
writer	KIAA1429	A549	knock down	CTC-338M12.4	up-regulated	1.04202	0	0	MeRIP-seq
writer	KIAA1429	A549	knock down	SLC22A23	up-regulated	1.36357	0	0	MeRIP-seq
writer	KIAA1429	A549	knock down	PRPF4B	up-regulated	0.807985	0	0	MeRIP-seq
writer	KIAA1429	A549	knock down	RREB1	up-regulated	3.0231	0	0	MeRIP-seq
writer	KIAA1429	A549	knock down	RIOK1	up-regulated	0.620332	0	0	MeRIP-seq
writer	KIAA1429	A549	knock down	DSP	up-regulated	2.41709	0	0	MeRIP-seq
writer	KIAA1429	A549	knock down	SNRNP48	up-regulated	1.00707	0	0	MeRIP-seq
writer	KIAA1429	A549	knock down	SNRNP48	up-regulated	1.13067	0	0	MeRIP-seq
writer	KIAA1429	A549	knock down	EEF1E1-BLOC1S5	up-regulated	2.25813	0	0	MeRIP-seq
writer	KIAA1429	A549	knock down	PAK1IP1	up-regulated	1.50463	0	0	MeRIP-seq
writer	KIAA1429	A549	knock down	SMIM13	up-regulated	2.77027	0	0	MeRIP-seq
writer	KIAA1429	A549	knock down	NOL7	up-regulated	0.691769	0	0	MeRIP-seq
writer	KIAA1429	A549	knock down	NUP153	up-regulated	4.80825	0	0	MeRIP-seq
writer	KIAA1429	A549	knock down	DCDC2	up-regulated	0.685885	0	0	MeRIP-seq
writer	KIAA1429	A549	knock down	DCDC2	up-regulated	0.66462	0	0	MeRIP-seq
writer	KIAA1429	A549	knock down	HIST1H4C	up-regulated	1.20688	0	0	MeRIP-seq
writer	KIAA1429	A549	knock down	HIST1H2AG	up-regulated	2.2287	0	0	MeRIP-seq
writer	KIAA1429	A549	knock down	ABCF1	up-regulated	0.716142	0	0	MeRIP-seq
writer	KIAA1429	A549	knock down	MDC1	up-regulated	1.1411	0	0	MeRIP-seq
writer	KIAA1429	A549	knock down	BAG6	up-regulated	0.626288	0	0	MeRIP-seq
writer	KIAA1429	A549	knock down	C6orf47	up-regulated	1.97731	0	0	MeRIP-seq
writer	KIAA1429	A549	knock down	XXbac-BPG246D15.9	up-regulated	0.658381	0	0	MeRIP-seq
writer	KIAA1429	A549	knock down	RPS18	up-regulated	1.97235	0	0	MeRIP-seq
writer	KIAA1429	A549	knock down	RPS18	up-regulated	5.68014	0	0	MeRIP-seq
writer	KIAA1429	A549	knock down	PFDN6	up-regulated	1.13012	0	0	MeRIP-seq
writer	KIAA1429	A549	knock down	UHRF1BP1	up-regulated	1.8994	0	0	MeRIP-seq
writer	KIAA1429	A549	knock down	UHRF1BP1	up-regulated	3.22225	0	0	MeRIP-seq
writer	KIAA1429	A549	knock down	UHRF1BP1	up-regulated	0.748549	0	0	MeRIP-seq
writer	KIAA1429	A549	knock down	TAF11	up-regulated	5.08779	0	0	MeRIP-seq
writer	KIAA1429	A549	knock down	ANKS1A	up-regulated	3.32274	0	0	MeRIP-seq
writer	KIAA1429	A549	knock down	RPL10A	up-regulated	0.78355	0	0	MeRIP-seq
writer	KIAA1429	A549	knock down	RPL10A	up-regulated	0.740445	0	0	MeRIP-seq
writer	KIAA1429	A549	knock down	CCDC167	up-regulated	1.82924	0	0	MeRIP-seq
writer	KIAA1429	A549	knock down	CCDC167	up-regulated	1.55776	0	0	MeRIP-seq
writer	KIAA1429	A549	knock down	CCDC167	up-regulated	1.69308	0	0	MeRIP-seq
writer	KIAA1429	A549	knock down	CCDC167	up-regulated	1.4203	0	0	MeRIP-seq
writer	KIAA1429	A549	knock down	ZFAND3	up-regulated	1.08272	0	0	MeRIP-seq
writer	KIAA1429	A549	knock down	BYSL	up-regulated	9.22477	0	0	MeRIP-seq
writer	KIAA1429	A549	knock down	MEA1	up-regulated	2.1368	0	0	MeRIP-seq
writer	KIAA1429	A549	knock down	MEA1	up-regulated	0.582983	0	0	MeRIP-seq
writer	KIAA1429	A549	knock down	MEA1	up-regulated	0.933067	0	0	MeRIP-seq
writer	KIAA1429	A549	knock down	KLC4	up-regulated	1.0798	0	0	MeRIP-seq
writer	KIAA1429	A549	knock down	MAD2L1BP	up-regulated	1.5055	0	0	MeRIP-seq
writer	KIAA1429	A549	knock down	CD2AP	up-regulated	0.724152	0	0	MeRIP-seq
writer	KIAA1429	A549	knock down	CENPQ	up-regulated	1.6057	0	0	MeRIP-seq
writer	KIAA1429	A549	knock down	FBXO9	up-regulated	1.00879	0	0	MeRIP-seq
writer	KIAA1429	A549	knock down	PTP4A1	up-regulated	1.09911	0	0	MeRIP-seq
writer	KIAA1429	A549	knock down	SMAP1	up-regulated	0.942138	0	0	MeRIP-seq
writer	KIAA1429	A549	knock down	FILIP1	up-regulated	1.34542	0	0	MeRIP-seq
writer	KIAA1429	A549	knock down	FILIP1	up-regulated	1.77481	0	0	MeRIP-seq
writer	KIAA1429	A549	knock down	SENP6	up-regulated	2.18899	0	0	MeRIP-seq
writer	KIAA1429	A549	knock down	PHIP	up-regulated	2.25185	0	0	MeRIP-seq
writer	KIAA1429	A549	knock down	PHIP	up-regulated	3.64186	0	0	MeRIP-seq
writer	KIAA1429	A549	knock down	PHIP	up-regulated	1.99434	0	0	MeRIP-seq
writer	KIAA1429	A549	knock down	HMGN3	up-regulated	1.63446	0	0	MeRIP-seq
writer	KIAA1429	A549	knock down	RP11-296E7.1	up-regulated	1.61954	0	0	MeRIP-seq
writer	KIAA1429	A549	knock down	TPBG	up-regulated	1.93952	0	0	MeRIP-seq
writer	KIAA1429	A549	knock down	TPBG	up-regulated	1.13925	0	0	MeRIP-seq
writer	KIAA1429	A549	knock down	SYNCRIP	up-regulated	1.15892	0	0	MeRIP-seq
writer	KIAA1429	A549	knock down	MDN1	up-regulated	0.67801	0	0	MeRIP-seq
writer	KIAA1429	A549	knock down	UFL1	up-regulated	0.752289	0	0	MeRIP-seq
writer	KIAA1429	A549	knock down	USP45	up-regulated	1.14839	0	0	MeRIP-seq
writer	KIAA1429	A549	knock down	GTF3C6	up-regulated	1.40634	0	0	MeRIP-seq
writer	KIAA1429	A549	knock down	GTF3C6	up-regulated	0.807992	0	0	MeRIP-seq
writer	KIAA1429	A549	knock down	MARCKS	up-regulated	0.73222	0	0	MeRIP-seq
writer	KIAA1429	A549	knock down	KPNA5	up-regulated	2.19757	0	0	MeRIP-seq
writer	KIAA1429	A549	knock down	NUS1	up-regulated	2.30675	0	0	MeRIP-seq
writer	KIAA1429	A549	knock down	MCM9	up-regulated	0.916404	0	0	MeRIP-seq
writer	KIAA1429	A549	knock down	MCM9	up-regulated	0.956514	0	0	MeRIP-seq
writer	KIAA1429	A549	knock down	RSPO3	up-regulated	0.817992	0	0	MeRIP-seq
writer	KIAA1429	A549	knock down	RP3-403A15.5	up-regulated	2.41045	0	0	MeRIP-seq
writer	KIAA1429	A549	knock down	RP3-403A15.5	up-regulated	1.16632	0	0	MeRIP-seq
writer	KIAA1429	A549	knock down	PTPRK	up-regulated	1.0417	0	0	MeRIP-seq
writer	KIAA1429	A549	knock down	EPB41L2	up-regulated	5.25536	0	0	MeRIP-seq
writer	KIAA1429	A549	knock down	EPB41L2	up-regulated	3.01934	0	0	MeRIP-seq
writer	KIAA1429	A549	knock down	EPB41L2	up-regulated	1.36864	0	0	MeRIP-seq
writer	KIAA1429	A549	knock down	BCLAF1	up-regulated	0.802055	0	0	MeRIP-seq
writer	KIAA1429	A549	knock down	PHACTR2	up-regulated	2.16718	0	0	MeRIP-seq
writer	KIAA1429	A549	knock down	FBXO30	up-regulated	1.37428	0	0	MeRIP-seq
writer	KIAA1429	A549	knock down	TAB2	up-regulated	2.24423	0	0	MeRIP-seq
writer	KIAA1429	A549	knock down	AKAP12	up-regulated	0.97611	0	0	MeRIP-seq
writer	KIAA1429	A549	knock down	AKAP12	up-regulated	1.68665	0	0	MeRIP-seq
writer	KIAA1429	A549	knock down	AKAP12	up-regulated	1.06442	0	0	MeRIP-seq
writer	KIAA1429	A549	knock down	ZBTB2	up-regulated	1.33428	0	0	MeRIP-seq
writer	KIAA1429	A549	knock down	SYNJ2	up-regulated	0.642539	0	0	MeRIP-seq
writer	KIAA1429	A549	knock down	EZR	up-regulated	0.884254	0	0	MeRIP-seq
writer	KIAA1429	A549	knock down	EZR	up-regulated	0.823834	0	0	MeRIP-seq
writer	KIAA1429	A549	knock down	EZR	up-regulated	0.731221	0	0	MeRIP-seq
writer	KIAA1429	A549	knock down	MLLT4	up-regulated	4.9647	0	0	MeRIP-seq
writer	KIAA1429	A549	knock down	MLLT4	up-regulated	0.654787	0	0	MeRIP-seq
writer	KIAA1429	A549	knock down	SUMF1	up-regulated	1.48693	0	0	MeRIP-seq
writer	KIAA1429	A549	knock down	BHLHE40	up-regulated	0.968755	0	0	MeRIP-seq
writer	KIAA1429	A549	knock down	SETD5	up-regulated	0.632645	0	0	MeRIP-seq
writer	KIAA1429	A549	knock down	SETD5	up-regulated	0.888476	0	0	MeRIP-seq
writer	KIAA1429	A549	knock down	PRRT3	up-regulated	1.76876	0	0	MeRIP-seq
writer	KIAA1429	A549	knock down	PRRT3	up-regulated	2.78708	0	0	MeRIP-seq
writer	KIAA1429	A549	knock down	SLC6A6	up-regulated	0.710364	0	0	MeRIP-seq
writer	KIAA1429	A549	knock down	RAB5A	up-regulated	0.805934	0	0	MeRIP-seq
writer	KIAA1429	A549	knock down	RAB5A	up-regulated	1.0036	0	0	MeRIP-seq
writer	KIAA1429	A549	knock down	SGO1	up-regulated	2.19573	0	0	MeRIP-seq
writer	KIAA1429	A549	knock down	MLH1	up-regulated	1.96726	0	0	MeRIP-seq
writer	KIAA1429	A549	knock down	ENTPD3-AS1	up-regulated	0.91522	0	0	MeRIP-seq
writer	KIAA1429	A549	knock down	RP4-613B23.5	up-regulated	2.00484	0	0	MeRIP-seq
writer	KIAA1429	A549	knock down	SNRK	up-regulated	2.53594	0	0	MeRIP-seq
writer	KIAA1429	A549	knock down	TCAIM	up-regulated	0.726589	0	0	MeRIP-seq
writer	KIAA1429	A549	knock down	RP11-944L7.4	up-regulated	1.19657	0	0	MeRIP-seq
writer	KIAA1429	A549	knock down	ZNF502	up-regulated	1.52202	0	0	MeRIP-seq
writer	KIAA1429	A549	knock down	CCDC12	up-regulated	2.57501	0	0	MeRIP-seq
writer	KIAA1429	A549	knock down	CCDC12	up-regulated	1.46401	0	0	MeRIP-seq
writer	KIAA1429	A549	knock down	COL7A1	up-regulated	1.2721	0	0	MeRIP-seq
writer	KIAA1429	A549	knock down	PRKAR2A	up-regulated	1.81351	0	0	MeRIP-seq
writer	KIAA1429	A549	knock down	RBM6	up-regulated	2.28519	0	0	MeRIP-seq
writer	KIAA1429	A549	knock down	RBM6	up-regulated	2.79999	0	0	MeRIP-seq
writer	KIAA1429	A549	knock down	RBM6	up-regulated	1.43367	0	0	MeRIP-seq
writer	KIAA1429	A549	knock down	RBM6	up-regulated	2.00212	0	0	MeRIP-seq
writer	KIAA1429	A549	knock down	RBM6	up-regulated	2.04433	0	0	MeRIP-seq
writer	KIAA1429	A549	knock down	RBM6	up-regulated	2.13626	0	0	MeRIP-seq
writer	KIAA1429	A549	knock down	RBM6	up-regulated	1.34651	0	0	MeRIP-seq
writer	KIAA1429	A549	knock down	CISH	up-regulated	1.10414	0	0	MeRIP-seq
writer	KIAA1429	A549	knock down	DCAF1	up-regulated	0.663093	0	0	MeRIP-seq
writer	KIAA1429	A549	knock down	GNL3	up-regulated	0.894157	0	0	MeRIP-seq
writer	KIAA1429	A549	knock down	TKT	up-regulated	3.23125	0	0	MeRIP-seq
writer	KIAA1429	A549	knock down	TKT	up-regulated	0.613261	0	0	MeRIP-seq
writer	KIAA1429	A549	knock down	MAGI1	up-regulated	0.74942	0	0	MeRIP-seq
writer	KIAA1429	A549	knock down	TMF1	up-regulated	0.992992	0	0	MeRIP-seq
writer	KIAA1429	A549	knock down	TMF1	up-regulated	1.09747	0	0	MeRIP-seq
writer	KIAA1429	A549	knock down	TMF1	up-regulated	1.01773	0	0	MeRIP-seq
writer	KIAA1429	A549	knock down	TMF1	up-regulated	0.785776	0	0	MeRIP-seq
writer	KIAA1429	A549	knock down	ROBO1	up-regulated	1.1089	0	0	MeRIP-seq
writer	KIAA1429	A549	knock down	ROBO1	up-regulated	0.716684	0	0	MeRIP-seq
writer	KIAA1429	A549	knock down	ROBO1	up-regulated	0.946224	0	0	MeRIP-seq
writer	KIAA1429	A549	knock down	ST3GAL6	up-regulated	0.604624	0	0	MeRIP-seq
writer	KIAA1429	A549	knock down	TOMM70	up-regulated	0.760324	0	0	MeRIP-seq
writer	KIAA1429	A549	knock down	TOMM70	up-regulated	0.8732	0	0	MeRIP-seq
writer	KIAA1429	A549	knock down	TOMM70	up-regulated	0.737856	0	0	MeRIP-seq
writer	KIAA1429	A549	knock down	SLC9C1	up-regulated	1.43903	0	0	MeRIP-seq
writer	KIAA1429	A549	knock down	CCDC80	up-regulated	1.59512	0	0	MeRIP-seq
writer	KIAA1429	A549	knock down	COX17	up-regulated	4.88034	0	0	MeRIP-seq
writer	KIAA1429	A549	knock down	GOLGB1	up-regulated	1.03916	0	0	MeRIP-seq
writer	KIAA1429	A549	knock down	OSBPL11	up-regulated	2.25628	0	0	MeRIP-seq
writer	KIAA1429	A549	knock down	CHCHD6	up-regulated	4.06234	0	0	MeRIP-seq
writer	KIAA1429	A549	knock down	PODXL2	up-regulated	0.898689	0	0	MeRIP-seq
writer	KIAA1429	A549	knock down	RAB7A	up-regulated	0.665379	0	0	MeRIP-seq
writer	KIAA1429	A549	knock down	ISY1-RAB43	up-regulated	4.01648	0	0	MeRIP-seq
writer	KIAA1429	A549	knock down	MBD4	up-regulated	1.7834	0	0	MeRIP-seq
writer	KIAA1429	A549	knock down	NUDT16	up-regulated	2.28753	0	0	MeRIP-seq
writer	KIAA1429	A549	knock down	CDV3	up-regulated	0.646778	0	0	MeRIP-seq
writer	KIAA1429	A549	knock down	CEP63	up-regulated	3.68902	0	0	MeRIP-seq
writer	KIAA1429	A549	knock down	CEP63	up-regulated	1.7048	0	0	MeRIP-seq
writer	KIAA1429	A549	knock down	CEP63	up-regulated	1.60862	0	0	MeRIP-seq
writer	KIAA1429	A549	knock down	CEP63	up-regulated	1.74126	0	0	MeRIP-seq
writer	KIAA1429	A549	knock down	ZBTB38	up-regulated	0.733437	0	0	MeRIP-seq
writer	KIAA1429	A549	knock down	WWTR1	up-regulated	1.64487	0	0	MeRIP-seq
writer	KIAA1429	A549	knock down	PFN2	up-regulated	1.55333	0	0	MeRIP-seq
writer	KIAA1429	A549	knock down	SERP1	up-regulated	1.04619	0	0	MeRIP-seq
writer	KIAA1429	A549	knock down	SERP1	up-regulated	0.899104	0	0	MeRIP-seq
writer	KIAA1429	A549	knock down	SERP1	up-regulated	1.19772	0	0	MeRIP-seq
writer	KIAA1429	A549	knock down	SERP1	up-regulated	1.04467	0	0	MeRIP-seq
writer	KIAA1429	A549	knock down	SERP1	up-regulated	2.91302	0	0	MeRIP-seq
writer	KIAA1429	A549	knock down	SLC33A1	up-regulated	1.25852	0	0	MeRIP-seq
writer	KIAA1429	A549	knock down	IQCJ-SCHIP1	up-regulated	3.48446	0	0	MeRIP-seq
writer	KIAA1429	A549	knock down	IQCJ-SCHIP1	up-regulated	3.59057	0	0	MeRIP-seq
writer	KIAA1429	A549	knock down	IL12A-AS1	up-regulated	1.2517	0	0	MeRIP-seq
writer	KIAA1429	A549	knock down	RP11-432B6.3	up-regulated	0.94776	0	0	MeRIP-seq
writer	KIAA1429	A549	knock down	GOLIM4	up-regulated	0.941421	0	0	MeRIP-seq
writer	KIAA1429	A549	knock down	GOLIM4	up-regulated	0.729894	0	0	MeRIP-seq
writer	KIAA1429	A549	knock down	GOLIM4	up-regulated	2.81042	0	0	MeRIP-seq
writer	KIAA1429	A549	knock down	GOLIM4	up-regulated	2.18056	0	0	MeRIP-seq
writer	KIAA1429	A549	knock down	GOLIM4	up-regulated	0.59902	0	0	MeRIP-seq
writer	KIAA1429	A549	knock down	SEC62	up-regulated	0.704234	0	0	MeRIP-seq
writer	KIAA1429	A549	knock down	SEC62	up-regulated	0.922883	0	0	MeRIP-seq
writer	KIAA1429	A549	knock down	RP11-420J11.1	up-regulated	2.05978	0	0	MeRIP-seq
writer	KIAA1429	A549	knock down	KLHL24	up-regulated	0.956814	0	0	MeRIP-seq
writer	KIAA1429	A549	knock down	PSMD2	up-regulated	1.06878	0	0	MeRIP-seq
writer	KIAA1429	A549	knock down	PSMD2	up-regulated	1.01286	0	0	MeRIP-seq
writer	KIAA1429	A549	knock down	EIF4G1	up-regulated	1.47065	0	0	MeRIP-seq
writer	KIAA1429	A549	knock down	EHHADH	up-regulated	2.00476	0	0	MeRIP-seq
writer	KIAA1429	A549	knock down	PCYT1A	up-regulated	0.680775	0	0	MeRIP-seq
writer	KIAA1429	A549	knock down	PIGZ	up-regulated	1.82432	0	0	MeRIP-seq
writer	KIAA1429	A549	knock down	LMLN	up-regulated	1.31935	0	0	MeRIP-seq
writer	KIAA1429	A549	knock down	SON	up-regulated	1.11306	0	0	MeRIP-seq
writer	KIAA1429	A549	knock down	RRP1	up-regulated	1.94268	0	0	MeRIP-seq
writer	KIAA1429	A549	knock down	SUMO3	up-regulated	1.44803	0	0	MeRIP-seq
writer	KIAA1429	A549	knock down	PTTG1IP	up-regulated	0.605177	0	0	MeRIP-seq
writer	KIAA1429	A549	knock down	FAM207A	up-regulated	3.54362	0	0	MeRIP-seq
writer	KIAA1429	A549	knock down	FAM207A	up-regulated	5.27519	0	0	MeRIP-seq
writer	KIAA1429	A549	knock down	FAM207A	up-regulated	6.87983	0	0	MeRIP-seq
writer	KIAA1429	A549	knock down	FAM207A	up-regulated	4.83446	0	0	MeRIP-seq
writer	KIAA1429	A549	knock down	FAM207A	up-regulated	5.70401	0	0	MeRIP-seq
writer	KIAA1429	A549	knock down	ZNF721	up-regulated	2.04133	0	0	MeRIP-seq
writer	KIAA1429	A549	knock down	SLC26A1	up-regulated	1.79841	0	0	MeRIP-seq
writer	KIAA1429	A549	knock down	SLC26A1	up-regulated	1.14746	0	0	MeRIP-seq
writer	KIAA1429	A549	knock down	LETM1	up-regulated	1.94965	0	0	MeRIP-seq
writer	KIAA1429	A549	knock down	LETM1	up-regulated	2.07347	0	0	MeRIP-seq
writer	KIAA1429	A549	knock down	LETM1	up-regulated	5.86784	0	0	MeRIP-seq
writer	KIAA1429	A549	knock down	NOP14	up-regulated	0.781928	0	0	MeRIP-seq
writer	KIAA1429	A549	knock down	EVC	up-regulated	4.74959	0	0	MeRIP-seq
writer	KIAA1429	A549	knock down	EVC	up-regulated	2.11613	0	0	MeRIP-seq
writer	KIAA1429	A549	knock down	MRFAP1L1	up-regulated	6.1671	0	0	MeRIP-seq
writer	KIAA1429	A549	knock down	MRFAP1L1	up-regulated	4.54545	0	0	MeRIP-seq
writer	KIAA1429	A549	knock down	GRPEL1	up-regulated	1.10609	0	0	MeRIP-seq
writer	KIAA1429	A549	knock down	GRPEL1	up-regulated	1.05596	0	0	MeRIP-seq
writer	KIAA1429	A549	knock down	WDR1	up-regulated	0.875222	0	0	MeRIP-seq
writer	KIAA1429	A549	knock down	BOD1L1	up-regulated	0.72004	0	0	MeRIP-seq
writer	KIAA1429	A549	knock down	RP11-665G4.1	up-regulated	4.28674	0	0	MeRIP-seq
writer	KIAA1429	A549	knock down	TAPT1	up-regulated	0.936577	0	0	MeRIP-seq
writer	KIAA1429	A549	knock down	UGDH	up-regulated	1.42351	0	0	MeRIP-seq
writer	KIAA1429	A549	knock down	UGDH	up-regulated	1.58607	0	0	MeRIP-seq
writer	KIAA1429	A549	knock down	UBE2K	up-regulated	0.629983	0	0	MeRIP-seq
writer	KIAA1429	A549	knock down	YTHDC1	up-regulated	2.5166	0	0	MeRIP-seq
writer	KIAA1429	A549	knock down	YTHDC1	up-regulated	3.15311	0	0	MeRIP-seq
writer	KIAA1429	A549	knock down	YTHDC1	up-regulated	2.55081	0	0	MeRIP-seq
writer	KIAA1429	A549	knock down	YTHDC1	up-regulated	4.48049	0	0	MeRIP-seq
writer	KIAA1429	A549	knock down	RUFY3	up-regulated	1.70996	0	0	MeRIP-seq
writer	KIAA1429	A549	knock down	CXCL1	up-regulated	1.32437	0	0	MeRIP-seq
writer	KIAA1429	A549	knock down	CXCL1	up-regulated	0.794995	0	0	MeRIP-seq
writer	KIAA1429	A549	knock down	SEPT11	up-regulated	0.79994	0	0	MeRIP-seq
writer	KIAA1429	A549	knock down	HNRNPD	up-regulated	0.79688	0	0	MeRIP-seq
writer	KIAA1429	A549	knock down	HNRNPDL	up-regulated	3.75161	0	0	MeRIP-seq
writer	KIAA1429	A549	knock down	HNRNPDL	up-regulated	1.85298	0	0	MeRIP-seq
writer	KIAA1429	A549	knock down	HNRNPDL	up-regulated	1.37591	0	0	MeRIP-seq
writer	KIAA1429	A549	knock down	HNRNPDL	up-regulated	8.723	0	0	MeRIP-seq
writer	KIAA1429	A549	knock down	HNRNPDL	up-regulated	1.05005	0	0	MeRIP-seq
writer	KIAA1429	A549	knock down	LIN54	up-regulated	0.833872	0	0	MeRIP-seq
writer	KIAA1429	A549	knock down	AFF1	up-regulated	1.50584	0	0	MeRIP-seq
writer	KIAA1429	A549	knock down	AFF1	up-regulated	0.702272	0	0	MeRIP-seq
writer	KIAA1429	A549	knock down	NUDT9	up-regulated	1.9863	0	0	MeRIP-seq
writer	KIAA1429	A549	knock down	HSP90AB3P	up-regulated	1.00796	0	0	MeRIP-seq
writer	KIAA1429	A549	knock down	SPP1	up-regulated	2.88816	0	0	MeRIP-seq
writer	KIAA1429	A549	knock down	HERC3	up-regulated	8.76342	0	0	MeRIP-seq
writer	KIAA1429	A549	knock down	PDLIM5	up-regulated	1.08113	0	0	MeRIP-seq
writer	KIAA1429	A549	knock down	PPP3CA	up-regulated	1.59539	0	0	MeRIP-seq
writer	KIAA1429	A549	knock down	CENPE	up-regulated	1.57066	0	0	MeRIP-seq
writer	KIAA1429	A549	knock down	EEF1A1P9	up-regulated	2.55553	0	0	MeRIP-seq
writer	KIAA1429	A549	knock down	GAR1	up-regulated	1.8149	0	0	MeRIP-seq
writer	KIAA1429	A549	knock down	ARSJ	up-regulated	1.77953	0	0	MeRIP-seq
writer	KIAA1429	A549	knock down	TRAM1L1	up-regulated	0.837556	0	0	MeRIP-seq
writer	KIAA1429	A549	knock down	TRAM1L1	up-regulated	0.719182	0	0	MeRIP-seq
writer	KIAA1429	A549	knock down	SYNPO2	up-regulated	1.01418	0	0	MeRIP-seq
writer	KIAA1429	A549	knock down	LARP1B	up-regulated	1.42335	0	0	MeRIP-seq
writer	KIAA1429	A549	knock down	PGRMC2	up-regulated	1.03066	0	0	MeRIP-seq
writer	KIAA1429	A549	knock down	PABPC4L	up-regulated	0.614431	0	0	MeRIP-seq
writer	KIAA1429	A549	knock down	PABPC4L	up-regulated	1.54194	0	0	MeRIP-seq
writer	KIAA1429	A549	knock down	NAA15	up-regulated	1.4427	0	0	MeRIP-seq
writer	KIAA1429	A549	knock down	NAA15	up-regulated	0.761808	0	0	MeRIP-seq
writer	KIAA1429	A549	knock down	MAML3	up-regulated	0.926473	0	0	MeRIP-seq
writer	KIAA1429	A549	knock down	CLGN	up-regulated	1.53745	0	0	MeRIP-seq
writer	KIAA1429	A549	knock down	SMARCA5	up-regulated	1.10945	0	0	MeRIP-seq
writer	KIAA1429	A549	knock down	SMAD1	up-regulated	1.25655	0	0	MeRIP-seq
writer	KIAA1429	A549	knock down	FGB	up-regulated	1.19533	0	0	MeRIP-seq
writer	KIAA1429	A549	knock down	FGB	up-regulated	1.79424	0	0	MeRIP-seq
writer	KIAA1429	A549	knock down	FGB	up-regulated	1.15961	0	0	MeRIP-seq
writer	KIAA1429	A549	knock down	FGA	up-regulated	2.36257	0	0	MeRIP-seq
writer	KIAA1429	A549	knock down	FGA	up-regulated	1.84437	0	0	MeRIP-seq
writer	KIAA1429	A549	knock down	FGA	up-regulated	0.719114	0	0	MeRIP-seq
writer	KIAA1429	A549	knock down	FGG	up-regulated	2.84654	0	0	MeRIP-seq
writer	KIAA1429	A549	knock down	FGG	up-regulated	4.26233	0	0	MeRIP-seq
writer	KIAA1429	A549	knock down	MAP9	up-regulated	0.770808	0	0	MeRIP-seq
writer	KIAA1429	A549	knock down	FAM198B	up-regulated	0.696821	0	0	MeRIP-seq
writer	KIAA1429	A549	knock down	FAM198B	up-regulated	1.57489	0	0	MeRIP-seq
writer	KIAA1429	A549	knock down	TMEM144	up-regulated	2.29783	0	0	MeRIP-seq
writer	KIAA1429	A549	knock down	PALLD	up-regulated	0.598007	0	0	MeRIP-seq
writer	KIAA1429	A549	knock down	MICAL3	up-regulated	0.852333	0	0	MeRIP-seq
writer	KIAA1429	A549	knock down	UFD1L	up-regulated	1.64971	0	0	MeRIP-seq
writer	KIAA1429	A549	knock down	RTN4R	up-regulated	0.626955	0	0	MeRIP-seq
writer	KIAA1429	A549	knock down	SNAP29	up-regulated	1.58589	0	0	MeRIP-seq
writer	KIAA1429	A549	knock down	UBE2L3	up-regulated	0.719197	0	0	MeRIP-seq
writer	KIAA1429	A549	knock down	UBE2L3	up-regulated	1.99829	0	0	MeRIP-seq
writer	KIAA1429	A549	knock down	SPECC1L	up-regulated	5.36146	0	0	MeRIP-seq
writer	KIAA1429	A549	knock down	NF2	up-regulated	1.75475	0	0	MeRIP-seq
writer	KIAA1429	A549	knock down	MORC2	up-regulated	2.4234	0	0	MeRIP-seq
writer	KIAA1429	A549	knock down	APOL1	up-regulated	1.89853	0	0	MeRIP-seq
writer	KIAA1429	A549	knock down	APOL1	up-regulated	0.91623	0	0	MeRIP-seq
writer	KIAA1429	A549	knock down	MYH9	up-regulated	0.910479	0	0	MeRIP-seq
writer	KIAA1429	A549	knock down	MYH9	up-regulated	0.70437	0	0	MeRIP-seq
writer	KIAA1429	A549	knock down	C1QTNF6	up-regulated	0.759369	0	0	MeRIP-seq
writer	KIAA1429	A549	knock down	C1QTNF6	up-regulated	2.78372	0	0	MeRIP-seq
writer	KIAA1429	A549	knock down	C1QTNF6	up-regulated	1.29226	0	0	MeRIP-seq
writer	KIAA1429	A549	knock down	CDC42EP1	up-regulated	3.41901	0	0	MeRIP-seq
writer	KIAA1429	A549	knock down	CDC42EP1	up-regulated	3.375	0	0	MeRIP-seq
writer	KIAA1429	A549	knock down	CDC42EP1	up-regulated	4.9132	0	0	MeRIP-seq
writer	KIAA1429	A549	knock down	NOL12	up-regulated	1.89139	0	0	MeRIP-seq
writer	KIAA1429	A549	knock down	NOL12	up-regulated	1.88793	0	0	MeRIP-seq
writer	KIAA1429	A549	knock down	RPL3	up-regulated	2.77674	0	0	MeRIP-seq
writer	KIAA1429	A549	knock down	TNRC6B	up-regulated	1.74118	0	0	MeRIP-seq
writer	KIAA1429	A549	knock down	MKL1	up-regulated	0.670844	0	0	MeRIP-seq
writer	KIAA1429	A549	knock down	ACO2	up-regulated	2.87166	0	0	MeRIP-seq
writer	KIAA1429	A549	knock down	PACSIN2	up-regulated	2.38969	0	0	MeRIP-seq
writer	KIAA1429	A549	knock down	PACSIN2	up-regulated	1.0447	0	0	MeRIP-seq
writer	KIAA1429	A549	knock down	PACSIN2	up-regulated	2.57675	0	0	MeRIP-seq
writer	KIAA1429	A549	knock down	PACSIN2	up-regulated	2.93376	0	0	MeRIP-seq
writer	KIAA1429	A549	knock down	CDK11B	up-regulated	0.586957	0	0	MeRIP-seq
writer	KIAA1429	A549	knock down	CDK11A	up-regulated	3.23933	0	0	MeRIP-seq
writer	KIAA1429	A549	knock down	CEP104	up-regulated	1.32205	0	0	MeRIP-seq
writer	KIAA1429	A549	knock down	RPL22	up-regulated	1.4258	0	0	MeRIP-seq
writer	KIAA1429	A549	knock down	RPL22	up-regulated	4.38661	0	0	MeRIP-seq
writer	KIAA1429	A549	knock down	PARK7	up-regulated	0.665082	0	0	MeRIP-seq
writer	KIAA1429	A549	knock down	PARK7	up-regulated	0.933476	0	0	MeRIP-seq
writer	KIAA1429	A549	knock down	ERRFI1	up-regulated	0.607944	0	0	MeRIP-seq
writer	KIAA1429	A549	knock down	RERE	up-regulated	0.791955	0	0	MeRIP-seq
writer	KIAA1429	A549	knock down	RERE	up-regulated	1.63957	0	0	MeRIP-seq
writer	KIAA1429	A549	knock down	ENO1	up-regulated	2.17123	0	0	MeRIP-seq
writer	KIAA1429	A549	knock down	ENO1	up-regulated	4.71737	0	0	MeRIP-seq
writer	KIAA1429	A549	knock down	PGD	up-regulated	5.57546	0	0	MeRIP-seq
writer	KIAA1429	A549	knock down	PGD	up-regulated	4.30651	0	0	MeRIP-seq
writer	KIAA1429	A549	knock down	PGD	up-regulated	3.51311	0	0	MeRIP-seq
writer	KIAA1429	A549	knock down	PGD	up-regulated	2.64867	0	0	MeRIP-seq
writer	KIAA1429	A549	knock down	PGD	up-regulated	7.6255	0	0	MeRIP-seq
writer	KIAA1429	A549	knock down	PGD	up-regulated	7.10579	0	0	MeRIP-seq
writer	KIAA1429	A549	knock down	PLEKHM2	up-regulated	2.38816	0	0	MeRIP-seq
writer	KIAA1429	A549	knock down	SZRD1	up-regulated	1.56926	0	0	MeRIP-seq
writer	KIAA1429	A549	knock down	RP5-875O13.7	up-regulated	1.05307	0	0	MeRIP-seq
writer	KIAA1429	A549	knock down	TMCO4	up-regulated	5.11471	0	0	MeRIP-seq
writer	KIAA1429	A549	knock down	HP1BP3	up-regulated	1.3189	0	0	MeRIP-seq
writer	KIAA1429	A549	knock down	EIF4G3	up-regulated	0.776294	0	0	MeRIP-seq
writer	KIAA1429	A549	knock down	LUZP1	up-regulated	1.4967	0	0	MeRIP-seq
writer	KIAA1429	A549	knock down	ID3	up-regulated	5.30411	0	0	MeRIP-seq
writer	KIAA1429	A549	knock down	SRRM1	up-regulated	0.977873	0	0	MeRIP-seq
writer	KIAA1429	A549	knock down	SYF2	up-regulated	1.51016	0	0	MeRIP-seq
writer	KIAA1429	A549	knock down	HMGN2	up-regulated	0.719092	0	0	MeRIP-seq
writer	KIAA1429	A549	knock down	HMGN2	up-regulated	1.31492	0	0	MeRIP-seq
writer	KIAA1429	A549	knock down	ARID1A	up-regulated	0.707987	0	0	MeRIP-seq
writer	KIAA1429	A549	knock down	ARID1A	up-regulated	0.830073	0	0	MeRIP-seq
writer	KIAA1429	A549	knock down	ARID1A	up-regulated	1.72218	0	0	MeRIP-seq
writer	KIAA1429	A549	knock down	NUDC	up-regulated	0.90424	0	0	MeRIP-seq
writer	KIAA1429	A549	knock down	FAM46B	up-regulated	1.51101	0	0	MeRIP-seq
writer	KIAA1429	A549	knock down	EPB41	up-regulated	3.01606	0	0	MeRIP-seq
writer	KIAA1429	A549	knock down	SDC3	up-regulated	1.33192	0	0	MeRIP-seq
writer	KIAA1429	A549	knock down	ZCCHC17	up-regulated	2.49155	0	0	MeRIP-seq
writer	KIAA1429	A549	knock down	TXLNA	up-regulated	0.621421	0	0	MeRIP-seq
writer	KIAA1429	A549	knock down	TXLNA	up-regulated	2.05671	0	0	MeRIP-seq
writer	KIAA1429	A549	knock down	TXLNA	up-regulated	0.747801	0	0	MeRIP-seq
writer	KIAA1429	A549	knock down	TXLNA	up-regulated	0.76795	0	0	MeRIP-seq
writer	KIAA1429	A549	knock down	TXLNA	up-regulated	0.842834	0	0	MeRIP-seq
writer	KIAA1429	A549	knock down	ZNF362	up-regulated	1.54794	0	0	MeRIP-seq
writer	KIAA1429	A549	knock down	CLSPN	up-regulated	1.05856	0	0	MeRIP-seq
writer	KIAA1429	A549	knock down	CLSPN	up-regulated	1.33003	0	0	MeRIP-seq
writer	KIAA1429	A549	knock down	CLSPN	up-regulated	0.600841	0	0	MeRIP-seq
writer	KIAA1429	A549	knock down	CLSPN	up-regulated	1.38671	0	0	MeRIP-seq
writer	KIAA1429	A549	knock down	MAP7D1	up-regulated	1.02984	0	0	MeRIP-seq
writer	KIAA1429	A549	knock down	MAP7D1	up-regulated	1.14904	0	0	MeRIP-seq
writer	KIAA1429	A549	knock down	SNIP1	up-regulated	2.00682	0	0	MeRIP-seq
writer	KIAA1429	A549	knock down	ZMPSTE24	up-regulated	0.937025	0	0	MeRIP-seq
writer	KIAA1429	A549	knock down	FOXJ3	up-regulated	1.24796	0	0	MeRIP-seq
writer	KIAA1429	A549	knock down	YBX1	up-regulated	6.10028	0	0	MeRIP-seq
writer	KIAA1429	A549	knock down	YBX1	up-regulated	6.08165	0	0	MeRIP-seq
writer	KIAA1429	A549	knock down	RPS8	up-regulated	3.21381	0	0	MeRIP-seq
writer	KIAA1429	A549	knock down	RPS8	up-regulated	2.28864	0	0	MeRIP-seq
writer	KIAA1429	A549	knock down	NASP	up-regulated	1.33912	0	0	MeRIP-seq
writer	KIAA1429	A549	knock down	LRP8	up-regulated	0.867651	0	0	MeRIP-seq
writer	KIAA1429	A549	knock down	MROH7-TTC4	up-regulated	1.74431	0	0	MeRIP-seq
writer	KIAA1429	A549	knock down	SRSF11	up-regulated	0.590854	0	0	MeRIP-seq
writer	KIAA1429	A549	knock down	SRSF11	up-regulated	1.29427	0	0	MeRIP-seq
writer	KIAA1429	A549	knock down	TPI1P1	up-regulated	6.25994	0	0	MeRIP-seq
writer	KIAA1429	A549	knock down	TPI1P1	up-regulated	2.55286	0	0	MeRIP-seq
writer	KIAA1429	A549	knock down	TPI1P1	up-regulated	2.41822	0	0	MeRIP-seq
writer	KIAA1429	A549	knock down	ODF2L	up-regulated	2.96683	0	0	MeRIP-seq
writer	KIAA1429	A549	knock down	HS2ST1	up-regulated	0.73804	0	0	MeRIP-seq
writer	KIAA1429	A549	knock down	RPL5	up-regulated	1.01117	0	0	MeRIP-seq
writer	KIAA1429	A549	knock down	DNTTIP2	up-regulated	1.43961	0	0	MeRIP-seq
writer	KIAA1429	A549	knock down	DNTTIP2	up-regulated	0.746356	0	0	MeRIP-seq
writer	KIAA1429	A549	knock down	ARHGAP29	up-regulated	1.32736	0	0	MeRIP-seq
writer	KIAA1429	A549	knock down	EEF1A1P11	up-regulated	2.13186	0	0	MeRIP-seq
writer	KIAA1429	A549	knock down	EEF1A1P11	up-regulated	9.17416	0	0	MeRIP-seq
writer	KIAA1429	A549	knock down	PALMD	up-regulated	2.10735	0	0	MeRIP-seq
writer	KIAA1429	A549	knock down	TAF13	up-regulated	4.37157	0	0	MeRIP-seq
writer	KIAA1429	A549	knock down	TAF13	up-regulated	2.34085	0	0	MeRIP-seq
writer	KIAA1429	A549	knock down	TAF13	up-regulated	1.20524	0	0	MeRIP-seq
writer	KIAA1429	A549	knock down	SARS	up-regulated	1.07729	0	0	MeRIP-seq
writer	KIAA1429	A549	knock down	NBPF8	up-regulated	1.19348	0	0	MeRIP-seq
writer	KIAA1429	A549	knock down	RBM8A	up-regulated	1.60177	0	0	MeRIP-seq
writer	KIAA1429	A549	knock down	RP11-458D21.1	up-regulated	0.985441	0	0	MeRIP-seq
writer	KIAA1429	A549	knock down	PRPF3	up-regulated	1.88148	0	0	MeRIP-seq
writer	KIAA1429	A549	knock down	PRPF3	up-regulated	1.50229	0	0	MeRIP-seq
writer	KIAA1429	A549	knock down	PRPF3	up-regulated	1.1747	0	0	MeRIP-seq
writer	KIAA1429	A549	knock down	RPRD2	up-regulated	1.4521	0	0	MeRIP-seq
writer	KIAA1429	A549	knock down	CTSS	up-regulated	1.77494	0	0	MeRIP-seq
writer	KIAA1429	A549	knock down	S100A4	up-regulated	1.01048	0	0	MeRIP-seq
writer	KIAA1429	A549	knock down	S100A16	up-regulated	1.669	0	0	MeRIP-seq
writer	KIAA1429	A549	knock down	S100A16	up-regulated	0.921841	0	0	MeRIP-seq
writer	KIAA1429	A549	knock down	S100A13	up-regulated	1.45619	0	0	MeRIP-seq
writer	KIAA1429	A549	knock down	CHTOP	up-regulated	1.31312	0	0	MeRIP-seq
writer	KIAA1429	A549	knock down	TPM3	up-regulated	0.793463	0	0	MeRIP-seq
writer	KIAA1429	A549	knock down	ADAR	up-regulated	1.52054	0	0	MeRIP-seq
writer	KIAA1429	A549	knock down	ADAR	up-regulated	0.62845	0	0	MeRIP-seq
writer	KIAA1429	A549	knock down	PBXIP1	up-regulated	0.850825	0	0	MeRIP-seq
writer	KIAA1429	A549	knock down	SHC1	up-regulated	1.35395	0	0	MeRIP-seq
writer	KIAA1429	A549	knock down	FDPS	up-regulated	0.749506	0	0	MeRIP-seq
writer	KIAA1429	A549	knock down	FDPS	up-regulated	7.10138	0	0	MeRIP-seq
writer	KIAA1429	A549	knock down	ASH1L	up-regulated	5.21915	0	0	MeRIP-seq
writer	KIAA1429	A549	knock down	GON4L	up-regulated	4.07163	0	0	MeRIP-seq
writer	KIAA1429	A549	knock down	LAMTOR2	up-regulated	10.3758	0	0	MeRIP-seq
writer	KIAA1429	A549	knock down	LAMTOR2	up-regulated	5.2266	0	0	MeRIP-seq
writer	KIAA1429	A549	knock down	CRABP2	up-regulated	1.23025	0	0	MeRIP-seq
writer	KIAA1429	A549	knock down	HDGF	up-regulated	0.77968	0	0	MeRIP-seq
writer	KIAA1429	A549	knock down	PRCC	up-regulated	3.28679	0	0	MeRIP-seq
writer	KIAA1429	A549	knock down	TAGLN2	up-regulated	1.09575	0	0	MeRIP-seq
writer	KIAA1429	A549	knock down	KCNJ10	up-regulated	0.687746	0	0	MeRIP-seq
writer	KIAA1429	A549	knock down	PFDN2	up-regulated	0.587219	0	0	MeRIP-seq
writer	KIAA1429	A549	knock down	PBX1	up-regulated	2.35402	0	0	MeRIP-seq
writer	KIAA1429	A549	knock down	CREG1	up-regulated	0.825421	0	0	MeRIP-seq
writer	KIAA1429	A549	knock down	F5	up-regulated	1.17973	0	0	MeRIP-seq
writer	KIAA1429	A549	knock down	PRRC2C	up-regulated	1.08041	0	0	MeRIP-seq
writer	KIAA1429	A549	knock down	PRRC2C	up-regulated	1.34685	0	0	MeRIP-seq
writer	KIAA1429	A549	knock down	PRRC2C	up-regulated	1.33152	0	0	MeRIP-seq
writer	KIAA1429	A549	knock down	PRRC2C	up-regulated	2.13375	0	0	MeRIP-seq
writer	KIAA1429	A549	knock down	PRRC2C	up-regulated	1.90138	0	0	MeRIP-seq
writer	KIAA1429	A549	knock down	RASAL2	up-regulated	1.8329	0	0	MeRIP-seq
writer	KIAA1429	A549	knock down	CEP350	up-regulated	1.10131	0	0	MeRIP-seq
writer	KIAA1429	A549	knock down	LAMC1	up-regulated	1.01479	0	0	MeRIP-seq
writer	KIAA1429	A549	knock down	LAMC1	up-regulated	0.668574	0	0	MeRIP-seq
writer	KIAA1429	A549	knock down	RGL1	up-regulated	2.28908	0	0	MeRIP-seq
writer	KIAA1429	A549	knock down	TPR	up-regulated	1.62876	0	0	MeRIP-seq
writer	KIAA1429	A549	knock down	TPR	up-regulated	0.920157	0	0	MeRIP-seq
writer	KIAA1429	A549	knock down	TPR	up-regulated	0.957635	0	0	MeRIP-seq
writer	KIAA1429	A549	knock down	TPR	up-regulated	1.4913	0	0	MeRIP-seq
writer	KIAA1429	A549	knock down	TPR	up-regulated	2.74067	0	0	MeRIP-seq
writer	KIAA1429	A549	knock down	TPR	up-regulated	0.819838	0	0	MeRIP-seq
writer	KIAA1429	A549	knock down	TPR	up-regulated	1.32523	0	0	MeRIP-seq
writer	KIAA1429	A549	knock down	TPR	up-regulated	0.835069	0	0	MeRIP-seq
writer	KIAA1429	A549	knock down	PTGS2	up-regulated	1.50256	0	0	MeRIP-seq
writer	KIAA1429	A549	knock down	PLA2G4A	up-regulated	0.595993	0	0	MeRIP-seq
writer	KIAA1429	A549	knock down	ASPM	up-regulated	1.85963	0	0	MeRIP-seq
writer	KIAA1429	A549	knock down	ZNF281	up-regulated	2.49115	0	0	MeRIP-seq
writer	KIAA1429	A549	knock down	ZNF281	up-regulated	0.710009	0	0	MeRIP-seq
writer	KIAA1429	A549	knock down	C1orf106	up-regulated	6.72543	0	0	MeRIP-seq
writer	KIAA1429	A549	knock down	LGR6	up-regulated	0.818216	0	0	MeRIP-seq
writer	KIAA1429	A549	knock down	MDM4	up-regulated	1.32882	0	0	MeRIP-seq
writer	KIAA1429	A549	knock down	LRRN2	up-regulated	1.09301	0	0	MeRIP-seq
writer	KIAA1429	A549	knock down	LRRN2	up-regulated	0.863512	0	0	MeRIP-seq
writer	KIAA1429	A549	knock down	FAM72A	up-regulated	0.882397	0	0	MeRIP-seq
writer	KIAA1429	A549	knock down	CENPF	up-regulated	1.16996	0	0	MeRIP-seq
writer	KIAA1429	A549	knock down	CENPF	up-regulated	1.31048	0	0	MeRIP-seq
writer	KIAA1429	A549	knock down	CENPF	up-regulated	2.04292	0	0	MeRIP-seq
writer	KIAA1429	A549	knock down	RRP15	up-regulated	0.867776	0	0	MeRIP-seq
writer	KIAA1429	A549	knock down	RRP15	up-regulated	1.14282	0	0	MeRIP-seq
writer	KIAA1429	A549	knock down	RRP15	up-regulated	0.928532	0	0	MeRIP-seq
writer	KIAA1429	A549	knock down	EPRS	up-regulated	0.622263	0	0	MeRIP-seq
writer	KIAA1429	A549	knock down	AIDA	up-regulated	0.642225	0	0	MeRIP-seq
writer	KIAA1429	A549	knock down	CAPN2	up-regulated	1.21775	0	0	MeRIP-seq
writer	KIAA1429	A549	knock down	FBXO28	up-regulated	1.23817	0	0	MeRIP-seq
writer	KIAA1429	A549	knock down	LBR	up-regulated	0.837585	0	0	MeRIP-seq
writer	KIAA1429	A549	knock down	H3F3A	up-regulated	1.04639	0	0	MeRIP-seq
writer	KIAA1429	A549	knock down	ACBD3	up-regulated	0.722748	0	0	MeRIP-seq
writer	KIAA1429	A549	knock down	ACBD3	up-regulated	1.05021	0	0	MeRIP-seq
writer	KIAA1429	A549	knock down	ACBD3	up-regulated	0.586083	0	0	MeRIP-seq
writer	KIAA1429	A549	knock down	ACBD3	up-regulated	1.85411	0	0	MeRIP-seq
writer	KIAA1429	A549	knock down	ARF1	up-regulated	7.38715	0	0	MeRIP-seq
writer	KIAA1429	A549	knock down	CCSAP	up-regulated	0.599686	0	0	MeRIP-seq
writer	KIAA1429	A549	knock down	ARID4B	up-regulated	2.36148	0	0	MeRIP-seq
writer	KIAA1429	A549	knock down	RYR2	up-regulated	4.6493	0	0	MeRIP-seq
writer	KIAA1429	A549	knock down	SDCCAG8	up-regulated	3.04545	0	0	MeRIP-seq
writer	KIAA1429	A549	knock down	HNRNPU	up-regulated	0.666092	0	0	MeRIP-seq
writer	KIAA1429	A549	knock down	HNRNPU	up-regulated	0.698408	0	0	MeRIP-seq
writer	KIAA1429	A549	knock down	HNRNPU	up-regulated	1.08921	0	0	MeRIP-seq
writer	KIAA1429	A549	knock down	ADAM17	up-regulated	2.44933	0	0	MeRIP-seq
writer	KIAA1429	A549	knock down	YWHAQ	up-regulated	1.24293	0	0	MeRIP-seq
writer	KIAA1429	A549	knock down	YWHAQ	up-regulated	1.30661	0	0	MeRIP-seq
writer	KIAA1429	A549	knock down	NOL10	up-regulated	1.50114	0	0	MeRIP-seq
writer	KIAA1429	A549	knock down	PDIA6	up-regulated	9.11465	0	0	MeRIP-seq
writer	KIAA1429	A549	knock down	PDIA6	up-regulated	7.89928	0	0	MeRIP-seq
writer	KIAA1429	A549	knock down	PDIA6	up-regulated	7.81126	0	0	MeRIP-seq
writer	KIAA1429	A549	knock down	PDIA6	up-regulated	6.50189	0	0	MeRIP-seq
writer	KIAA1429	A549	knock down	ROCK2	up-regulated	0.742489	0	0	MeRIP-seq
writer	KIAA1429	A549	knock down	ROCK2	up-regulated	0.933607	0	0	MeRIP-seq
writer	KIAA1429	A549	knock down	ROCK2	up-regulated	0.801232	0	0	MeRIP-seq
writer	KIAA1429	A549	knock down	ROCK2	up-regulated	1.35581	0	0	MeRIP-seq
writer	KIAA1429	A549	knock down	ROCK2	up-regulated	0.613938	0	0	MeRIP-seq
writer	KIAA1429	A549	knock down	SMC6	up-regulated	0.765539	0	0	MeRIP-seq
writer	KIAA1429	A549	knock down	SMC6	up-regulated	0.774374	0	0	MeRIP-seq
writer	KIAA1429	A549	knock down	SMC6	up-regulated	1.18287	0	0	MeRIP-seq
writer	KIAA1429	A549	knock down	SMC6	up-regulated	4.67273	0	0	MeRIP-seq
writer	KIAA1429	A549	knock down	SMC6	up-regulated	1.11356	0	0	MeRIP-seq
writer	KIAA1429	A549	knock down	ASXL2	up-regulated	1.1374	0	0	MeRIP-seq
writer	KIAA1429	A549	knock down	ASXL2	up-regulated	2.18393	0	0	MeRIP-seq
writer	KIAA1429	A549	knock down	KIF3C	up-regulated	0.79137	0	0	MeRIP-seq
writer	KIAA1429	A549	knock down	KIF3C	up-regulated	0.65583	0	0	MeRIP-seq
writer	KIAA1429	A549	knock down	RAB10	up-regulated	0.808498	0	0	MeRIP-seq
writer	KIAA1429	A549	knock down	HADHA	up-regulated	0.955681	0	0	MeRIP-seq
writer	KIAA1429	A549	knock down	HADHA	up-regulated	1.81566	0	0	MeRIP-seq
writer	KIAA1429	A549	knock down	HADHA	up-regulated	1.09446	0	0	MeRIP-seq
writer	KIAA1429	A549	knock down	UCN	up-regulated	2.1782	0	0	MeRIP-seq
writer	KIAA1429	A549	knock down	GTF3C2	up-regulated	0.879809	0	0	MeRIP-seq
writer	KIAA1429	A549	knock down	PPM1G	up-regulated	0.582018	0	0	MeRIP-seq
writer	KIAA1429	A549	knock down	SLC4A1AP	up-regulated	0.840005	0	0	MeRIP-seq
writer	KIAA1429	A549	knock down	SLC4A1AP	up-regulated	2.15687	0	0	MeRIP-seq
writer	KIAA1429	A549	knock down	SLC4A1AP	up-regulated	1.74831	0	0	MeRIP-seq
writer	KIAA1429	A549	knock down	SLC4A1AP	up-regulated	0.717421	0	0	MeRIP-seq
writer	KIAA1429	A549	knock down	SLC4A1AP	up-regulated	0.825782	0	0	MeRIP-seq
writer	KIAA1429	A549	knock down	FOSL2	up-regulated	0.735872	0	0	MeRIP-seq
writer	KIAA1429	A549	knock down	CEBPZOS	up-regulated	2.28116	0	0	MeRIP-seq
writer	KIAA1429	A549	knock down	GEMIN6	up-regulated	2.9031	0	0	MeRIP-seq
writer	KIAA1429	A549	knock down	THUMPD2	up-regulated	1.13464	0	0	MeRIP-seq
writer	KIAA1429	A549	knock down	SOCS5	up-regulated	4.19794	0	0	MeRIP-seq
writer	KIAA1429	A549	knock down	MCFD2	up-regulated	1.8452	0	0	MeRIP-seq
writer	KIAA1429	A549	knock down	RP11-761B3.1	up-regulated	2.52906	0	0	MeRIP-seq
writer	KIAA1429	A549	knock down	MSH2	up-regulated	0.92149	0	0	MeRIP-seq
writer	KIAA1429	A549	knock down	MSH6	up-regulated	0.698033	0	0	MeRIP-seq
writer	KIAA1429	A549	knock down	SPTBN1	up-regulated	0.771333	0	0	MeRIP-seq
writer	KIAA1429	A549	knock down	SPTBN1	up-regulated	0.88504	0	0	MeRIP-seq
writer	KIAA1429	A549	knock down	SPTBN1	up-regulated	1.45806	0	0	MeRIP-seq
writer	KIAA1429	A549	knock down	SPTBN1	up-regulated	0.878294	0	0	MeRIP-seq
writer	KIAA1429	A549	knock down	SPTBN1	up-regulated	1.55457	0	0	MeRIP-seq
writer	KIAA1429	A549	knock down	SPTBN1	up-regulated	2.29197	0	0	MeRIP-seq
writer	KIAA1429	A549	knock down	SPTBN1	up-regulated	0.771034	0	0	MeRIP-seq
writer	KIAA1429	A549	knock down	MTIF2	up-regulated	1.5383	0	0	MeRIP-seq
writer	KIAA1429	A549	knock down	CCDC88A	up-regulated	0.790761	0	0	MeRIP-seq
writer	KIAA1429	A549	knock down	PAPOLG	up-regulated	1.28756	0	0	MeRIP-seq
writer	KIAA1429	A549	knock down	PEX13	up-regulated	0.621576	0	0	MeRIP-seq
writer	KIAA1429	A549	knock down	C2orf74	up-regulated	2.23133	0	0	MeRIP-seq
writer	KIAA1429	A549	knock down	EHBP1	up-regulated	2.66773	0	0	MeRIP-seq
writer	KIAA1429	A549	knock down	EHBP1	up-regulated	0.667097	0	0	MeRIP-seq
writer	KIAA1429	A549	knock down	EHBP1	up-regulated	1.17516	0	0	MeRIP-seq
writer	KIAA1429	A549	knock down	EHBP1	up-regulated	0.823904	0	0	MeRIP-seq
writer	KIAA1429	A549	knock down	SPRED2	up-regulated	1.26139	0	0	MeRIP-seq
writer	KIAA1429	A549	knock down	RP11-474G23.1	up-regulated	1.11176	0	0	MeRIP-seq
writer	KIAA1429	A549	knock down	ANTXR1	up-regulated	1.40917	0	0	MeRIP-seq
writer	KIAA1429	A549	knock down	ANTXR1	up-regulated	1.15989	0	0	MeRIP-seq
writer	KIAA1429	A549	knock down	PCBP1-AS1	up-regulated	3.64039	0	0	MeRIP-seq
writer	KIAA1429	A549	knock down	SNRPG	up-regulated	2.9218	0	0	MeRIP-seq
writer	KIAA1429	A549	knock down	MPHOSPH10	up-regulated	2.35188	0	0	MeRIP-seq
writer	KIAA1429	A549	knock down	RAB11FIP5	up-regulated	0.921132	0	0	MeRIP-seq
writer	KIAA1429	A549	knock down	RTKN	up-regulated	2.36519	0	0	MeRIP-seq
writer	KIAA1429	A549	knock down	INO80B	up-regulated	0.906582	0	0	MeRIP-seq
writer	KIAA1429	A549	knock down	AUP1	up-regulated	0.766634	0	0	MeRIP-seq
writer	KIAA1429	A549	knock down	EVA1A	up-regulated	1.81078	0	0	MeRIP-seq
writer	KIAA1429	A549	knock down	TGOLN2	up-regulated	0.635702	0	0	MeRIP-seq
writer	KIAA1429	A549	knock down	TGOLN2	up-regulated	0.721124	0	0	MeRIP-seq
writer	KIAA1429	A549	knock down	GGCX	up-regulated	7.4195	0	0	MeRIP-seq
writer	KIAA1429	A549	knock down	POLR1A	up-regulated	0.918632	0	0	MeRIP-seq
writer	KIAA1429	A549	knock down	IMMT	up-regulated	1.00872	0	0	MeRIP-seq
writer	KIAA1429	A549	knock down	CHMP3	up-regulated	1.79991	0	0	MeRIP-seq
writer	KIAA1429	A549	knock down	RP11-111H13.1	up-regulated	0.893513	0	0	MeRIP-seq
writer	KIAA1429	A549	knock down	EIF5B	up-regulated	0.587976	0	0	MeRIP-seq
writer	KIAA1429	A549	knock down	EIF5B	up-regulated	2.02484	0	0	MeRIP-seq
writer	KIAA1429	A549	knock down	PDCL3	up-regulated	1.82449	0	0	MeRIP-seq
writer	KIAA1429	A549	knock down	PDCL3	up-regulated	1.59855	0	0	MeRIP-seq
writer	KIAA1429	A549	knock down	GCC2	up-regulated	1.6541	0	0	MeRIP-seq
writer	KIAA1429	A549	knock down	GCC2	up-regulated	1.79077	0	0	MeRIP-seq
writer	KIAA1429	A549	knock down	GCC2	up-regulated	3.32596	0	0	MeRIP-seq
writer	KIAA1429	A549	knock down	GCC2	up-regulated	2.24878	0	0	MeRIP-seq
writer	KIAA1429	A549	knock down	SLC20A1	up-regulated	0.585071	0	0	MeRIP-seq
writer	KIAA1429	A549	knock down	DBI	up-regulated	2.78445	0	0	MeRIP-seq
writer	KIAA1429	A549	knock down	ANKRD30BL	up-regulated	4.147	0	0	MeRIP-seq
writer	KIAA1429	A549	knock down	GPR39	up-regulated	7.93838	0	0	MeRIP-seq
writer	KIAA1429	A549	knock down	R3HDM1	up-regulated	0.750581	0	0	MeRIP-seq
writer	KIAA1429	A549	knock down	ZEB2	up-regulated	0.598744	0	0	MeRIP-seq
writer	KIAA1429	A549	knock down	NMI	up-regulated	0.583359	0	0	MeRIP-seq
writer	KIAA1429	A549	knock down	STAM2	up-regulated	6.23648	0	0	MeRIP-seq
writer	KIAA1429	A549	knock down	PRPF40A	up-regulated	1.44135	0	0	MeRIP-seq
writer	KIAA1429	A549	knock down	PRPF40A	up-regulated	0.722995	0	0	MeRIP-seq
writer	KIAA1429	A549	knock down	BAZ2B	up-regulated	1.95654	0	0	MeRIP-seq
writer	KIAA1429	A549	knock down	BAZ2B	up-regulated	0.838544	0	0	MeRIP-seq
writer	KIAA1429	A549	knock down	PPIG	up-regulated	0.584739	0	0	MeRIP-seq
writer	KIAA1429	A549	knock down	PHOSPHO2	up-regulated	1.41305	0	0	MeRIP-seq
writer	KIAA1429	A549	knock down	SSB	up-regulated	0.785136	0	0	MeRIP-seq
writer	KIAA1429	A549	knock down	ZC3H15	up-regulated	3.93812	0	0	MeRIP-seq
writer	KIAA1429	A549	knock down	STAT1	up-regulated	0.587348	0	0	MeRIP-seq
writer	KIAA1429	A549	knock down	HSPD1	up-regulated	0.637316	0	0	MeRIP-seq
writer	KIAA1429	A549	knock down	HSPD1	up-regulated	1.88477	0	0	MeRIP-seq
writer	KIAA1429	A549	knock down	SATB2	up-regulated	3.69422	0	0	MeRIP-seq
writer	KIAA1429	A549	knock down	SGO2	up-regulated	2.89361	0	0	MeRIP-seq
writer	KIAA1429	A549	knock down	BZW1	up-regulated	0.985052	0	0	MeRIP-seq
writer	KIAA1429	A549	knock down	NDUFB3	up-regulated	0.671468	0	0	MeRIP-seq
writer	KIAA1429	A549	knock down	NDUFB3	up-regulated	1.15958	0	0	MeRIP-seq
writer	KIAA1429	A549	knock down	TRAK2	up-regulated	1.50645	0	0	MeRIP-seq
writer	KIAA1429	A549	knock down	FZD7	up-regulated	0.897364	0	0	MeRIP-seq
writer	KIAA1429	A549	knock down	EEF1B2	up-regulated	0.922313	0	0	MeRIP-seq
writer	KIAA1429	A549	knock down	2021-03-04	up-regulated	0.922418	0	0	MeRIP-seq
writer	KIAA1429	A549	knock down	STK11IP	up-regulated	0.673702	0	0	MeRIP-seq
writer	KIAA1429	A549	knock down	AGAP1	up-regulated	1.50843	0	0	MeRIP-seq
writer	KIAA1429	A549	knock down	ACKR3	up-regulated	3.69978	0	0	MeRIP-seq
writer	KIAA1429	A549	knock down	SEPT2	up-regulated	0.755545	0	0	MeRIP-seq
writer	KIAA1429	A549	knock down	RP11-314N13.10	up-regulated	2.89432	0	0	MeRIP-seq
writer	KIAA1429	A549	knock down	NSFL1C	up-regulated	1.06955	0	0	MeRIP-seq
writer	KIAA1429	A549	knock down	IDH3B	up-regulated	4.69229	0	0	MeRIP-seq
writer	KIAA1429	A549	knock down	MRPS26	up-regulated	0.876788	0	0	MeRIP-seq
writer	KIAA1429	A549	knock down	DDRGK1	up-regulated	0.864995	0	0	MeRIP-seq
writer	KIAA1429	A549	knock down	DDRGK1	up-regulated	0.640274	0	0	MeRIP-seq
writer	KIAA1429	A549	knock down	FTLP3	up-regulated	0.918048	0	0	MeRIP-seq
writer	KIAA1429	A549	knock down	CHGB	up-regulated	0.990066	0	0	MeRIP-seq
writer	KIAA1429	A549	knock down	TRMT6	up-regulated	0.754388	0	0	MeRIP-seq
writer	KIAA1429	A549	knock down	TRMT6	up-regulated	1.72385	0	0	MeRIP-seq
writer	KIAA1429	A549	knock down	TRMT6	up-regulated	0.957798	0	0	MeRIP-seq
writer	KIAA1429	A549	knock down	TRMT6	up-regulated	1.00984	0	0	MeRIP-seq
writer	KIAA1429	A549	knock down	TRMT6	up-regulated	1.91451	0	0	MeRIP-seq
writer	KIAA1429	A549	knock down	TRMT6	up-regulated	3.75528	0	0	MeRIP-seq
writer	KIAA1429	A549	knock down	BTBD3	up-regulated	1.05466	0	0	MeRIP-seq
writer	KIAA1429	A549	knock down	BTBD3	up-regulated	1.28472	0	0	MeRIP-seq
writer	KIAA1429	A549	knock down	ESF1	up-regulated	2.04631	0	0	MeRIP-seq
writer	KIAA1429	A549	knock down	ESF1	up-regulated	1.49228	0	0	MeRIP-seq
writer	KIAA1429	A549	knock down	ESF1	up-regulated	1.07573	0	0	MeRIP-seq
writer	KIAA1429	A549	knock down	ESF1	up-regulated	0.959798	0	0	MeRIP-seq
writer	KIAA1429	A549	knock down	ESF1	up-regulated	0.786462	0	0	MeRIP-seq
writer	KIAA1429	A549	knock down	MACROD2	up-regulated	1.0708	0	0	MeRIP-seq
writer	KIAA1429	A549	knock down	SNRPB2	up-regulated	1.06238	0	0	MeRIP-seq
writer	KIAA1429	A549	knock down	RRBP1	up-regulated	0.823127	0	0	MeRIP-seq
writer	KIAA1429	A549	knock down	KIZ	up-regulated	1.27587	0	0	MeRIP-seq
writer	KIAA1429	A549	knock down	APMAP	up-regulated	0.654742	0	0	MeRIP-seq
writer	KIAA1429	A549	knock down	CHMP4B	up-regulated	1.11509	0	0	MeRIP-seq
writer	KIAA1429	A549	knock down	CHMP4B	up-regulated	1.36722	0	0	MeRIP-seq
writer	KIAA1429	A549	knock down	NCOA6	up-regulated	0.681928	0	0	MeRIP-seq
writer	KIAA1429	A549	knock down	CEP250	up-regulated	1.01931	0	0	MeRIP-seq
writer	KIAA1429	A549	knock down	CEP250	up-regulated	1.662	0	0	MeRIP-seq
writer	KIAA1429	A549	knock down	AAR2	up-regulated	3.20183	0	0	MeRIP-seq
writer	KIAA1429	A549	knock down	TGIF2-C20orf24	up-regulated	10.6838	0	0	MeRIP-seq
writer	KIAA1429	A549	knock down	MYBL2	up-regulated	1.73914	0	0	MeRIP-seq
writer	KIAA1429	A549	knock down	JPH2	up-regulated	1.51167	0	0	MeRIP-seq
writer	KIAA1429	A549	knock down	TTPAL	up-regulated	1.06896	0	0	MeRIP-seq
writer	KIAA1429	A549	knock down	SERINC3	up-regulated	1.36716	0	0	MeRIP-seq
writer	KIAA1429	A549	knock down	PIGT	up-regulated	0.928187	0	0	MeRIP-seq
writer	KIAA1429	A549	knock down	ZSWIM3	up-regulated	2.54705	0	0	MeRIP-seq
writer	KIAA1429	A549	knock down	SLC12A5	up-regulated	2.80438	0	0	MeRIP-seq
writer	KIAA1429	A549	knock down	ARFGEF2	up-regulated	0.81232	0	0	MeRIP-seq
writer	KIAA1429	A549	knock down	STAU1	up-regulated	2.61128	0	0	MeRIP-seq
writer	KIAA1429	A549	knock down	ZNFX1	up-regulated	1.90241	0	0	MeRIP-seq
writer	KIAA1429	A549	knock down	SPATA2	up-regulated	2.43731	0	0	MeRIP-seq
writer	KIAA1429	A549	knock down	BCAS1	up-regulated	0.899816	0	0	MeRIP-seq
writer	KIAA1429	A549	knock down	CYP24A1	up-regulated	6.53463	0	0	MeRIP-seq
writer	KIAA1429	A549	knock down	CYP24A1	up-regulated	6.09613	0	0	MeRIP-seq
writer	KIAA1429	A549	knock down	CYP24A1	up-regulated	1.01714	0	0	MeRIP-seq
writer	KIAA1429	A549	knock down	PFDN4	up-regulated	0.940292	0	0	MeRIP-seq
writer	KIAA1429	A549	knock down	PFDN4	up-regulated	2.40648	0	0	MeRIP-seq
writer	KIAA1429	A549	knock down	CSTF1	up-regulated	0.879145	0	0	MeRIP-seq
writer	KIAA1429	A549	knock down	HELZ2	up-regulated	0.5812	0	0	MeRIP-seq
writer	KIAA1429	A549	knock down	ZGPAT	up-regulated	1.26945	0	0	MeRIP-seq
writer	KIAA1429	A549	knock down	CSF2RA	up-regulated	0.980888	0	0	MeRIP-seq
writer	KIAA1429	A549	knock down	SLC25A6	up-regulated	1.82561	0	0	MeRIP-seq
writer	KIAA1429	A549	knock down	AKAP17A	up-regulated	0.674095	0	0	MeRIP-seq
writer	KIAA1429	A549	knock down	AKAP17A	up-regulated	1.19145	0	0	MeRIP-seq
writer	KIAA1429	A549	knock down	EIF1AY	up-regulated	1.29099	0	0	MeRIP-seq
writer	KIAA1429	A549	knock down	AC006386.1	up-regulated	9.96341	0	0	MeRIP-seq
writer	KIAA1429	A549	knock down	SLC25A6	up-regulated	1.59267	0	0	MeRIP-seq
writer	KIAA1429	A549	knock down	AKAP17A	up-regulated	1.04257	0	0	MeRIP-seq
writer	KIAA1429	A549	knock down	WWC3	up-regulated	1.98239	0	0	MeRIP-seq
writer	KIAA1429	A549	knock down	ZRSR2	up-regulated	1.93407	0	0	MeRIP-seq
writer	KIAA1429	A549	knock down	TXLNG	up-regulated	2.80336	0	0	MeRIP-seq
writer	KIAA1429	A549	knock down	PDHA1	up-regulated	1.53843	0	0	MeRIP-seq
writer	KIAA1429	A549	knock down	MAP7D2	up-regulated	2.22518	0	0	MeRIP-seq
writer	KIAA1429	A549	knock down	MAP7D2	up-regulated	2.50464	0	0	MeRIP-seq
writer	KIAA1429	A549	knock down	MAP7D2	up-regulated	1.01328	0	0	MeRIP-seq
writer	KIAA1429	A549	knock down	MAP7D2	up-regulated	1.59096	0	0	MeRIP-seq
writer	KIAA1429	A549	knock down	RPS6KA3	up-regulated	0.630115	0	0	MeRIP-seq
writer	KIAA1429	A549	knock down	SMS	up-regulated	0.621789	0	0	MeRIP-seq
writer	KIAA1429	A549	knock down	SMS	up-regulated	0.671051	0	0	MeRIP-seq
writer	KIAA1429	A549	knock down	SMS	up-regulated	0.615681	0	0	MeRIP-seq
writer	KIAA1429	A549	knock down	NR0B1	up-regulated	0.932329	0	0	MeRIP-seq
writer	KIAA1429	A549	knock down	PRRG1	up-regulated	1.27783	0	0	MeRIP-seq
writer	KIAA1429	A549	knock down	MID1IP1	up-regulated	0.848565	0	0	MeRIP-seq
writer	KIAA1429	A549	knock down	USP9X	up-regulated	0.942064	0	0	MeRIP-seq
writer	KIAA1429	A549	knock down	RBM10	up-regulated	0.68549	0	0	MeRIP-seq
writer	KIAA1429	A549	knock down	TBC1D25	up-regulated	1.34194	0	0	MeRIP-seq
writer	KIAA1429	A549	knock down	RP11-1148L6.9	up-regulated	5.81279	0	0	MeRIP-seq
writer	KIAA1429	A549	knock down	UBQLN2	up-regulated	1.27384	0	0	MeRIP-seq
writer	KIAA1429	A549	knock down	LINC01278	up-regulated	1.03922	0	0	MeRIP-seq
writer	KIAA1429	A549	knock down	FAM155B	up-regulated	2.6151	0	0	MeRIP-seq
writer	KIAA1429	A549	knock down	NONO	up-regulated	1.84153	0	0	MeRIP-seq
writer	KIAA1429	A549	knock down	NONO	up-regulated	1.03954	0	0	MeRIP-seq
writer	KIAA1429	A549	knock down	RLIM	up-regulated	2.48509	0	0	MeRIP-seq
writer	KIAA1429	A549	knock down	ATRX	up-regulated	0.639315	0	0	MeRIP-seq
writer	KIAA1429	A549	knock down	ATRX	up-regulated	0.89991	0	0	MeRIP-seq
writer	KIAA1429	A549	knock down	ATRX	up-regulated	0.669243	0	0	MeRIP-seq
writer	KIAA1429	A549	knock down	ATRX	up-regulated	1.17661	0	0	MeRIP-seq
writer	KIAA1429	A549	knock down	COX7B	up-regulated	1.27381	0	0	MeRIP-seq
writer	KIAA1429	A549	knock down	DIAPH2	up-regulated	2.32663	0	0	MeRIP-seq
writer	KIAA1429	A549	knock down	TCEAL8	up-regulated	0.678898	0	0	MeRIP-seq
writer	KIAA1429	A549	knock down	TCEAL9	up-regulated	0.615043	0	0	MeRIP-seq
writer	KIAA1429	A549	knock down	MORF4L2	up-regulated	1.53748	0	0	MeRIP-seq
writer	KIAA1429	A549	knock down	NUP62CL	up-regulated	1.29186	0	0	MeRIP-seq
writer	KIAA1429	A549	knock down	NUP62CL	up-regulated	1.26065	0	0	MeRIP-seq
writer	KIAA1429	A549	knock down	NUP62CL	up-regulated	1.05614	0	0	MeRIP-seq
writer	KIAA1429	A549	knock down	UPF3B	up-regulated	2.4023	0	0	MeRIP-seq
writer	KIAA1429	A549	knock down	UPF3B	up-regulated	0.825239	0	0	MeRIP-seq
writer	KIAA1429	A549	knock down	UPF3B	up-regulated	0.797741	0	0	MeRIP-seq
writer	KIAA1429	A549	knock down	UPF3B	up-regulated	1.23076	0	0	MeRIP-seq
writer	KIAA1429	A549	knock down	UPF3B	up-regulated	1.06038	0	0	MeRIP-seq
writer	KIAA1429	A549	knock down	UPF3B	up-regulated	3.00297	0	0	MeRIP-seq
writer	KIAA1429	A549	knock down	UPF3B	up-regulated	2.92879	0	0	MeRIP-seq
writer	KIAA1429	A549	knock down	UTP14A	up-regulated	5.04927	0	0	MeRIP-seq
writer	KIAA1429	A549	knock down	UTP14A	up-regulated	0.998044	0	0	MeRIP-seq
writer	KIAA1429	A549	knock down	UTP14A	up-regulated	0.634567	0	0	MeRIP-seq
writer	KIAA1429	A549	knock down	FAM127C	up-regulated	1.76043	0	0	MeRIP-seq
writer	KIAA1429	A549	knock down	FAM127B	up-regulated	2.43172	0	0	MeRIP-seq
writer	KIAA1429	A549	knock down	MAP7D3	up-regulated	1.969	0	0	MeRIP-seq
writer	KIAA1429	A549	knock down	MAP7D3	up-regulated	0.962432	0	0	MeRIP-seq
writer	KIAA1429	A549	knock down	MAP7D3	up-regulated	1.39668	0	0	MeRIP-seq
writer	KIAA1429	A549	knock down	IDS	up-regulated	0.987224	0	0	MeRIP-seq
writer	KIAA1429	A549	knock down	HMGB3	up-regulated	1.10385	0	0	MeRIP-seq
writer	KIAA1429	A549	knock down	HMGB3	up-regulated	0.883536	0	0	MeRIP-seq
writer	KIAA1429	A549	knock down	ZFP92	up-regulated	1.08617	0	0	MeRIP-seq
writer	KIAA1429	A549	knock down	BCAP31	up-regulated	0.949198	0	0	MeRIP-seq
writer	KIAA1429	A549	knock down	BCAP31	up-regulated	0.617731	0	0	MeRIP-seq
writer	KIAA1429	A549	knock down	FLNA	up-regulated	0.806662	0	0	MeRIP-seq
writer	KIAA1429	A549	knock down	FLNA	up-regulated	0.785791	0	0	MeRIP-seq
writer	KIAA1429	A549	knock down	FAM50A	up-regulated	3.18642	0	0	MeRIP-seq
writer	KIAA1429	A549	knock down	G6PD	up-regulated	0.728208	0	0	MeRIP-seq
writer	KIAA1429	A549	knock down	G6PD	up-regulated	0.964492	0	0	MeRIP-seq
writer	KIAA1429	A549	knock down	G6PD	up-regulated	1.06492	0	0	MeRIP-seq
writer	KIAA1429	A549	knock down	G6PD	up-regulated	4.91915	0	0	MeRIP-seq
writer	KIAA1429	A549	knock down	ZMYND11	up-regulated	0.595066	0	0	MeRIP-seq
writer	KIAA1429	A549	knock down	AKR1C1	up-regulated	2.05063	0	0	MeRIP-seq
writer	KIAA1429	A549	knock down	AKR1C2	up-regulated	0.847339	0	0	MeRIP-seq
writer	KIAA1429	A549	knock down	KIN	up-regulated	1.44481	0	0	MeRIP-seq
writer	KIAA1429	A549	knock down	ATP5C1	up-regulated	0.787626	0	0	MeRIP-seq
writer	KIAA1429	A549	knock down	TAF3	up-regulated	0.599596	0	0	MeRIP-seq
writer	KIAA1429	A549	knock down	OPTN	up-regulated	1.55337	0	0	MeRIP-seq
writer	KIAA1429	A549	knock down	NMT2	up-regulated	1.53149	0	0	MeRIP-seq
writer	KIAA1429	A549	knock down	VIM	up-regulated	2.4541	0	0	MeRIP-seq
writer	KIAA1429	A549	knock down	VIM	up-regulated	2.77041	0	0	MeRIP-seq
writer	KIAA1429	A549	knock down	VIM	up-regulated	3.40651	0	0	MeRIP-seq
writer	KIAA1429	A549	knock down	VIM	up-regulated	3.29102	0	0	MeRIP-seq
writer	KIAA1429	A549	knock down	COMMD3-BMI1	up-regulated	3.98617	0	0	MeRIP-seq
writer	KIAA1429	A549	knock down	COMMD3-BMI1	up-regulated	2.17598	0	0	MeRIP-seq
writer	KIAA1429	A549	knock down	COMMD3-BMI1	up-regulated	2.28457	0	0	MeRIP-seq
writer	KIAA1429	A549	knock down	KIAA1217	up-regulated	3.17222	0	0	MeRIP-seq
writer	KIAA1429	A549	knock down	KIAA1217	up-regulated	5.19997	0	0	MeRIP-seq
writer	KIAA1429	A549	knock down	WAC	up-regulated	3.33875	0	0	MeRIP-seq
writer	KIAA1429	A549	knock down	WAC	up-regulated	0.908594	0	0	MeRIP-seq
writer	KIAA1429	A549	knock down	MAP3K8	up-regulated	7.16229	0	0	MeRIP-seq
writer	KIAA1429	A549	knock down	KIF5B	up-regulated	0.723506	0	0	MeRIP-seq
writer	KIAA1429	A549	knock down	KIF5B	up-regulated	0.664301	0	0	MeRIP-seq
writer	KIAA1429	A549	knock down	KIF5B	up-regulated	0.681634	0	0	MeRIP-seq
writer	KIAA1429	A549	knock down	KIF5B	up-regulated	0.814754	0	0	MeRIP-seq
writer	KIAA1429	A549	knock down	KIF5B	up-regulated	2.07388	0	0	MeRIP-seq
writer	KIAA1429	A549	knock down	ITGB1	up-regulated	7.23165	0	0	MeRIP-seq
writer	KIAA1429	A549	knock down	ITGB1	up-regulated	2.2135	0	0	MeRIP-seq
writer	KIAA1429	A549	knock down	ITGB1	up-regulated	6.95095	0	0	MeRIP-seq
writer	KIAA1429	A549	knock down	ITGB1	up-regulated	8.54296	0	0	MeRIP-seq
writer	KIAA1429	A549	knock down	ITGB1	up-regulated	1.94778	0	0	MeRIP-seq
writer	KIAA1429	A549	knock down	ITGB1	up-regulated	1.30457	0	0	MeRIP-seq
writer	KIAA1429	A549	knock down	ITGB1	up-regulated	6.02652	0	0	MeRIP-seq
writer	KIAA1429	A549	knock down	ITGB1	up-regulated	2.02268	0	0	MeRIP-seq
writer	KIAA1429	A549	knock down	PARD3	up-regulated	0.798572	0	0	MeRIP-seq
writer	KIAA1429	A549	knock down	PARD3	up-regulated	1.16659	0	0	MeRIP-seq
writer	KIAA1429	A549	knock down	BMS1	up-regulated	1.49926	0	0	MeRIP-seq
writer	KIAA1429	A549	knock down	BMS1	up-regulated	1.07689	0	0	MeRIP-seq
writer	KIAA1429	A549	knock down	BMS1	up-regulated	0.715005	0	0	MeRIP-seq
writer	KIAA1429	A549	knock down	BMS1	up-regulated	0.727125	0	0	MeRIP-seq
writer	KIAA1429	A549	knock down	ZNF239	up-regulated	3.73531	0	0	MeRIP-seq
writer	KIAA1429	A549	knock down	ZNF32	up-regulated	2.55554	0	0	MeRIP-seq
writer	KIAA1429	A549	knock down	RASSF4	up-regulated	0.697574	0	0	MeRIP-seq
writer	KIAA1429	A549	knock down	SGMS1	up-regulated	0.975729	0	0	MeRIP-seq
writer	KIAA1429	A549	knock down	ARID5B	up-regulated	0.981674	0	0	MeRIP-seq
writer	KIAA1429	A549	knock down	DDX21	up-regulated	2.67737	0	0	MeRIP-seq
writer	KIAA1429	A549	knock down	SRGN	up-regulated	1.97737	0	0	MeRIP-seq
writer	KIAA1429	A549	knock down	PSAP	up-regulated	0.800169	0	0	MeRIP-seq
writer	KIAA1429	A549	knock down	PSAP	up-regulated	1.03772	0	0	MeRIP-seq
writer	KIAA1429	A549	knock down	PSAP	up-regulated	0.623091	0	0	MeRIP-seq
writer	KIAA1429	A549	knock down	DNAJB12	up-regulated	4.40081	0	0	MeRIP-seq
writer	KIAA1429	A549	knock down	DNAJC9	up-regulated	0.732151	0	0	MeRIP-seq
writer	KIAA1429	A549	knock down	CHCHD1	up-regulated	6.27564	0	0	MeRIP-seq
writer	KIAA1429	A549	knock down	KAT6B	up-regulated	1.03203	0	0	MeRIP-seq
writer	KIAA1429	A549	knock down	DLG5	up-regulated	2.08692	0	0	MeRIP-seq
writer	KIAA1429	A549	knock down	RPS24	up-regulated	1.16813	0	0	MeRIP-seq
writer	KIAA1429	A549	knock down	WAPL	up-regulated	4.25231	0	0	MeRIP-seq
writer	KIAA1429	A549	knock down	IFIT5	up-regulated	0.691875	0	0	MeRIP-seq
writer	KIAA1429	A549	knock down	ANKRD1	up-regulated	2.41279	0	0	MeRIP-seq
writer	KIAA1429	A549	knock down	CEP55	up-regulated	1.16493	0	0	MeRIP-seq
writer	KIAA1429	A549	knock down	ENTPD1-AS1	up-regulated	3.52729	0	0	MeRIP-seq
writer	KIAA1429	A549	knock down	SCD	up-regulated	0.723446	0	0	MeRIP-seq
writer	KIAA1429	A549	knock down	SCD	up-regulated	0.731881	0	0	MeRIP-seq
writer	KIAA1429	A549	knock down	SCD	up-regulated	0.714622	0	0	MeRIP-seq
writer	KIAA1429	A549	knock down	SCD	up-regulated	0.624256	0	0	MeRIP-seq
writer	KIAA1429	A549	knock down	SLF2	up-regulated	2.97102	0	0	MeRIP-seq
writer	KIAA1429	A549	knock down	KAZALD1	up-regulated	1.23514	0	0	MeRIP-seq
writer	KIAA1429	A549	knock down	NOLC1	up-regulated	4.94367	0	0	MeRIP-seq
writer	KIAA1429	A549	knock down	NOLC1	up-regulated	2.28388	0	0	MeRIP-seq
writer	KIAA1429	A549	knock down	NOLC1	up-regulated	0.785392	0	0	MeRIP-seq
writer	KIAA1429	A549	knock down	NOLC1	up-regulated	0.766107	0	0	MeRIP-seq
writer	KIAA1429	A549	knock down	NOLC1	up-regulated	0.718914	0	0	MeRIP-seq
writer	KIAA1429	A549	knock down	NOLC1	up-regulated	1.05414	0	0	MeRIP-seq
writer	KIAA1429	A549	knock down	NOLC1	up-regulated	0.890231	0	0	MeRIP-seq
writer	KIAA1429	A549	knock down	NOLC1	up-regulated	1.0789	0	0	MeRIP-seq
writer	KIAA1429	A549	knock down	NOLC1	up-regulated	1.08102	0	0	MeRIP-seq
writer	KIAA1429	A549	knock down	NOLC1	up-regulated	1.00709	0	0	MeRIP-seq
writer	KIAA1429	A549	knock down	PDCD11	up-regulated	0.78088	0	0	MeRIP-seq
writer	KIAA1429	A549	knock down	SLK	up-regulated	2.76641	0	0	MeRIP-seq
writer	KIAA1429	A549	knock down	SLK	up-regulated	1.94098	0	0	MeRIP-seq
writer	KIAA1429	A549	knock down	SLK	up-regulated	1.37139	0	0	MeRIP-seq
writer	KIAA1429	A549	knock down	SLK	up-regulated	1.23476	0	0	MeRIP-seq
writer	KIAA1429	A549	knock down	SLK	up-regulated	1.65651	0	0	MeRIP-seq
writer	KIAA1429	A549	knock down	SLK	up-regulated	0.684272	0	0	MeRIP-seq
writer	KIAA1429	A549	knock down	SLK	up-regulated	0.70488	0	0	MeRIP-seq
writer	KIAA1429	A549	knock down	SLK	up-regulated	1.79499	0	0	MeRIP-seq
writer	KIAA1429	A549	knock down	GSTO1	up-regulated	0.690963	0	0	MeRIP-seq
writer	KIAA1429	A549	knock down	MXI1	up-regulated	1.85993	0	0	MeRIP-seq
writer	KIAA1429	A549	knock down	SMNDC1	up-regulated	0.850208	0	0	MeRIP-seq
writer	KIAA1429	A549	knock down	SMC3	up-regulated	0.59234	0	0	MeRIP-seq
writer	KIAA1429	A549	knock down	SHTN1	up-regulated	6.74226	0	0	MeRIP-seq
writer	KIAA1429	A549	knock down	SHTN1	up-regulated	6.54733	0	0	MeRIP-seq
writer	KIAA1429	A549	knock down	SHTN1	up-regulated	6.67249	0	0	MeRIP-seq
writer	KIAA1429	A549	knock down	SHTN1	up-regulated	6.62754	0	0	MeRIP-seq
writer	KIAA1429	A549	knock down	SHTN1	up-regulated	2.4011	0	0	MeRIP-seq
writer	KIAA1429	A549	knock down	SHTN1	up-regulated	3.50258	0	0	MeRIP-seq
writer	KIAA1429	A549	knock down	SHTN1	up-regulated	3.2112	0	0	MeRIP-seq
writer	KIAA1429	A549	knock down	CASC2	up-regulated	3.41171	0	0	MeRIP-seq
writer	KIAA1429	A549	knock down	FAM175B	up-regulated	1.47481	0	0	MeRIP-seq
writer	KIAA1429	A549	knock down	FAM175B	up-regulated	3.21098	0	0	MeRIP-seq
writer	KIAA1429	A549	knock down	FAM175B	up-regulated	1.81077	0	0	MeRIP-seq
writer	KIAA1429	A549	knock down	CD151	up-regulated	0.767127	0	0	MeRIP-seq
writer	KIAA1429	A549	knock down	POLR2L	up-regulated	4.49782	0	0	MeRIP-seq
writer	KIAA1429	A549	knock down	MUC5AC	up-regulated	0.739373	0	0	MeRIP-seq
writer	KIAA1429	A549	knock down	IGF2	up-regulated	0.768044	0	0	MeRIP-seq
writer	KIAA1429	A549	knock down	NAP1L4	up-regulated	4.56445	0	0	MeRIP-seq
writer	KIAA1429	A549	knock down	RHOG	up-regulated	1.54037	0	0	MeRIP-seq
writer	KIAA1429	A549	knock down	TRIM5	up-regulated	2.73151	0	0	MeRIP-seq
writer	KIAA1429	A549	knock down	TPP1	up-regulated	1.39943	0	0	MeRIP-seq
writer	KIAA1429	A549	knock down	PPFIBP2	up-regulated	1.41735	0	0	MeRIP-seq
writer	KIAA1429	A549	knock down	CTR9	up-regulated	0.709021	0	0	MeRIP-seq
writer	KIAA1429	A549	knock down	CTR9	up-regulated	0.611697	0	0	MeRIP-seq
writer	KIAA1429	A549	knock down	EIF4G2	up-regulated	2.45276	0	0	MeRIP-seq
writer	KIAA1429	A549	knock down	EIF4G2	up-regulated	3.38995	0	0	MeRIP-seq
writer	KIAA1429	A549	knock down	RP11-140L24.4	up-regulated	1.22894	0	0	MeRIP-seq
writer	KIAA1429	A549	knock down	NUCB2	up-regulated	1.07785	0	0	MeRIP-seq
writer	KIAA1429	A549	knock down	NUCB2	up-regulated	2.06285	0	0	MeRIP-seq
writer	KIAA1429	A549	knock down	NUCB2	up-regulated	1.15538	0	0	MeRIP-seq
writer	KIAA1429	A549	knock down	NUCB2	up-regulated	2.3885	0	0	MeRIP-seq
writer	KIAA1429	A549	knock down	CCDC34	up-regulated	1.8756	0	0	MeRIP-seq
writer	KIAA1429	A549	knock down	CCDC34	up-regulated	1.20299	0	0	MeRIP-seq
writer	KIAA1429	A549	knock down	CCDC34	up-regulated	3.21349	0	0	MeRIP-seq
writer	KIAA1429	A549	knock down	CCDC34	up-regulated	3.78878	0	0	MeRIP-seq
writer	KIAA1429	A549	knock down	RP11-159H22.2	up-regulated	0.585071	0	0	MeRIP-seq
writer	KIAA1429	A549	knock down	LIN7C	up-regulated	0.608335	0	0	MeRIP-seq
writer	KIAA1429	A549	knock down	LIN7C	up-regulated	0.965863	0	0	MeRIP-seq
writer	KIAA1429	A549	knock down	RCN1	up-regulated	2.89674	0	0	MeRIP-seq
writer	KIAA1429	A549	knock down	RCN1	up-regulated	1.08293	0	0	MeRIP-seq
writer	KIAA1429	A549	knock down	CD44	up-regulated	0.822293	0	0	MeRIP-seq
writer	KIAA1429	A549	knock down	CD44	up-regulated	1.02646	0	0	MeRIP-seq
writer	KIAA1429	A549	knock down	CD44	up-regulated	3.35153	0	0	MeRIP-seq
writer	KIAA1429	A549	knock down	PHF21A	up-regulated	2.22733	0	0	MeRIP-seq
writer	KIAA1429	A549	knock down	PHF21A	up-regulated	2.20228	0	0	MeRIP-seq
writer	KIAA1429	A549	knock down	PHF21A	up-regulated	1.81243	0	0	MeRIP-seq
writer	KIAA1429	A549	knock down	PHF21A	up-regulated	1.17974	0	0	MeRIP-seq
writer	KIAA1429	A549	knock down	PHF21A	up-regulated	1.3078	0	0	MeRIP-seq
writer	KIAA1429	A549	knock down	PHF21A	up-regulated	2.05992	0	0	MeRIP-seq
writer	KIAA1429	A549	knock down	TMX2	up-regulated	2.19835	0	0	MeRIP-seq
writer	KIAA1429	A549	knock down	CCDC86	up-regulated	0.745948	0	0	MeRIP-seq
writer	KIAA1429	A549	knock down	CCDC86	up-regulated	1.21977	0	0	MeRIP-seq
writer	KIAA1429	A549	knock down	BEST1	up-regulated	0.774063	0	0	MeRIP-seq
writer	KIAA1429	A549	knock down	INCENP	up-regulated	1.95238	0	0	MeRIP-seq
writer	KIAA1429	A549	knock down	INCENP	up-regulated	0.601277	0	0	MeRIP-seq
writer	KIAA1429	A549	knock down	C11orf98	up-regulated	2.36413	0	0	MeRIP-seq
writer	KIAA1429	A549	knock down	LBHD1	up-regulated	2.41465	0	0	MeRIP-seq
writer	KIAA1429	A549	knock down	TTC9C	up-regulated	5.77919	0	0	MeRIP-seq
writer	KIAA1429	A549	knock down	STIP1	up-regulated	1.05097	0	0	MeRIP-seq
writer	KIAA1429	A549	knock down	PPP1R14B	up-regulated	1.25723	0	0	MeRIP-seq
writer	KIAA1429	A549	knock down	SF1	up-regulated	2.11273	0	0	MeRIP-seq
writer	KIAA1429	A549	knock down	FAU	up-regulated	1.22576	0	0	MeRIP-seq
writer	KIAA1429	A549	knock down	FAU	up-regulated	4.77469	0	0	MeRIP-seq
writer	KIAA1429	A549	knock down	EHBP1L1	up-regulated	3.60947	0	0	MeRIP-seq
writer	KIAA1429	A549	knock down	PPP1CA	up-regulated	1.21562	0	0	MeRIP-seq
writer	KIAA1429	A549	knock down	CDK2AP2	up-regulated	1.90816	0	0	MeRIP-seq
writer	KIAA1429	A549	knock down	ALDH3B1	up-regulated	1.89882	0	0	MeRIP-seq
writer	KIAA1429	A549	knock down	KMT5B	up-regulated	6.34155	0	0	MeRIP-seq
writer	KIAA1429	A549	knock down	KMT5B	up-regulated	6.50524	0	0	MeRIP-seq
writer	KIAA1429	A549	knock down	MYEOV	up-regulated	1.73103	0	0	MeRIP-seq
writer	KIAA1429	A549	knock down	AP000439.3	up-regulated	2.50309	0	0	MeRIP-seq
writer	KIAA1429	A549	knock down	PPFIA1	up-regulated	0.86218	0	0	MeRIP-seq
writer	KIAA1429	A549	knock down	DHCR7	up-regulated	1.00521	0	0	MeRIP-seq
writer	KIAA1429	A549	knock down	FAM86C1	up-regulated	4.19115	0	0	MeRIP-seq
writer	KIAA1429	A549	knock down	FAM86C1	up-regulated	4.17204	0	0	MeRIP-seq
writer	KIAA1429	A549	knock down	CLPB	up-regulated	2.06022	0	0	MeRIP-seq
writer	KIAA1429	A549	knock down	FAM168A	up-regulated	1.88155	0	0	MeRIP-seq
writer	KIAA1429	A549	knock down	SPCS2	up-regulated	0.854321	0	0	MeRIP-seq
writer	KIAA1429	A549	knock down	SERPINH1	up-regulated	1.08216	0	0	MeRIP-seq
writer	KIAA1429	A549	knock down	USP35	up-regulated	0.887437	0	0	MeRIP-seq
writer	KIAA1429	A549	knock down	GAB2	up-regulated	4.41583	0	0	MeRIP-seq
writer	KIAA1429	A549	knock down	MIR4300HG	up-regulated	0.70298	0	0	MeRIP-seq
writer	KIAA1429	A549	knock down	TAF1D	up-regulated	0.949031	0	0	MeRIP-seq
writer	KIAA1429	A549	knock down	CASP4	up-regulated	1.18388	0	0	MeRIP-seq
writer	KIAA1429	A549	knock down	MSANTD4	up-regulated	4.07427	0	0	MeRIP-seq
writer	KIAA1429	A549	knock down	MSANTD4	up-regulated	1.48937	0	0	MeRIP-seq
writer	KIAA1429	A549	knock down	MSANTD4	up-regulated	2.20961	0	0	MeRIP-seq
writer	KIAA1429	A549	knock down	DDX10	up-regulated	4.40536	0	0	MeRIP-seq
writer	KIAA1429	A549	knock down	DDX10	up-regulated	2.46997	0	0	MeRIP-seq
writer	KIAA1429	A549	knock down	DDX10	up-regulated	2.16882	0	0	MeRIP-seq
writer	KIAA1429	A549	knock down	DDX10	up-regulated	2.52806	0	0	MeRIP-seq
writer	KIAA1429	A549	knock down	RDX	up-regulated	2.37118	0	0	MeRIP-seq
writer	KIAA1429	A549	knock down	RDX	up-regulated	2.1224	0	0	MeRIP-seq
writer	KIAA1429	A549	knock down	AP002884.2	up-regulated	4.75452	0	0	MeRIP-seq
writer	KIAA1429	A549	knock down	CEP164	up-regulated	0.994465	0	0	MeRIP-seq
writer	KIAA1429	A549	knock down	FXYD2	up-regulated	0.614525	0	0	MeRIP-seq
writer	KIAA1429	A549	knock down	KMT2A	up-regulated	0.852661	0	0	MeRIP-seq
writer	KIAA1429	A549	knock down	KMT2A	up-regulated	4.76885	0	0	MeRIP-seq
writer	KIAA1429	A549	knock down	ARCN1	up-regulated	0.653737	0	0	MeRIP-seq
writer	KIAA1429	A549	knock down	BCL9L	up-regulated	0.934983	0	0	MeRIP-seq
writer	KIAA1429	A549	knock down	H2AFX	up-regulated	10.7515	0	0	MeRIP-seq
writer	KIAA1429	A549	knock down	HSPA8	up-regulated	1.15626	0	0	MeRIP-seq
writer	KIAA1429	A549	knock down	HSPA8	up-regulated	0.953932	0	0	MeRIP-seq
writer	KIAA1429	A549	knock down	HSPA8	up-regulated	2.00768	0	0	MeRIP-seq
writer	KIAA1429	A549	knock down	ARHGAP32	up-regulated	0.76564	0	0	MeRIP-seq
writer	KIAA1429	A549	knock down	APLP2	up-regulated	0.909269	0	0	MeRIP-seq
writer	KIAA1429	A549	knock down	KDM5A	up-regulated	0.783658	0	0	MeRIP-seq
writer	KIAA1429	A549	knock down	TNFRSF1A	up-regulated	3.37395	0	0	MeRIP-seq
writer	KIAA1429	A549	knock down	TNFRSF1A	up-regulated	0.823799	0	0	MeRIP-seq
writer	KIAA1429	A549	knock down	LTBR	up-regulated	4.9208	0	0	MeRIP-seq
writer	KIAA1429	A549	knock down	LTBR	up-regulated	5.49843	0	0	MeRIP-seq
writer	KIAA1429	A549	knock down	LTBR	up-regulated	5.78458	0	0	MeRIP-seq
writer	KIAA1429	A549	knock down	VAMP1	up-regulated	0.754672	0	0	MeRIP-seq
writer	KIAA1429	A549	knock down	NOP2	up-regulated	2.9016	0	0	MeRIP-seq
writer	KIAA1429	A549	knock down	NOP2	up-regulated	1.43873	0	0	MeRIP-seq
writer	KIAA1429	A549	knock down	M6PR	up-regulated	1.00483	0	0	MeRIP-seq
writer	KIAA1429	A549	knock down	WBP11	up-regulated	2.12005	0	0	MeRIP-seq
writer	KIAA1429	A549	knock down	WBP11	up-regulated	3.01661	0	0	MeRIP-seq
writer	KIAA1429	A549	knock down	WBP11	up-regulated	1.90862	0	0	MeRIP-seq
writer	KIAA1429	A549	knock down	WBP11	up-regulated	1.77521	0	0	MeRIP-seq
writer	KIAA1429	A549	knock down	WBP11	up-regulated	0.730643	0	0	MeRIP-seq
writer	KIAA1429	A549	knock down	WBP11	up-regulated	0.884871	0	0	MeRIP-seq
writer	KIAA1429	A549	knock down	ARHGDIB	up-regulated	2.06279	0	0	MeRIP-seq
writer	KIAA1429	A549	knock down	PLEKHA5	up-regulated	0.761169	0	0	MeRIP-seq
writer	KIAA1429	A549	knock down	LDHB	up-regulated	2.88332	0	0	MeRIP-seq
writer	KIAA1429	A549	knock down	PTHLH	up-regulated	8.69621	0	0	MeRIP-seq
writer	KIAA1429	A549	knock down	KIAA1551	up-regulated	1.08883	0	0	MeRIP-seq
writer	KIAA1429	A549	knock down	ARID2	up-regulated	1.00225	0	0	MeRIP-seq
writer	KIAA1429	A549	knock down	SCAF11	up-regulated	1.01989	0	0	MeRIP-seq
writer	KIAA1429	A549	knock down	TUBA1B	up-regulated	1.37895	0	0	MeRIP-seq
writer	KIAA1429	A549	knock down	DAZAP2	up-regulated	2.28952	0	0	MeRIP-seq
writer	KIAA1429	A549	knock down	KRT8	up-regulated	1.98152	0	0	MeRIP-seq
writer	KIAA1429	A549	knock down	KRT8	up-regulated	3.13222	0	0	MeRIP-seq
writer	KIAA1429	A549	knock down	KRT18	up-regulated	6.3348	0	0	MeRIP-seq
writer	KIAA1429	A549	knock down	EIF4B	up-regulated	2.66835	0	0	MeRIP-seq
writer	KIAA1429	A549	knock down	EIF4B	up-regulated	0.922463	0	0	MeRIP-seq
writer	KIAA1429	A549	knock down	EIF4B	up-regulated	0.921989	0	0	MeRIP-seq
writer	KIAA1429	A549	knock down	EIF4B	up-regulated	1.30623	0	0	MeRIP-seq
writer	KIAA1429	A549	knock down	PRR13	up-regulated	3.20421	0	0	MeRIP-seq
writer	KIAA1429	A549	knock down	RP11-793H13.10	up-regulated	0.983057	0	0	MeRIP-seq
writer	KIAA1429	A549	knock down	CD63	up-regulated	5.51054	0	0	MeRIP-seq
writer	KIAA1429	A549	knock down	CD63	up-regulated	1.4073	0	0	MeRIP-seq
writer	KIAA1429	A549	knock down	CD63	up-regulated	1.68681	0	0	MeRIP-seq
writer	KIAA1429	A549	knock down	CD63	up-regulated	2.92401	0	0	MeRIP-seq
writer	KIAA1429	A549	knock down	GDF11	up-regulated	2.00592	0	0	MeRIP-seq
writer	KIAA1429	A549	knock down	PA2G4	up-regulated	3.2873	0	0	MeRIP-seq
writer	KIAA1429	A549	knock down	MYL6	up-regulated	1.04837	0	0	MeRIP-seq
writer	KIAA1429	A549	knock down	SMARCC2	up-regulated	1.27725	0	0	MeRIP-seq
writer	KIAA1429	A549	knock down	SMARCC2	up-regulated	0.612137	0	0	MeRIP-seq
writer	KIAA1429	A549	knock down	SMARCC2	up-regulated	1.04836	0	0	MeRIP-seq
writer	KIAA1429	A549	knock down	BAZ2A	up-regulated	0.700636	0	0	MeRIP-seq
writer	KIAA1429	A549	knock down	NACA	up-regulated	1.56238	0	0	MeRIP-seq
writer	KIAA1429	A549	knock down	NACA	up-regulated	1.21456	0	0	MeRIP-seq
writer	KIAA1429	A549	knock down	SLC26A10	up-regulated	1.01359	0	0	MeRIP-seq
writer	KIAA1429	A549	knock down	CDK4	up-regulated	1.13727	0	0	MeRIP-seq
writer	KIAA1429	A549	knock down	TMEM5-AS1	up-regulated	3.49223	0	0	MeRIP-seq
writer	KIAA1429	A549	knock down	ZFC3H1	up-regulated	1.66711	0	0	MeRIP-seq
writer	KIAA1429	A549	knock down	NAP1L1	up-regulated	1.87592	0	0	MeRIP-seq
writer	KIAA1429	A549	knock down	NAP1L1	up-regulated	2.07964	0	0	MeRIP-seq
writer	KIAA1429	A549	knock down	PPP1R12A	up-regulated	0.829451	0	0	MeRIP-seq
writer	KIAA1429	A549	knock down	PPP1R12A	up-regulated	0.670701	0	0	MeRIP-seq
writer	KIAA1429	A549	knock down	RASSF9	up-regulated	1.4301	0	0	MeRIP-seq
writer	KIAA1429	A549	knock down	TMTC3	up-regulated	2.91673	0	0	MeRIP-seq
writer	KIAA1429	A549	knock down	ATP2B1	up-regulated	0.663423	0	0	MeRIP-seq
writer	KIAA1429	A549	knock down	BTG1	up-regulated	0.627677	0	0	MeRIP-seq
writer	KIAA1429	A549	knock down	METAP2	up-regulated	0.630544	0	0	MeRIP-seq
writer	KIAA1429	A549	knock down	NTN4	up-regulated	1.36918	0	0	MeRIP-seq
writer	KIAA1429	A549	knock down	SNRPF	up-regulated	0.638861	0	0	MeRIP-seq
writer	KIAA1429	A549	knock down	SLC25A3	up-regulated	1.58193	0	0	MeRIP-seq
writer	KIAA1429	A549	knock down	SLC25A3	up-regulated	1.12576	0	0	MeRIP-seq
writer	KIAA1429	A549	knock down	SCYL2	up-regulated	1.07029	0	0	MeRIP-seq
writer	KIAA1429	A549	knock down	HSP90B1	up-regulated	0.704738	0	0	MeRIP-seq
writer	KIAA1429	A549	knock down	TXNRD1	up-regulated	0.902352	0	0	MeRIP-seq
writer	KIAA1429	A549	knock down	TCHP	up-regulated	0.92811	0	0	MeRIP-seq
writer	KIAA1429	A549	knock down	TCHP	up-regulated	1.57139	0	0	MeRIP-seq
writer	KIAA1429	A549	knock down	RPL6	up-regulated	4.61484	0	0	MeRIP-seq
writer	KIAA1429	A549	knock down	RPL6	up-regulated	4.87602	0	0	MeRIP-seq
writer	KIAA1429	A549	knock down	RPL6	up-regulated	7.00113	0	0	MeRIP-seq
writer	KIAA1429	A549	knock down	PTPN11	up-regulated	0.940827	0	0	MeRIP-seq
writer	KIAA1429	A549	knock down	PTPN11	up-regulated	0.911842	0	0	MeRIP-seq
writer	KIAA1429	A549	knock down	DDX54	up-regulated	1.30952	0	0	MeRIP-seq
writer	KIAA1429	A549	knock down	DDX54	up-regulated	1.01491	0	0	MeRIP-seq
writer	KIAA1429	A549	knock down	DDX54	up-regulated	1.17913	0	0	MeRIP-seq
writer	KIAA1429	A549	knock down	DDX54	up-regulated	2.50618	0	0	MeRIP-seq
writer	KIAA1429	A549	knock down	DDX54	up-regulated	1.54909	0	0	MeRIP-seq
writer	KIAA1429	A549	knock down	IQCD	up-regulated	0.653556	0	0	MeRIP-seq
writer	KIAA1429	A549	knock down	PLBD2	up-regulated	0.595785	0	0	MeRIP-seq
writer	KIAA1429	A549	knock down	RBM19	up-regulated	0.969277	0	0	MeRIP-seq
writer	KIAA1429	A549	knock down	WSB2	up-regulated	1.07393	0	0	MeRIP-seq
writer	KIAA1429	A549	knock down	TAOK3	up-regulated	1.60201	0	0	MeRIP-seq
writer	KIAA1429	A549	knock down	SUDS3	up-regulated	2.8752	0	0	MeRIP-seq
writer	KIAA1429	A549	knock down	BICDL1	up-regulated	1.07387	0	0	MeRIP-seq
writer	KIAA1429	A549	knock down	COX6A1	up-regulated	1.37766	0	0	MeRIP-seq
writer	KIAA1429	A549	knock down	DYNLL1	up-regulated	6.54444	0	0	MeRIP-seq
writer	KIAA1429	A549	knock down	HNF1A	up-regulated	0.983712	0	0	MeRIP-seq
writer	KIAA1429	A549	knock down	CLIP1	up-regulated	4.31324	0	0	MeRIP-seq
writer	KIAA1429	A549	knock down	CLIP1	up-regulated	1.54327	0	0	MeRIP-seq
writer	KIAA1429	A549	knock down	CLIP1	up-regulated	1.09426	0	0	MeRIP-seq
writer	KIAA1429	A549	knock down	CLIP1	up-regulated	0.709271	0	0	MeRIP-seq
writer	KIAA1429	A549	knock down	CLIP1	up-regulated	0.853941	0	0	MeRIP-seq
writer	KIAA1429	A549	knock down	CLIP1	up-regulated	0.777555	0	0	MeRIP-seq
writer	KIAA1429	A549	knock down	RSRC2	up-regulated	1.83449	0	0	MeRIP-seq
writer	KIAA1429	A549	knock down	RSRC2	up-regulated	0.818424	0	0	MeRIP-seq
writer	KIAA1429	A549	knock down	RSRC2	up-regulated	1.08238	0	0	MeRIP-seq
writer	KIAA1429	A549	knock down	RSRC2	up-regulated	2.77698	0	0	MeRIP-seq
writer	KIAA1429	A549	knock down	RILPL1	up-regulated	1.82833	0	0	MeRIP-seq
writer	KIAA1429	A549	knock down	TMED2	up-regulated	0.600968	0	0	MeRIP-seq
writer	KIAA1429	A549	knock down	NCOR2	up-regulated	0.984797	0	0	MeRIP-seq
writer	KIAA1429	A549	knock down	NCOR2	up-regulated	1.20883	0	0	MeRIP-seq
writer	KIAA1429	A549	knock down	UBC	up-regulated	1.1716	0	0	MeRIP-seq
writer	KIAA1429	A549	knock down	STX2	up-regulated	2.19444	0	0	MeRIP-seq
writer	KIAA1429	A549	knock down	RAN	up-regulated	3.44728	0	0	MeRIP-seq
writer	KIAA1429	A549	knock down	SFSWAP	up-regulated	3.5913	0	0	MeRIP-seq
writer	KIAA1429	A549	knock down	PUS1	up-regulated	7.88071	0	0	MeRIP-seq
writer	KIAA1429	A549	knock down	GOLGA3	up-regulated	5.04991	0	0	MeRIP-seq
writer	KIAA1429	A549	knock down	MPHOSPH8	up-regulated	0.617418	0	0	MeRIP-seq
writer	KIAA1429	A549	knock down	MPHOSPH8	up-regulated	0.763098	0	0	MeRIP-seq
writer	KIAA1429	A549	knock down	FTH1P7	up-regulated	2.11385	0	0	MeRIP-seq
writer	KIAA1429	A549	knock down	UBL3	up-regulated	1.74288	0	0	MeRIP-seq
writer	KIAA1429	A549	knock down	KATNAL1	up-regulated	3.73106	0	0	MeRIP-seq
writer	KIAA1429	A549	knock down	UBE2L5P	up-regulated	0.594614	0	0	MeRIP-seq
writer	KIAA1429	A549	knock down	HMGB1	up-regulated	1.75071	0	0	MeRIP-seq
writer	KIAA1429	A549	knock down	HMGB1	up-regulated	2.37783	0	0	MeRIP-seq
writer	KIAA1429	A549	knock down	HSPH1	up-regulated	1.63584	0	0	MeRIP-seq
writer	KIAA1429	A549	knock down	HSPH1	up-regulated	0.694832	0	0	MeRIP-seq
writer	KIAA1429	A549	knock down	HSPH1	up-regulated	0.629072	0	0	MeRIP-seq
writer	KIAA1429	A549	knock down	PDS5B	up-regulated	0.876745	0	0	MeRIP-seq
writer	KIAA1429	A549	knock down	PDS5B	up-regulated	0.711809	0	0	MeRIP-seq
writer	KIAA1429	A549	knock down	NAA16	up-regulated	0.941688	0	0	MeRIP-seq
writer	KIAA1429	A549	knock down	TPT1	up-regulated	2.60817	0	0	MeRIP-seq
writer	KIAA1429	A549	knock down	TPT1	up-regulated	1.3377	0	0	MeRIP-seq
writer	KIAA1429	A549	knock down	ZC3H13	up-regulated	2.16506	0	0	MeRIP-seq
writer	KIAA1429	A549	knock down	ZC3H13	up-regulated	1.77015	0	0	MeRIP-seq
writer	KIAA1429	A549	knock down	ZC3H13	up-regulated	0.977125	0	0	MeRIP-seq
writer	KIAA1429	A549	knock down	ALG11	up-regulated	2.20007	0	0	MeRIP-seq
writer	KIAA1429	A549	knock down	ALG11	up-regulated	2.2755	0	0	MeRIP-seq
writer	KIAA1429	A549	knock down	RP11-78J21.7	up-regulated	3.58297	0	0	MeRIP-seq
writer	KIAA1429	A549	knock down	RP11-78J21.7	up-regulated	2.92922	0	0	MeRIP-seq
writer	KIAA1429	A549	knock down	DIAPH3	up-regulated	1.32115	0	0	MeRIP-seq
writer	KIAA1429	A549	knock down	RP11-226E21.4	up-regulated	2.89904	0	0	MeRIP-seq
writer	KIAA1429	A549	knock down	RNF219	up-regulated	1.26009	0	0	MeRIP-seq
writer	KIAA1429	A549	knock down	SLITRK6	up-regulated	1.42942	0	0	MeRIP-seq
writer	KIAA1429	A549	knock down	ARGLU1	up-regulated	1.47327	0	0	MeRIP-seq
writer	KIAA1429	A549	knock down	ABHD13	up-regulated	0.959618	0	0	MeRIP-seq
writer	KIAA1429	A549	knock down	RP11-835E18.5	up-regulated	3.15198	0	0	MeRIP-seq
writer	KIAA1429	A549	knock down	RPL6P27	up-regulated	3.54466	0	0	MeRIP-seq
writer	KIAA1429	A549	knock down	MTCL1	up-regulated	2.47214	0	0	MeRIP-seq
writer	KIAA1429	A549	knock down	MTCL1	up-regulated	6.88367	0	0	MeRIP-seq
writer	KIAA1429	A549	knock down	NDUFV2	up-regulated	3.55065	0	0	MeRIP-seq
writer	KIAA1429	A549	knock down	ANKRD12	up-regulated	0.976581	0	0	MeRIP-seq
writer	KIAA1429	A549	knock down	RALBP1	up-regulated	1.3822	0	0	MeRIP-seq
writer	KIAA1429	A549	knock down	PIEZO2	up-regulated	2.2024	0	0	MeRIP-seq
writer	KIAA1429	A549	knock down	ROCK1	up-regulated	2.16821	0	0	MeRIP-seq
writer	KIAA1429	A549	knock down	ROCK1	up-regulated	1.97483	0	0	MeRIP-seq
writer	KIAA1429	A549	knock down	ROCK1	up-regulated	5.10508	0	0	MeRIP-seq
writer	KIAA1429	A549	knock down	ROCK1	up-regulated	3.84094	0	0	MeRIP-seq
writer	KIAA1429	A549	knock down	ROCK1	up-regulated	2.76712	0	0	MeRIP-seq
writer	KIAA1429	A549	knock down	ROCK1	up-regulated	1.07862	0	0	MeRIP-seq
writer	KIAA1429	A549	knock down	ROCK1	up-regulated	2.94567	0	0	MeRIP-seq
writer	KIAA1429	A549	knock down	ROCK1	up-regulated	0.886944	0	0	MeRIP-seq
writer	KIAA1429	A549	knock down	ROCK1	up-regulated	1.83258	0	0	MeRIP-seq
writer	KIAA1429	A549	knock down	ROCK1	up-regulated	2.02033	0	0	MeRIP-seq
writer	KIAA1429	A549	knock down	ROCK1	up-regulated	3.76489	0	0	MeRIP-seq
writer	KIAA1429	A549	knock down	FHOD3	up-regulated	3.84385	0	0	MeRIP-seq
writer	KIAA1429	A549	knock down	FHOD3	up-regulated	5.26622	0	0	MeRIP-seq
writer	KIAA1429	A549	knock down	C18orf32	up-regulated	2.99066	0	0	MeRIP-seq
writer	KIAA1429	A549	knock down	MEX3C	up-regulated	2.81533	0	0	MeRIP-seq
writer	KIAA1429	A549	knock down	CTD-2354A18.1	up-regulated	2.44438	0	0	MeRIP-seq
writer	KIAA1429	A549	knock down	TSHZ1	up-regulated	1.73205	0	0	MeRIP-seq
writer	KIAA1429	A549	knock down	BSG	up-regulated	4.85932	0	0	MeRIP-seq
writer	KIAA1429	A549	knock down	ARID3A	up-regulated	3.54582	0	0	MeRIP-seq
writer	KIAA1429	A549	knock down	RPS15	up-regulated	1.63599	0	0	MeRIP-seq
writer	KIAA1429	A549	knock down	APC2	up-regulated	5.04156	0	0	MeRIP-seq
writer	KIAA1429	A549	knock down	SCAMP4	up-regulated	0.614077	0	0	MeRIP-seq
writer	KIAA1429	A549	knock down	LMNB2	up-regulated	1.3132	0	0	MeRIP-seq
writer	KIAA1429	A549	knock down	NFIC	up-regulated	2.20158	0	0	MeRIP-seq
writer	KIAA1429	A549	knock down	CACTIN	up-regulated	4.98607	0	0	MeRIP-seq
writer	KIAA1429	A549	knock down	EEF2	up-regulated	8.82273	0	0	MeRIP-seq
writer	KIAA1429	A549	knock down	EEF2	up-regulated	8.79715	0	0	MeRIP-seq
writer	KIAA1429	A549	knock down	EEF2	up-regulated	9.64804	0	0	MeRIP-seq
writer	KIAA1429	A549	knock down	EEF2	up-regulated	4.61244	0	0	MeRIP-seq
writer	KIAA1429	A549	knock down	EEF2	up-regulated	9.31496	0	0	MeRIP-seq
writer	KIAA1429	A549	knock down	EEF2	up-regulated	1.8311	0	0	MeRIP-seq
writer	KIAA1429	A549	knock down	EEF2	up-regulated	8.21704	0	0	MeRIP-seq
writer	KIAA1429	A549	knock down	CCDC94	up-regulated	2.58072	0	0	MeRIP-seq
writer	KIAA1429	A549	knock down	CHAF1A	up-regulated	0.585287	0	0	MeRIP-seq
writer	KIAA1429	A549	knock down	CTB-50L17.10	up-regulated	5.82364	0	0	MeRIP-seq
writer	KIAA1429	A549	knock down	CTB-50L17.10	up-regulated	4.1314	0	0	MeRIP-seq
writer	KIAA1429	A549	knock down	CTB-50L17.10	up-regulated	3.98507	0	0	MeRIP-seq
writer	KIAA1429	A549	knock down	CTB-50L17.10	up-regulated	2.84365	0	0	MeRIP-seq
writer	KIAA1429	A549	knock down	CTB-50L17.10	up-regulated	2.02333	0	0	MeRIP-seq
writer	KIAA1429	A549	knock down	CTB-50L17.10	up-regulated	2.84207	0	0	MeRIP-seq
writer	KIAA1429	A549	knock down	CTB-50L17.10	up-regulated	3.1495	0	0	MeRIP-seq
writer	KIAA1429	A549	knock down	CTB-50L17.10	up-regulated	3.64604	0	0	MeRIP-seq
writer	KIAA1429	A549	knock down	CTB-50L17.10	up-regulated	1.12391	0	0	MeRIP-seq
writer	KIAA1429	A549	knock down	FEM1A	up-regulated	2.19473	0	0	MeRIP-seq
writer	KIAA1429	A549	knock down	TICAM1	up-regulated	1.9842	0	0	MeRIP-seq
writer	KIAA1429	A549	knock down	SAFB2	up-regulated	2.14198	0	0	MeRIP-seq
writer	KIAA1429	A549	knock down	SAFB	up-regulated	1.22973	0	0	MeRIP-seq
writer	KIAA1429	A549	knock down	SAFB	up-regulated	0.978651	0	0	MeRIP-seq
writer	KIAA1429	A549	knock down	SAFB	up-regulated	1.23194	0	0	MeRIP-seq
writer	KIAA1429	A549	knock down	RPL36	up-regulated	1.13256	0	0	MeRIP-seq
writer	KIAA1429	A549	knock down	LONP1	up-regulated	1.64901	0	0	MeRIP-seq
writer	KIAA1429	A549	knock down	LONP1	up-regulated	2.80532	0	0	MeRIP-seq
writer	KIAA1429	A549	knock down	LONP1	up-regulated	1.95832	0	0	MeRIP-seq
writer	KIAA1429	A549	knock down	TUBB4A	up-regulated	3.04541	0	0	MeRIP-seq
writer	KIAA1429	A549	knock down	TUBB4A	up-regulated	7.37958	0	0	MeRIP-seq
writer	KIAA1429	A549	knock down	LRRC8E	up-regulated	1.10409	0	0	MeRIP-seq
writer	KIAA1429	A549	knock down	HNRNPM	up-regulated	0.798008	0	0	MeRIP-seq
writer	KIAA1429	A549	knock down	EIF3G	up-regulated	1.14345	0	0	MeRIP-seq
writer	KIAA1429	A549	knock down	FDX2	up-regulated	5.51905	0	0	MeRIP-seq
writer	KIAA1429	A549	knock down	CDC37	up-regulated	3.60158	0	0	MeRIP-seq
writer	KIAA1429	A549	knock down	KRI1	up-regulated	2.15472	0	0	MeRIP-seq
writer	KIAA1429	A549	knock down	ILF3	up-regulated	1.12535	0	0	MeRIP-seq
writer	KIAA1429	A549	knock down	ILF3	up-regulated	0.782552	0	0	MeRIP-seq
writer	KIAA1429	A549	knock down	ILF3	up-regulated	1.03375	0	0	MeRIP-seq
writer	KIAA1429	A549	knock down	ILF3	up-regulated	1.1734	0	0	MeRIP-seq
writer	KIAA1429	A549	knock down	PRKCSH	up-regulated	0.675632	0	0	MeRIP-seq
writer	KIAA1429	A549	knock down	PRKCSH	up-regulated	0.621713	0	0	MeRIP-seq
writer	KIAA1429	A549	knock down	C19orf43	up-regulated	8.46686	0	0	MeRIP-seq
writer	KIAA1429	A549	knock down	C19orf43	up-regulated	8.8045	0	0	MeRIP-seq
writer	KIAA1429	A549	knock down	CALR	up-regulated	0.733243	0	0	MeRIP-seq
writer	KIAA1429	A549	knock down	GADD45GIP1	up-regulated	0.732144	0	0	MeRIP-seq
writer	KIAA1429	A549	knock down	CC2D1A	up-regulated	3.73372	0	0	MeRIP-seq
writer	KIAA1429	A549	knock down	DDX39A	up-regulated	2.03424	0	0	MeRIP-seq
writer	KIAA1429	A549	knock down	DNAJB1	up-regulated	0.629428	0	0	MeRIP-seq
writer	KIAA1429	A549	knock down	BRD4	up-regulated	3.63168	0	0	MeRIP-seq
writer	KIAA1429	A549	knock down	BRD4	up-regulated	0.941056	0	0	MeRIP-seq
writer	KIAA1429	A549	knock down	BRD4	up-regulated	1.19466	0	0	MeRIP-seq
writer	KIAA1429	A549	knock down	AKAP8L	up-regulated	3.40209	0	0	MeRIP-seq
writer	KIAA1429	A549	knock down	TPM4	up-regulated	5.58078	0	0	MeRIP-seq
writer	KIAA1429	A549	knock down	TPM4	up-regulated	8.96565	0	0	MeRIP-seq
writer	KIAA1429	A549	knock down	TPM4	up-regulated	10.592	0	0	MeRIP-seq
writer	KIAA1429	A549	knock down	TPM4	up-regulated	9.0344	0	0	MeRIP-seq
writer	KIAA1429	A549	knock down	ABHD8	up-regulated	1.50579	0	0	MeRIP-seq
writer	KIAA1429	A549	knock down	CCDC124	up-regulated	0.795031	0	0	MeRIP-seq
writer	KIAA1429	A549	knock down	GDF15	up-regulated	1.19394	0	0	MeRIP-seq
writer	KIAA1429	A549	knock down	UBA52	up-regulated	5.0106	0	0	MeRIP-seq
writer	KIAA1429	A549	knock down	TSSK6	up-regulated	1.17505	0	0	MeRIP-seq
writer	KIAA1429	A549	knock down	ZNF507	up-regulated	1.32882	0	0	MeRIP-seq
writer	KIAA1429	A549	knock down	WDR88	up-regulated	0.849542	0	0	MeRIP-seq
writer	KIAA1429	A549	knock down	GRAMD1A	up-regulated	0.688418	0	0	MeRIP-seq
writer	KIAA1429	A549	knock down	USF2	up-regulated	4.06603	0	0	MeRIP-seq
writer	KIAA1429	A549	knock down	USF2	up-regulated	2.42768	0	0	MeRIP-seq
writer	KIAA1429	A549	knock down	LRFN3	up-regulated	4.86803	0	0	MeRIP-seq
writer	KIAA1429	A549	knock down	LRFN3	up-regulated	1.07255	0	0	MeRIP-seq
writer	KIAA1429	A549	knock down	CLIP3	up-regulated	1.79147	0	0	MeRIP-seq
writer	KIAA1429	A549	knock down	CAPNS1	up-regulated	0.833266	0	0	MeRIP-seq
writer	KIAA1429	A549	knock down	CAPNS1	up-regulated	1.73658	0	0	MeRIP-seq
writer	KIAA1429	A549	knock down	ZNF850	up-regulated	1.53376	0	0	MeRIP-seq
writer	KIAA1429	A549	knock down	ACTN4	up-regulated	1.03174	0	0	MeRIP-seq
writer	KIAA1429	A549	knock down	ACTN4	up-regulated	1.62453	0	0	MeRIP-seq
writer	KIAA1429	A549	knock down	SAMD4B	up-regulated	3.45372	0	0	MeRIP-seq
writer	KIAA1429	A549	knock down	ZNF546	up-regulated	0.94408	0	0	MeRIP-seq
writer	KIAA1429	A549	knock down	C19orf47	up-regulated	3.95651	0	0	MeRIP-seq
writer	KIAA1429	A549	knock down	C19orf47	up-regulated	1.2096	0	0	MeRIP-seq
writer	KIAA1429	A549	knock down	SERTAD3	up-regulated	1.4023	0	0	MeRIP-seq
writer	KIAA1429	A549	knock down	ADCK4	up-regulated	0.887807	0	0	MeRIP-seq
writer	KIAA1429	A549	knock down	CTC-490E21.12	up-regulated	3.42942	0	0	MeRIP-seq
writer	KIAA1429	A549	knock down	HNRNPUL1	up-regulated	3.19556	0	0	MeRIP-seq
writer	KIAA1429	A549	knock down	HNRNPUL1	up-regulated	9.79975	0	0	MeRIP-seq
writer	KIAA1429	A549	knock down	HNRNPUL1	up-regulated	0.95559	0	0	MeRIP-seq
writer	KIAA1429	A549	knock down	HNRNPUL1	up-regulated	1.3184	0	0	MeRIP-seq
writer	KIAA1429	A549	knock down	HNRNPUL1	up-regulated	9.21198	0	0	MeRIP-seq
writer	KIAA1429	A549	knock down	HNRNPUL1	up-regulated	4.73841	0	0	MeRIP-seq
writer	KIAA1429	A549	knock down	CTC-435M10.3	up-regulated	0.76234	0	0	MeRIP-seq
writer	KIAA1429	A549	knock down	CEACAM5	up-regulated	0.678691	0	0	MeRIP-seq
writer	KIAA1429	A549	knock down	CEACAM5	up-regulated	0.833612	0	0	MeRIP-seq
writer	KIAA1429	A549	knock down	CEACAM3	up-regulated	0.675516	0	0	MeRIP-seq
writer	KIAA1429	A549	knock down	ARHGEF1	up-regulated	1.54015	0	0	MeRIP-seq
writer	KIAA1429	A549	knock down	ZNF574	up-regulated	6.61987	0	0	MeRIP-seq
writer	KIAA1429	A549	knock down	ZNF574	up-regulated	5.47546	0	0	MeRIP-seq
writer	KIAA1429	A549	knock down	CIC	up-regulated	0.835155	0	0	MeRIP-seq
writer	KIAA1429	A549	knock down	MEGF8	up-regulated	0.775453	0	0	MeRIP-seq
writer	KIAA1429	A549	knock down	MEGF8	up-regulated	0.729323	0	0	MeRIP-seq
writer	KIAA1429	A549	knock down	PVR	up-regulated	2.11714	0	0	MeRIP-seq
writer	KIAA1429	A549	knock down	NECTIN2	up-regulated	1.02892	0	0	MeRIP-seq
writer	KIAA1429	A549	knock down	CLPTM1	up-regulated	2.87289	0	0	MeRIP-seq
writer	KIAA1429	A549	knock down	CLPTM1	up-regulated	2.18734	0	0	MeRIP-seq
writer	KIAA1429	A549	knock down	EML2	up-regulated	0.682253	0	0	MeRIP-seq
writer	KIAA1429	A549	knock down	SNRPD2	up-regulated	6.81921	0	0	MeRIP-seq
writer	KIAA1429	A549	knock down	AC074212.5	up-regulated	4.68648	0	0	MeRIP-seq
writer	KIAA1429	A549	knock down	CALM3	up-regulated	0.737429	0	0	MeRIP-seq
writer	KIAA1429	A549	knock down	AP2S1	up-regulated	0.798661	0	0	MeRIP-seq
writer	KIAA1429	A549	knock down	ARHGAP35	up-regulated	0.752809	0	0	MeRIP-seq
writer	KIAA1429	A549	knock down	TMEM160	up-regulated	1.26174	0	0	MeRIP-seq
writer	KIAA1429	A549	knock down	ZC3H4	up-regulated	2.1545	0	0	MeRIP-seq
writer	KIAA1429	A549	knock down	ZC3H4	up-regulated	1.41607	0	0	MeRIP-seq
writer	KIAA1429	A549	knock down	ZC3H4	up-regulated	0.69093	0	0	MeRIP-seq
writer	KIAA1429	A549	knock down	SAE1	up-regulated	0.821819	0	0	MeRIP-seq
writer	KIAA1429	A549	knock down	SAE1	up-regulated	2.06665	0	0	MeRIP-seq
writer	KIAA1429	A549	knock down	MEIS3	up-regulated	0.911849	0	0	MeRIP-seq
writer	KIAA1429	A549	knock down	RPL18	up-regulated	0.582691	0	0	MeRIP-seq
writer	KIAA1429	A549	knock down	SPHK2	up-regulated	2.29924	0	0	MeRIP-seq
writer	KIAA1429	A549	knock down	CA11	up-regulated	0.598837	0	0	MeRIP-seq
writer	KIAA1429	A549	knock down	NUCB1	up-regulated	7.13535	0	0	MeRIP-seq
writer	KIAA1429	A549	knock down	NUCB1	up-regulated	6.66889	0	0	MeRIP-seq
writer	KIAA1429	A549	knock down	NUCB1	up-regulated	4.04041	0	0	MeRIP-seq
writer	KIAA1429	A549	knock down	NUCB1	up-regulated	5.67039	0	0	MeRIP-seq
writer	KIAA1429	A549	knock down	NUCB1	up-regulated	1.76932	0	0	MeRIP-seq
writer	KIAA1429	A549	knock down	NUCB1	up-regulated	3.27272	0	0	MeRIP-seq
writer	KIAA1429	A549	knock down	BAX	up-regulated	0.966032	0	0	MeRIP-seq
writer	KIAA1429	A549	knock down	FTL	up-regulated	2.14386	0	0	MeRIP-seq
writer	KIAA1429	A549	knock down	RPL13A	up-regulated	8.87205	0	0	MeRIP-seq
writer	KIAA1429	A549	knock down	RPL13A	up-regulated	3.11425	0	0	MeRIP-seq
writer	KIAA1429	A549	knock down	RPL13A	up-regulated	1.6432	0	0	MeRIP-seq
writer	KIAA1429	A549	knock down	NUP62	up-regulated	2.74895	0	0	MeRIP-seq
writer	KIAA1429	A549	knock down	ZNF473	up-regulated	0.874361	0	0	MeRIP-seq
writer	KIAA1429	A549	knock down	C19orf81	up-regulated	1.54726	0	0	MeRIP-seq
writer	KIAA1429	A549	knock down	C19orf81	up-regulated	2.1989	0	0	MeRIP-seq
writer	KIAA1429	A549	knock down	ZNF350	up-regulated	2.08737	0	0	MeRIP-seq
writer	KIAA1429	A549	knock down	CACNG8	up-regulated	1.91677	0	0	MeRIP-seq
writer	KIAA1429	A549	knock down	LENG9	up-regulated	3.9811	0	0	MeRIP-seq
writer	KIAA1429	A549	knock down	UBE2S	up-regulated	2.21617	0	0	MeRIP-seq
writer	KIAA1429	A549	knock down	UBE2S	up-regulated	1.96671	0	0	MeRIP-seq
writer	KIAA1429	A549	knock down	ZNF628	up-regulated	4.75067	0	0	MeRIP-seq
writer	KIAA1429	A549	knock down	ZNF579	up-regulated	1.19247	0	0	MeRIP-seq
writer	KIAA1429	A549	knock down	LLNLR-245B6.1	up-regulated	7.87133	0	0	MeRIP-seq
writer	KIAA1429	A549	knock down	LLNLR-245B6.1	up-regulated	6.81661	0	0	MeRIP-seq
writer	KIAA1429	A549	knock down	RPS5	up-regulated	1.00161	0	0	MeRIP-seq
writer	KIAA1429	A549	knock down	ZNF584	up-regulated	2.22084	0	0	MeRIP-seq
writer	KIAA1429	A549	knock down	ZNF584	up-regulated	2.63642	0	0	MeRIP-seq
writer	KIAA1429	A549	knock down	ZBTB45	up-regulated	3.2208	0	0	MeRIP-seq
writer	KIAA1429	A549	knock down	MZF1	up-regulated	1.25708	0	0	MeRIP-seq
writer	KIAA1429	A549	knock down	PNP	up-regulated	2.25945	0	0	MeRIP-seq
writer	KIAA1429	A549	knock down	BCL2L2	up-regulated	1.21336	0	0	MeRIP-seq
writer	KIAA1429	A549	knock down	DHRS4	up-regulated	3.82795	0	0	MeRIP-seq
writer	KIAA1429	A549	knock down	RP11-468E2.1	up-regulated	1.79252	0	0	MeRIP-seq
writer	KIAA1429	A549	knock down	BAZ1A	up-regulated	0.649604	0	0	MeRIP-seq
writer	KIAA1429	A549	knock down	BAZ1A	up-regulated	1.67274	0	0	MeRIP-seq
writer	KIAA1429	A549	knock down	BAZ1A	up-regulated	1.29675	0	0	MeRIP-seq
writer	KIAA1429	A549	knock down	BAZ1A	up-regulated	0.75562	0	0	MeRIP-seq
writer	KIAA1429	A549	knock down	PNN	up-regulated	1.74704	0	0	MeRIP-seq
writer	KIAA1429	A549	knock down	PNN	up-regulated	0.688532	0	0	MeRIP-seq
writer	KIAA1429	A549	knock down	PNN	up-regulated	1.0218	0	0	MeRIP-seq
writer	KIAA1429	A549	knock down	PNN	up-regulated	1.12326	0	0	MeRIP-seq
writer	KIAA1429	A549	knock down	MAPK1IP1L	up-regulated	1.35768	0	0	MeRIP-seq
writer	KIAA1429	A549	knock down	KTN1	up-regulated	3.48795	0	0	MeRIP-seq
writer	KIAA1429	A549	knock down	KTN1	up-regulated	1.63859	0	0	MeRIP-seq
writer	KIAA1429	A549	knock down	KTN1	up-regulated	0.65668	0	0	MeRIP-seq
writer	KIAA1429	A549	knock down	NAA30	up-regulated	2.56966	0	0	MeRIP-seq
writer	KIAA1429	A549	knock down	TIMM9	up-regulated	1.99725	0	0	MeRIP-seq
writer	KIAA1429	A549	knock down	PPM1A	up-regulated	2.781	0	0	MeRIP-seq
writer	KIAA1429	A549	knock down	PPP2R5E	up-regulated	2.87526	0	0	MeRIP-seq
writer	KIAA1429	A549	knock down	CHURC1-FNTB	up-regulated	2.05757	0	0	MeRIP-seq
writer	KIAA1429	A549	knock down	ACTN1	up-regulated	5.58103	0	0	MeRIP-seq
writer	KIAA1429	A549	knock down	ACTN1	up-regulated	2.50119	0	0	MeRIP-seq
writer	KIAA1429	A549	knock down	ACTN1	up-regulated	5.56289	0	0	MeRIP-seq
writer	KIAA1429	A549	knock down	ACTN1	up-regulated	1.92278	0	0	MeRIP-seq
writer	KIAA1429	A549	knock down	ACTN1	up-regulated	2.1495	0	0	MeRIP-seq
writer	KIAA1429	A549	knock down	RBM25	up-regulated	0.590454	0	0	MeRIP-seq
writer	KIAA1429	A549	knock down	ELMSAN1	up-regulated	0.710631	0	0	MeRIP-seq
writer	KIAA1429	A549	knock down	YLPM1	up-regulated	1.59372	0	0	MeRIP-seq
writer	KIAA1429	A549	knock down	YLPM1	up-regulated	2.19041	0	0	MeRIP-seq
writer	KIAA1429	A549	knock down	YLPM1	up-regulated	0.751222	0	0	MeRIP-seq
writer	KIAA1429	A549	knock down	JDP2	up-regulated	3.21819	0	0	MeRIP-seq
writer	KIAA1429	A549	knock down	JDP2	up-regulated	2.5156	0	0	MeRIP-seq
writer	KIAA1429	A549	knock down	TTLL5	up-regulated	2.90666	0	0	MeRIP-seq
writer	KIAA1429	A549	knock down	AHSA1	up-regulated	0.946529	0	0	MeRIP-seq
writer	KIAA1429	A549	knock down	AHSA1	up-regulated	2.80619	0	0	MeRIP-seq
writer	KIAA1429	A549	knock down	SLIRP	up-regulated	5.78942	0	0	MeRIP-seq
writer	KIAA1429	A549	knock down	PPP4R3A	up-regulated	0.662015	0	0	MeRIP-seq
writer	KIAA1429	A549	knock down	PPP4R3A	up-regulated	0.690446	0	0	MeRIP-seq
writer	KIAA1429	A549	knock down	GOLGA5	up-regulated	3.62458	0	0	MeRIP-seq
writer	KIAA1429	A549	knock down	GOLGA5	up-regulated	0.711189	0	0	MeRIP-seq
writer	KIAA1429	A549	knock down	TMEM251	up-regulated	0.867945	0	0	MeRIP-seq
writer	KIAA1429	A549	knock down	CCNK	up-regulated	0.601616	0	0	MeRIP-seq
writer	KIAA1429	A549	knock down	EVL	up-regulated	1.17548	0	0	MeRIP-seq
writer	KIAA1429	A549	knock down	HSP90AA1	up-regulated	1.60878	0	0	MeRIP-seq
writer	KIAA1429	A549	knock down	CDC42BPB	up-regulated	0.64299	0	0	MeRIP-seq
writer	KIAA1429	A549	knock down	EIF5	up-regulated	0.609169	0	0	MeRIP-seq
writer	KIAA1429	A549	knock down	EIF5	up-regulated	0.69391	0	0	MeRIP-seq
writer	KIAA1429	A549	knock down	UBE3A	up-regulated	0.613872	0	0	MeRIP-seq
writer	KIAA1429	A549	knock down	GABRB3	up-regulated	0.814217	0	0	MeRIP-seq
writer	KIAA1429	A549	knock down	SRP14	up-regulated	0.886821	0	0	MeRIP-seq
writer	KIAA1429	A549	knock down	DNAJC17	up-regulated	1.48667	0	0	MeRIP-seq
writer	KIAA1429	A549	knock down	RTF1	up-regulated	4.05517	0	0	MeRIP-seq
writer	KIAA1429	A549	knock down	RTF1	up-regulated	0.920073	0	0	MeRIP-seq
writer	KIAA1429	A549	knock down	PDIA3	up-regulated	0.915576	0	0	MeRIP-seq
writer	KIAA1429	A549	knock down	MFAP1	up-regulated	0.749398	0	0	MeRIP-seq
writer	KIAA1429	A549	knock down	MFAP1	up-regulated	3.07557	0	0	MeRIP-seq
writer	KIAA1429	A549	knock down	CTDSPL2	up-regulated	1.83318	0	0	MeRIP-seq
writer	KIAA1429	A549	knock down	EIF3J	up-regulated	0.676889	0	0	MeRIP-seq
writer	KIAA1429	A549	knock down	CTD-2647E9.1	up-regulated	6.19257	0	0	MeRIP-seq
writer	KIAA1429	A549	knock down	USP8	up-regulated	2.35071	0	0	MeRIP-seq
writer	KIAA1429	A549	knock down	USP8	up-regulated	1.70289	0	0	MeRIP-seq
writer	KIAA1429	A549	knock down	USP8	up-regulated	1.58816	0	0	MeRIP-seq
writer	KIAA1429	A549	knock down	USP8	up-regulated	0.71417	0	0	MeRIP-seq
writer	KIAA1429	A549	knock down	USP8	up-regulated	0.793365	0	0	MeRIP-seq
writer	KIAA1429	A549	knock down	USP8	up-regulated	3.70069	0	0	MeRIP-seq
writer	KIAA1429	A549	knock down	USP8	up-regulated	0.736968	0	0	MeRIP-seq
writer	KIAA1429	A549	knock down	USP8	up-regulated	2.79774	0	0	MeRIP-seq
writer	KIAA1429	A549	knock down	USP8	up-regulated	1.37099	0	0	MeRIP-seq
writer	KIAA1429	A549	knock down	LEO1	up-regulated	0.586843	0	0	MeRIP-seq
writer	KIAA1429	A549	knock down	FAM214A	up-regulated	4.19037	0	0	MeRIP-seq
writer	KIAA1429	A549	knock down	RAB27A	up-regulated	0.708702	0	0	MeRIP-seq
writer	KIAA1429	A549	knock down	NEDD4	up-regulated	1.89898	0	0	MeRIP-seq
writer	KIAA1429	A549	knock down	NEDD4	up-regulated	0.630034	0	0	MeRIP-seq
writer	KIAA1429	A549	knock down	NEDD4	up-regulated	0.718365	0	0	MeRIP-seq
writer	KIAA1429	A549	knock down	NEDD4	up-regulated	0.90884	0	0	MeRIP-seq
writer	KIAA1429	A549	knock down	NEDD4	up-regulated	1.17617	0	0	MeRIP-seq
writer	KIAA1429	A549	knock down	NEDD4	up-regulated	0.678025	0	0	MeRIP-seq
writer	KIAA1429	A549	knock down	NEDD4	up-regulated	3.53701	0	0	MeRIP-seq
writer	KIAA1429	A549	knock down	CGNL1	up-regulated	2.05645	0	0	MeRIP-seq
writer	KIAA1429	A549	knock down	CCNB2	up-regulated	0.770452	0	0	MeRIP-seq
writer	KIAA1429	A549	knock down	ANXA2	up-regulated	0.907745	0	0	MeRIP-seq
writer	KIAA1429	A549	knock down	ANXA2	up-regulated	1.75391	0	0	MeRIP-seq
writer	KIAA1429	A549	knock down	VPS13C	up-regulated	3.01209	0	0	MeRIP-seq
writer	KIAA1429	A549	knock down	TPM1	up-regulated	2.40236	0	0	MeRIP-seq
writer	KIAA1429	A549	knock down	TPM1	up-regulated	1.51257	0	0	MeRIP-seq
writer	KIAA1429	A549	knock down	RPS27L	up-regulated	0.791384	0	0	MeRIP-seq
writer	KIAA1429	A549	knock down	RAB8B	up-regulated	1.12009	0	0	MeRIP-seq
writer	KIAA1429	A549	knock down	SNX22	up-regulated	5.89138	0	0	MeRIP-seq
writer	KIAA1429	A549	knock down	PPIB	up-regulated	7.83602	0	0	MeRIP-seq
writer	KIAA1429	A549	knock down	PPIB	up-regulated	10.877	0	0	MeRIP-seq
writer	KIAA1429	A549	knock down	PPIB	up-regulated	6.82169	0	0	MeRIP-seq
writer	KIAA1429	A549	knock down	RP11-34F13.3	up-regulated	1.04941	0	0	MeRIP-seq
writer	KIAA1429	A549	knock down	PIAS1	up-regulated	0.817792	0	0	MeRIP-seq
writer	KIAA1429	A549	knock down	PIAS1	up-regulated	0.793995	0	0	MeRIP-seq
writer	KIAA1429	A549	knock down	ANP32A	up-regulated	0.678504	0	0	MeRIP-seq
writer	KIAA1429	A549	knock down	ANP32A	up-regulated	2.00702	0	0	MeRIP-seq
writer	KIAA1429	A549	knock down	PKM	up-regulated	0.692136	0	0	MeRIP-seq
writer	KIAA1429	A549	knock down	PKM	up-regulated	0.875336	0	0	MeRIP-seq
writer	KIAA1429	A549	knock down	PKM	up-regulated	0.848606	0	0	MeRIP-seq
writer	KIAA1429	A549	knock down	STRA6	up-regulated	0.895768	0	0	MeRIP-seq
writer	KIAA1429	A549	knock down	SIN3A	up-regulated	2.98989	0	0	MeRIP-seq
writer	KIAA1429	A549	knock down	SNUPN	up-regulated	0.992447	0	0	MeRIP-seq
writer	KIAA1429	A549	knock down	IMP3	up-regulated	6.82427	0	0	MeRIP-seq
writer	KIAA1429	A549	knock down	SCAPER	up-regulated	1.99546	0	0	MeRIP-seq
writer	KIAA1429	A549	knock down	TSPAN3	up-regulated	1.15762	0	0	MeRIP-seq
writer	KIAA1429	A549	knock down	LINGO1	up-regulated	1.17735	0	0	MeRIP-seq
writer	KIAA1429	A549	knock down	PSMA4	up-regulated	0.809378	0	0	MeRIP-seq
writer	KIAA1429	A549	knock down	MORF4L1	up-regulated	3.86849	0	0	MeRIP-seq
writer	KIAA1429	A549	knock down	BCL2A1	up-regulated	4.99125	0	0	MeRIP-seq
writer	KIAA1429	A549	knock down	RP11-382A20.3	up-regulated	0.607718	0	0	MeRIP-seq
writer	KIAA1429	A549	knock down	MRPL46	up-regulated	2.58437	0	0	MeRIP-seq
writer	KIAA1429	A549	knock down	MRPL46	up-regulated	0.899995	0	0	MeRIP-seq
writer	KIAA1429	A549	knock down	SYNM	up-regulated	0.741411	0	0	MeRIP-seq
writer	KIAA1429	A549	knock down	SYNM	up-regulated	2.85948	0	0	MeRIP-seq
writer	KIAA1429	A549	knock down	SNRNP25	up-regulated	1.14055	0	0	MeRIP-seq
writer	KIAA1429	A549	knock down	SNRNP25	up-regulated	1.02646	0	0	MeRIP-seq
writer	KIAA1429	A549	knock down	AXIN1	up-regulated	0.784501	0	0	MeRIP-seq
writer	KIAA1429	A549	knock down	AXIN1	up-regulated	1.87818	0	0	MeRIP-seq
writer	KIAA1429	A549	knock down	AXIN1	up-regulated	1.71533	0	0	MeRIP-seq
writer	KIAA1429	A549	knock down	WDR24	up-regulated	3.12369	0	0	MeRIP-seq
writer	KIAA1429	A549	knock down	SRRM2	up-regulated	0.637411	0	0	MeRIP-seq
writer	KIAA1429	A549	knock down	CREBBP	up-regulated	0.802118	0	0	MeRIP-seq
writer	KIAA1429	A549	knock down	NMRAL1	up-regulated	2.51538	0	0	MeRIP-seq
writer	KIAA1429	A549	knock down	HMOX2	up-regulated	3.65023	0	0	MeRIP-seq
writer	KIAA1429	A549	knock down	NAGPA	up-regulated	1.51624	0	0	MeRIP-seq
writer	KIAA1429	A549	knock down	C16orf72	up-regulated	8.75065	0	0	MeRIP-seq
writer	KIAA1429	A549	knock down	C16orf72	up-regulated	2.95253	0	0	MeRIP-seq
writer	KIAA1429	A549	knock down	C16orf72	up-regulated	0.923321	0	0	MeRIP-seq
writer	KIAA1429	A549	knock down	CLEC16A	up-regulated	1.52829	0	0	MeRIP-seq
writer	KIAA1429	A549	knock down	NPIPA1	up-regulated	0.661202	0	0	MeRIP-seq
writer	KIAA1429	A549	knock down	RP11-1021N1.1	up-regulated	0.790748	0	0	MeRIP-seq
writer	KIAA1429	A549	knock down	ABCC1	up-regulated	0.75903	0	0	MeRIP-seq
writer	KIAA1429	A549	knock down	KNOP1	up-regulated	0.680907	0	0	MeRIP-seq
writer	KIAA1429	A549	knock down	RBBP6	up-regulated	0.935512	0	0	MeRIP-seq
writer	KIAA1429	A549	knock down	RBBP6	up-regulated	1.31518	0	0	MeRIP-seq
writer	KIAA1429	A549	knock down	TNRC6A	up-regulated	0.97171	0	0	MeRIP-seq
writer	KIAA1429	A549	knock down	TNRC6A	up-regulated	1.06894	0	0	MeRIP-seq
writer	KIAA1429	A549	knock down	TNRC6A	up-regulated	0.995083	0	0	MeRIP-seq
writer	KIAA1429	A549	knock down	CTD-3203P2.3	up-regulated	3.719	0	0	MeRIP-seq
writer	KIAA1429	A549	knock down	GTF3C1	up-regulated	1.02686	0	0	MeRIP-seq
writer	KIAA1429	A549	knock down	RP11-231C14.4	up-regulated	2.12474	0	0	MeRIP-seq
writer	KIAA1429	A549	knock down	AC009133.23	up-regulated	1.3461	0	0	MeRIP-seq
writer	KIAA1429	A549	knock down	AC009133.23	up-regulated	1.7995	0	0	MeRIP-seq
writer	KIAA1429	A549	knock down	ASPHD1	up-regulated	1.17164	0	0	MeRIP-seq
writer	KIAA1429	A549	knock down	TAOK2	up-regulated	0.670775	0	0	MeRIP-seq
writer	KIAA1429	A549	knock down	HIRIP3	up-regulated	2.0753	0	0	MeRIP-seq
writer	KIAA1429	A549	knock down	HIRIP3	up-regulated	0.8284	0	0	MeRIP-seq
writer	KIAA1429	A549	knock down	ALDOA	up-regulated	1.44204	0	0	MeRIP-seq
writer	KIAA1429	A549	knock down	CD2BP2	up-regulated	4.8738	0	0	MeRIP-seq
writer	KIAA1429	A549	knock down	CD2BP2	up-regulated	1.31382	0	0	MeRIP-seq
writer	KIAA1429	A549	knock down	SRCAP	up-regulated	2.45289	0	0	MeRIP-seq
writer	KIAA1429	A549	knock down	SRCAP	up-regulated	2.36578	0	0	MeRIP-seq
writer	KIAA1429	A549	knock down	STX4	up-regulated	1.91461	0	0	MeRIP-seq
writer	KIAA1429	A549	knock down	STX4	up-regulated	1.22783	0	0	MeRIP-seq
writer	KIAA1429	A549	knock down	RP11-196G11.6	up-regulated	1.84208	0	0	MeRIP-seq
writer	KIAA1429	A549	knock down	ZNF646	up-regulated	3.06991	0	0	MeRIP-seq
writer	KIAA1429	A549	knock down	BRD7	up-regulated	0.897753	0	0	MeRIP-seq
writer	KIAA1429	A549	knock down	CHD9	up-regulated	1.91074	0	0	MeRIP-seq
writer	KIAA1429	A549	knock down	RBL2	up-regulated	2.24563	0	0	MeRIP-seq
writer	KIAA1429	A549	knock down	FAM192A	up-regulated	1.00066	0	0	MeRIP-seq
writer	KIAA1429	A549	knock down	FAM192A	up-regulated	0.639097	0	0	MeRIP-seq
writer	KIAA1429	A549	knock down	CSNK2A2	up-regulated	0.732627	0	0	MeRIP-seq
writer	KIAA1429	A549	knock down	GOT2	up-regulated	4.38424	0	0	MeRIP-seq
writer	KIAA1429	A549	knock down	B3GNT9	up-regulated	0.63868	0	0	MeRIP-seq
writer	KIAA1429	A549	knock down	CTCF	up-regulated	0.715904	0	0	MeRIP-seq
writer	KIAA1429	A549	knock down	RP11-343C2.11	up-regulated	0.643533	0	0	MeRIP-seq
writer	KIAA1429	A549	knock down	MTSS1L	up-regulated	1.005	0	0	MeRIP-seq
writer	KIAA1429	A549	knock down	DHX38	up-regulated	0.737317	0	0	MeRIP-seq
writer	KIAA1429	A549	knock down	ZFHX3	up-regulated	1.36612	0	0	MeRIP-seq
writer	KIAA1429	A549	knock down	ZFHX3	up-regulated	1.82594	0	0	MeRIP-seq
writer	KIAA1429	A549	knock down	ZFHX3	up-regulated	2.48915	0	0	MeRIP-seq
writer	KIAA1429	A549	knock down	ZFHX3	up-regulated	0.789159	0	0	MeRIP-seq
writer	KIAA1429	A549	knock down	BCAR1	up-regulated	0.586224	0	0	MeRIP-seq
writer	KIAA1429	A549	knock down	KARS	up-regulated	1.48368	0	0	MeRIP-seq
writer	KIAA1429	A549	knock down	KARS	up-regulated	1.42268	0	0	MeRIP-seq
writer	KIAA1429	A549	knock down	KARS	up-regulated	1.44328	0	0	MeRIP-seq
writer	KIAA1429	A549	knock down	SLC7A5	up-regulated	1.17392	0	0	MeRIP-seq
writer	KIAA1429	A549	knock down	SLC7A5	up-regulated	1.86522	0	0	MeRIP-seq
writer	KIAA1429	A549	knock down	ZC3H18	up-regulated	1.48034	0	0	MeRIP-seq
writer	KIAA1429	A549	knock down	ANKRD11	up-regulated	0.614095	0	0	MeRIP-seq
writer	KIAA1429	A549	knock down	ANKRD11	up-regulated	3.61872	0	0	MeRIP-seq
writer	KIAA1429	A549	knock down	SPG7	up-regulated	0.961415	0	0	MeRIP-seq
writer	KIAA1429	A549	knock down	FANCA	up-regulated	0.622376	0	0	MeRIP-seq
writer	KIAA1429	A549	knock down	MC1R	up-regulated	3.14642	0	0	MeRIP-seq
writer	KIAA1429	A549	knock down	CENPBD1	up-regulated	1.45676	0	0	MeRIP-seq
writer	KIAA1429	A549	knock down	C17orf97	up-regulated	5.72625	0	0	MeRIP-seq
writer	KIAA1429	A549	knock down	TLCD2	up-regulated	2.71856	0	0	MeRIP-seq
writer	KIAA1429	A549	knock down	RTN4RL1	up-regulated	2.30942	0	0	MeRIP-seq
writer	KIAA1429	A549	knock down	DPH1	up-regulated	4.70987	0	0	MeRIP-seq
writer	KIAA1429	A549	knock down	SRR	up-regulated	6.00102	0	0	MeRIP-seq
writer	KIAA1429	A549	knock down	TAX1BP3	up-regulated	0.779757	0	0	MeRIP-seq
writer	KIAA1429	A549	knock down	MYBBP1A	up-regulated	0.732668	0	0	MeRIP-seq
writer	KIAA1429	A549	knock down	PELP1	up-regulated	1.57935	0	0	MeRIP-seq
writer	KIAA1429	A549	knock down	PELP1	up-regulated	2.4396	0	0	MeRIP-seq
writer	KIAA1429	A549	knock down	PFN1	up-regulated	0.806576	0	0	MeRIP-seq
writer	KIAA1429	A549	knock down	CAMTA2	up-regulated	1.22336	0	0	MeRIP-seq
writer	KIAA1429	A549	knock down	NUP88	up-regulated	1.24773	0	0	MeRIP-seq
writer	KIAA1429	A549	knock down	KIAA0753	up-regulated	6.17419	0	0	MeRIP-seq
writer	KIAA1429	A549	knock down	RNASEK	up-regulated	0.626001	0	0	MeRIP-seq
writer	KIAA1429	A549	knock down	CTDNEP1	up-regulated	9.59337	0	0	MeRIP-seq
writer	KIAA1429	A549	knock down	EIF5A	up-regulated	0.845909	0	0	MeRIP-seq
writer	KIAA1429	A549	knock down	CD68	up-regulated	0.666747	0	0	MeRIP-seq
writer	KIAA1429	A549	knock down	CHD3	up-regulated	1.01993	0	0	MeRIP-seq
writer	KIAA1429	A549	knock down	MYH10	up-regulated	1.96167	0	0	MeRIP-seq
writer	KIAA1429	A549	knock down	MYH10	up-regulated	1.29844	0	0	MeRIP-seq
writer	KIAA1429	A549	knock down	TRIM16	up-regulated	8.43536	0	0	MeRIP-seq
writer	KIAA1429	A549	knock down	MEIS3P1	up-regulated	2.11278	0	0	MeRIP-seq
writer	KIAA1429	A549	knock down	PIGL	up-regulated	2.32473	0	0	MeRIP-seq
writer	KIAA1429	A549	knock down	COPS3	up-regulated	1.56631	0	0	MeRIP-seq
writer	KIAA1429	A549	knock down	RAI1	up-regulated	1.60058	0	0	MeRIP-seq
writer	KIAA1429	A549	knock down	RAI1	up-regulated	2.01219	0	0	MeRIP-seq
writer	KIAA1429	A549	knock down	RAI1	up-regulated	1.9017	0	0	MeRIP-seq
writer	KIAA1429	A549	knock down	SPECC1	up-regulated	1.02861	0	0	MeRIP-seq
writer	KIAA1429	A549	knock down	SPECC1	up-regulated	1.04449	0	0	MeRIP-seq
writer	KIAA1429	A549	knock down	MYO18A	up-regulated	1.92515	0	0	MeRIP-seq
writer	KIAA1429	A549	knock down	TEFM	up-regulated	5.06806	0	0	MeRIP-seq
writer	KIAA1429	A549	knock down	AP2B1	up-regulated	1.21139	0	0	MeRIP-seq
writer	KIAA1429	A549	knock down	TAF15	up-regulated	0.872409	0	0	MeRIP-seq
writer	KIAA1429	A549	knock down	TAF15	up-regulated	2.8652	0	0	MeRIP-seq
writer	KIAA1429	A549	knock down	TAF15	up-regulated	7.85431	0	0	MeRIP-seq
writer	KIAA1429	A549	knock down	TAF15	up-regulated	1.23644	0	0	MeRIP-seq
writer	KIAA1429	A549	knock down	AATF	up-regulated	1.91542	0	0	MeRIP-seq
writer	KIAA1429	A549	knock down	AATF	up-regulated	1.2776	0	0	MeRIP-seq
writer	KIAA1429	A549	knock down	DUSP14	up-regulated	0.992367	0	0	MeRIP-seq
writer	KIAA1429	A549	knock down	LASP1	up-regulated	0.838447	0	0	MeRIP-seq
writer	KIAA1429	A549	knock down	RPL19	up-regulated	4.14048	0	0	MeRIP-seq
writer	KIAA1429	A549	knock down	RPL19	up-regulated	0.685238	0	0	MeRIP-seq
writer	KIAA1429	A549	knock down	CDK12	up-regulated	3.00671	0	0	MeRIP-seq
writer	KIAA1429	A549	knock down	IGFBP4	up-regulated	2.63399	0	0	MeRIP-seq
writer	KIAA1429	A549	knock down	IGFBP4	up-regulated	1.57503	0	0	MeRIP-seq
writer	KIAA1429	A549	knock down	IGFBP4	up-regulated	0.683322	0	0	MeRIP-seq
writer	KIAA1429	A549	knock down	SMARCE1	up-regulated	1.05596	0	0	MeRIP-seq
writer	KIAA1429	A549	knock down	SMARCE1	up-regulated	0.645932	0	0	MeRIP-seq
writer	KIAA1429	A549	knock down	SMARCE1	up-regulated	1.03014	0	0	MeRIP-seq
writer	KIAA1429	A549	knock down	ACLY	up-regulated	0.754295	0	0	MeRIP-seq
writer	KIAA1429	A549	knock down	KAT2A	up-regulated	0.685335	0	0	MeRIP-seq
writer	KIAA1429	A549	knock down	RPL27	up-regulated	3.90369	0	0	MeRIP-seq
writer	KIAA1429	A549	knock down	RPL27	up-regulated	4.12201	0	0	MeRIP-seq
writer	KIAA1429	A549	knock down	UBTF	up-regulated	0.796995	0	0	MeRIP-seq
writer	KIAA1429	A549	knock down	GPATCH8	up-regulated	0.873717	0	0	MeRIP-seq
writer	KIAA1429	A549	knock down	GPATCH8	up-regulated	0.625041	0	0	MeRIP-seq
writer	KIAA1429	A549	knock down	FZD2	up-regulated	0.627974	0	0	MeRIP-seq
writer	KIAA1429	A549	knock down	NSF	up-regulated	0.83045	0	0	MeRIP-seq
writer	KIAA1429	A549	knock down	RP11-357H14.17	up-regulated	4.41789	0	0	MeRIP-seq
writer	KIAA1429	A549	knock down	PPP1R9B	up-regulated	0.734692	0	0	MeRIP-seq
writer	KIAA1429	A549	knock down	PPP1R9B	up-regulated	0.720028	0	0	MeRIP-seq
writer	KIAA1429	A549	knock down	LUC7L3	up-regulated	2.28558	0	0	MeRIP-seq
writer	KIAA1429	A549	knock down	TRIM25	up-regulated	0.825532	0	0	MeRIP-seq
writer	KIAA1429	A549	knock down	TRIM25	up-regulated	2.04861	0	0	MeRIP-seq
writer	KIAA1429	A549	knock down	DYNLL2	up-regulated	1.12342	0	0	MeRIP-seq
writer	KIAA1429	A549	knock down	CTD-2510F5.6	up-regulated	0.653073	0	0	MeRIP-seq
writer	KIAA1429	A549	knock down	TACO1	up-regulated	6.1348	0	0	MeRIP-seq
writer	KIAA1429	A549	knock down	DDX42	up-regulated	4.30511	0	0	MeRIP-seq
writer	KIAA1429	A549	knock down	DDX42	up-regulated	1.0924	0	0	MeRIP-seq
writer	KIAA1429	A549	knock down	FTSJ3	up-regulated	1.79671	0	0	MeRIP-seq
writer	KIAA1429	A549	knock down	FTSJ3	up-regulated	1.30455	0	0	MeRIP-seq
writer	KIAA1429	A549	knock down	DDX5	up-regulated	1.16729	0	0	MeRIP-seq
writer	KIAA1429	A549	knock down	HELZ	up-regulated	0.692714	0	0	MeRIP-seq
writer	KIAA1429	A549	knock down	BPTF	up-regulated	0.639073	0	0	MeRIP-seq
writer	KIAA1429	A549	knock down	BPTF	up-regulated	1.26539	0	0	MeRIP-seq
writer	KIAA1429	A549	knock down	BPTF	up-regulated	1.04422	0	0	MeRIP-seq
writer	KIAA1429	A549	knock down	BPTF	up-regulated	1.08015	0	0	MeRIP-seq
writer	KIAA1429	A549	knock down	PRKAR1A	up-regulated	0.714805	0	0	MeRIP-seq
writer	KIAA1429	A549	knock down	GPRC5C	up-regulated	1.17388	0	0	MeRIP-seq
writer	KIAA1429	A549	knock down	GPRC5C	up-regulated	0.869083	0	0	MeRIP-seq
writer	KIAA1429	A549	knock down	NT5C	up-regulated	3.4279	0	0	MeRIP-seq
writer	KIAA1429	A549	knock down	MYO15B	up-regulated	0.750238	0	0	MeRIP-seq
writer	KIAA1429	A549	knock down	SEPT9	up-regulated	1.2202	0	0	MeRIP-seq
writer	KIAA1429	A549	knock down	SEPT9	up-regulated	1.08965	0	0	MeRIP-seq
writer	KIAA1429	A549	knock down	SEPT9	up-regulated	1.51883	0	0	MeRIP-seq
writer	KIAA1429	A549	knock down	SEPT9	up-regulated	4.93137	0	0	MeRIP-seq
writer	KIAA1429	A549	knock down	SEPT9	up-regulated	5.15746	0	0	MeRIP-seq
writer	KIAA1429	A549	knock down	CHMP6	up-regulated	3.66618	0	0	MeRIP-seq
writer	KIAA1429	A549	knock down	C17orf89	up-regulated	6.27562	0	0	MeRIP-seq
writer	KIAA1429	A549	knock down	SLC38A10	up-regulated	1.01527	0	0	MeRIP-seq
writer	KIAA1429	A549	knock down	SLC38A10	up-regulated	4.95762	0	0	MeRIP-seq
writer	KIAA1429	A549	knock down	ACTG1	up-regulated	0.785373	0	0	MeRIP-seq
writer	KIAA1429	A549	knock down	MRPL12	up-regulated	4.56629	0	0	MeRIP-seq
writer	KIAA1429	A549	knock down	MCRIP1	up-regulated	3.35739	0	0	MeRIP-seq
writer	KIAA1429	A549	knock down	MCRIP1	up-regulated	0.874647	0	0	MeRIP-seq
writer	KIAA1429	A549	knock down	P4HB	up-regulated	0.670881	0	0	MeRIP-seq
writer	KIAA1429	A549	knock down	P4HB	up-regulated	0.821839	0	0	MeRIP-seq
writer	KIAA1429	A549	knock down	P4HB	up-regulated	1.93742	0	0	MeRIP-seq
writer	KIAA1429	A549	knock down	P4HB	up-regulated	3.37776	0	0	MeRIP-seq
writer	KIAA1429	A549	knock down	ARHGDIA	up-regulated	1.45017	0	0	MeRIP-seq
writer	KIAA1429	A549	knock down	ALYREF	up-regulated	0.846707	0	0	MeRIP-seq
writer	KIAA1429	A549	knock down	MAFG	up-regulated	2.08733	0	0	MeRIP-seq
writer	KIAA1429	A549	knock down	LRRC45	up-regulated	2.89651	0	0	MeRIP-seq
writer	KIAA1429	A549	knock down	LRRC45	up-regulated	1.39254	0	0	MeRIP-seq
writer	KIAA1429	A549	knock down	LRRC45	up-regulated	1.22691	0	0	MeRIP-seq
writer	KIAA1429	A549	knock down	LRRC45	up-regulated	1.78119	0	0	MeRIP-seq
writer	KIAA1429	A549	knock down	LRRC45	up-regulated	2.14533	0	0	MeRIP-seq
writer	KIAA1429	A549	knock down	LRRC45	up-regulated	1.50558	0	0	MeRIP-seq
writer	KIAA1429	A549	knock down	SLC16A3	up-regulated	1.03494	0	0	MeRIP-seq
writer	KIAA1429	A549	knock down	CSNK1D	up-regulated	1.05985	0	0	MeRIP-seq
writer	KIAA1429	A549	knock down	IK	up-regulated	0.74571	1e-06	1.73e-06	MeRIP-seq
writer	KIAA1429	A549	knock down	RPL34	up-regulated	0.777561	1e-06	1.73e-06	MeRIP-seq
writer	KIAA1429	A549	knock down	DHDDS	up-regulated	0.583779	1e-06	1.73e-06	MeRIP-seq
writer	KIAA1429	A549	knock down	USP32	up-regulated	0.999641	1.5e-06	2.59e-06	MeRIP-seq
writer	KIAA1429	A549	knock down	PPP1R12A	up-regulated	0.582194	2e-06	3.45e-06	MeRIP-seq
writer	KIAA1429	A549	knock down	MED25	up-regulated	0.767998	2e-06	3.45e-06	MeRIP-seq
writer	KIAA1429	A549	knock down	DBIL5P	up-regulated	1.37516	2e-06	3.45e-06	MeRIP-seq
writer	KIAA1429	A549	knock down	PRPF40A	up-regulated	0.921566	3.51e-06	6.03e-06	MeRIP-seq
writer	KIAA1429	A549	knock down	RPS18	up-regulated	0.686709	4.51e-06	7.75e-06	MeRIP-seq
writer	KIAA1429	A549	knock down	GOLIM4	up-regulated	0.600527	5.01e-06	8.61e-06	MeRIP-seq
writer	KIAA1429	A549	knock down	ZNF724P	up-regulated	0.704433	1.15e-05	1.98e-05	MeRIP-seq
writer	KIAA1429	A549	knock down	RPL12	up-regulated	1.68113	1.45e-05	2.49e-05	MeRIP-seq
writer	KIAA1429	A549	knock down	YBX1	up-regulated	2.61153	1.55e-05	2.66e-05	MeRIP-seq
writer	KIAA1429	A549	knock down	EWSR1	up-regulated	0.656753	1.95e-05	3.35e-05	MeRIP-seq
writer	KIAA1429	A549	knock down	LMTK3	up-regulated	1.47656	2.1e-05	3.61e-05	MeRIP-seq
writer	KIAA1429	A549	knock down	WBP2	up-regulated	0.634942	2.1e-05	3.61e-05	MeRIP-seq
writer	KIAA1429	A549	knock down	KAT6B	up-regulated	0.961532	2.2e-05	3.78e-05	MeRIP-seq
writer	KIAA1429	A549	knock down	DDX10	up-regulated	2.8636	2.96e-05	5.06e-05	MeRIP-seq
writer	KIAA1429	A549	knock down	ZNF326	up-regulated	0.878405	3.11e-05	5.32e-05	MeRIP-seq
writer	KIAA1429	A549	knock down	ARL3	up-regulated	0.630345	3.26e-05	5.57e-05	MeRIP-seq
writer	KIAA1429	A549	knock down	RP11-793H13.10	up-regulated	0.5855	4.46e-05	7.62e-05	MeRIP-seq
writer	KIAA1429	A549	knock down	FXYD5	up-regulated	0.794838	5.36e-05	9.16e-05	MeRIP-seq
writer	KIAA1429	A549	knock down	GRAMD1A	up-regulated	0.667647	7.06e-05	0.000120591	MeRIP-seq
writer	KIAA1429	A549	knock down	PSMG1	up-regulated	0.604176	8.22e-05	0.000140198	MeRIP-seq
writer	KIAA1429	A549	knock down	ANKRD18B	up-regulated	1.78996	9.97e-05	0.000170027	MeRIP-seq
writer	KIAA1429	A549	knock down	DEK	up-regulated	1.28157	0.000113727	0.000193845	MeRIP-seq
writer	KIAA1429	A549	knock down	ZNF724P	up-regulated	1.05818	0.000116232	0.000198097	MeRIP-seq
writer	KIAA1429	A549	knock down	RPS24	up-regulated	0.684921	0.000136272	0.000232084	MeRIP-seq
writer	KIAA1429	A549	knock down	STAU1	up-regulated	0.771966	0.000141282	0.000240594	MeRIP-seq
writer	KIAA1429	A549	knock down	HLA-E	up-regulated	0.600043	0.000237976	0.000404381	MeRIP-seq
writer	KIAA1429	A549	knock down	LINC00493	up-regulated	1.72967	0.000282064	0.000478695	MeRIP-seq
writer	KIAA1429	A549	knock down	CENPE	up-regulated	0.981315	0.000404308	0.000685356	MeRIP-seq
writer	KIAA1429	A549	knock down	MAP7D3	up-regulated	1.30565	0.000448897	0.000760531	MeRIP-seq
writer	KIAA1429	A549	knock down	BLOC1S2	up-regulated	0.854256	0.000454408	0.00076973	MeRIP-seq
writer	KIAA1429	A549	knock down	ZNF292	up-regulated	0.605608	0.000488476	0.000826993	MeRIP-seq
writer	KIAA1429	A549	knock down	SUMO2	up-regulated	0.641989	0.000494989	0.000837869	MeRIP-seq
writer	KIAA1429	A549	knock down	SRFBP1	up-regulated	1.12932	0.000563126	0.000952862	MeRIP-seq
writer	KIAA1429	A549	knock down	DDX42	up-regulated	0.632652	0.000643286	0.00108723	MeRIP-seq
writer	KIAA1429	A549	knock down	ARID1A	up-regulated	1.19717	0.00073547	0.0012417	MeRIP-seq
writer	KIAA1429	A549	knock down	CTTN	up-regulated	0.737254	0.000743987	0.00125586	MeRIP-seq
writer	KIAA1429	A549	knock down	BOP1	up-regulated	0.861522	0.00103908	0.00175084	MeRIP-seq
writer	KIAA1429	A549	knock down	URGCP-MRPS24	up-regulated	3.61515	0.00111723	0.00188119	MeRIP-seq
writer	KIAA1429	A549	knock down	SYNM	up-regulated	0.825823	0.00112826	0.00189958	MeRIP-seq
writer	KIAA1429	A549	knock down	POLR3GL	up-regulated	0.770826	0.00122495	0.00206164	MeRIP-seq
writer	KIAA1429	A549	knock down	EIF1	up-regulated	2.01921	0.00128056	0.00215485	MeRIP-seq
writer	KIAA1429	A549	knock down	HSPA1A	up-regulated	5.28625	0.0014494	0.00243657	MeRIP-seq
writer	KIAA1429	A549	knock down	ERC1	up-regulated	2.02185	0.00146192	0.00245719	MeRIP-seq
writer	KIAA1429	A549	knock down	EZR	up-regulated	0.592538	0.00152655	0.00256468	MeRIP-seq
writer	KIAA1429	A549	knock down	PAK1IP1	up-regulated	0.875472	0.0016999	0.00285388	MeRIP-seq
writer	KIAA1429	A549	knock down	RP11-613M10.9	up-regulated	4.92708	0.00174248	0.00292381	MeRIP-seq
writer	KIAA1429	A549	knock down	FUS	up-regulated	1.9982	0.00175952	0.00295187	MeRIP-seq
writer	KIAA1429	A549	knock down	ATRX	up-regulated	0.933894	0.00194439	0.00326028	MeRIP-seq
writer	KIAA1429	A549	knock down	TRABD2B	up-regulated	0.824078	0.00198196	0.00332269	MeRIP-seq
writer	KIAA1429	A549	knock down	TTBK2	up-regulated	3.27183	0.00204058	0.00342005	MeRIP-seq
writer	KIAA1429	A549	knock down	RP5-972B16.2	up-regulated	1.31782	0.00205461	0.00344326	MeRIP-seq
writer	KIAA1429	A549	knock down	CTC-351M12.1	up-regulated	1.27203	0.00207164	0.00347149	MeRIP-seq
writer	KIAA1429	A549	knock down	PUM3	up-regulated	0.722044	0.00208717	0.00349721	MeRIP-seq
writer	KIAA1429	A549	knock down	ZC3H13	up-regulated	0.604655	0.00234819	0.00392969	MeRIP-seq
writer	KIAA1429	A549	knock down	SPTBN2	up-regulated	1.84617	0.0023532	0.00393772	MeRIP-seq
writer	KIAA1429	A549	knock down	APOL1	up-regulated	0.876395	0.0027009	0.00451313	MeRIP-seq
writer	KIAA1429	A549	knock down	CHD4	up-regulated	0.949985	0.0027535	0.00460022	MeRIP-seq
writer	KIAA1429	A549	knock down	SMC2	up-regulated	0.838436	0.00283316	0.00473079	MeRIP-seq
writer	KIAA1429	A549	knock down	COA4	up-regulated	1.20572	0.00291583	0.00486581	MeRIP-seq
writer	KIAA1429	A549	knock down	BMS1	up-regulated	1.11147	0.00297094	0.0049569	MeRIP-seq
writer	KIAA1429	A549	knock down	CEACAM6	up-regulated	3.23144	0.00312725	0.00521494	MeRIP-seq
writer	KIAA1429	A549	knock down	TPR	up-regulated	1.32115	0.00313226	0.00522283	MeRIP-seq
writer	KIAA1429	A549	knock down	MPHOSPH10	up-regulated	1.67922	0.00315581	0.00526163	MeRIP-seq
writer	KIAA1429	A549	knock down	ZFP91	up-regulated	0.581897	0.00329158	0.00548558	MeRIP-seq
writer	KIAA1429	A549	knock down	RPS18	up-regulated	0.802782	0.00342685	0.00570849	MeRIP-seq
writer	KIAA1429	A549	knock down	GMNN	up-regulated	1.42885	0.00366883	0.00610567	MeRIP-seq
writer	KIAA1429	A549	knock down	ST3GAL6	up-regulated	0.886764	0.00367535	0.00611489	MeRIP-seq
writer	KIAA1429	A549	knock down	EEF1D	up-regulated	0.956509	0.00401352	0.00667165	MeRIP-seq
writer	KIAA1429	A549	knock down	RAB10	up-regulated	0.692403	0.00412775	0.00685972	MeRIP-seq
writer	KIAA1429	A549	knock down	ZRSR2	up-regulated	1.82373	0.00417435	0.00693654	MeRIP-seq
writer	KIAA1429	A549	knock down	NUCB1	up-regulated	3.83521	0.0043001	0.00714487	MeRIP-seq
writer	KIAA1429	A549	knock down	DBNL	up-regulated	0.800822	0.00439428	0.00730009	MeRIP-seq
writer	KIAA1429	A549	knock down	TKT	up-regulated	1.26216	0.00447144	0.00742695	MeRIP-seq
writer	KIAA1429	A549	knock down	TMF1	up-regulated	0.689374	0.00468637	0.00777984	MeRIP-seq
writer	KIAA1429	A549	knock down	KTN1	up-regulated	0.67716	0.00476252	0.00790418	MeRIP-seq
writer	KIAA1429	A549	knock down	NOSIP	up-regulated	0.888949	0.00494489	0.00820179	MeRIP-seq
writer	KIAA1429	A549	knock down	ASTN2	up-regulated	1.81483	0.00518887	0.00860043	MeRIP-seq
writer	KIAA1429	A549	knock down	CCDC30	up-regulated	0.702018	0.00533166	0.00883555	MeRIP-seq
writer	KIAA1429	A549	knock down	BATF3	up-regulated	0.722143	0.00584018	0.00966976	MeRIP-seq
writer	KIAA1429	A549	knock down	CEP250	up-regulated	1.28157	0.006253	0.0103488	MeRIP-seq
writer	KIAA1429	A549	knock down	CLSPN	up-regulated	1.07963	0.0065551	0.010843	MeRIP-seq
writer	KIAA1429	A549	knock down	MAP7D2	up-regulated	1.72915	0.00661372	0.0109362	MeRIP-seq
writer	KIAA1429	A549	knock down	SH2D4A	up-regulated	1.6671	0.00663977	0.0109773	MeRIP-seq
writer	KIAA1429	A549	knock down	GOLIM4	up-regulated	0.793238	0.00690981	0.0114118	MeRIP-seq
writer	KIAA1429	A549	knock down	RAD21	up-regulated	0.629909	0.00789628	0.0130227	MeRIP-seq
writer	KIAA1429	A549	knock down	SSB	up-regulated	0.679001	0.00829709	0.0136754	MeRIP-seq
writer	KIAA1429	A549	knock down	KMT2C	up-regulated	2.01901	0.00837474	0.0138022	MeRIP-seq
writer	KIAA1429	A549	knock down	PRR13	up-regulated	1.41036	0.00866783	0.014274	MeRIP-seq
writer	KIAA1429	A549	knock down	RPL6P27	up-regulated	0.661655	0.00936873	0.0154121	MeRIP-seq
writer	KIAA1429	A549	knock down	METAP2	up-regulated	0.618816	0.0100696	0.0165463	MeRIP-seq
writer	KIAA1429	A549	knock down	CENPQ	up-regulated	0.973567	0.0103146	0.0169445	MeRIP-seq
writer	KIAA1429	A549	knock down	CTD-3035K23.7	up-regulated	0.615764	0.0106944	0.0175561	MeRIP-seq
writer	KIAA1429	A549	knock down	NEMF	up-regulated	1.69331	0.0107104	0.0175809	MeRIP-seq
writer	KIAA1429	A549	knock down	RPL11	up-regulated	0.633582	0.0107785	0.0176912	MeRIP-seq
writer	KIAA1429	A549	knock down	SNRPF	up-regulated	1.38357	0.0115626	0.0189715	MeRIP-seq
writer	KIAA1429	A549	knock down	CTTN	up-regulated	2.29883	0.0115786	0.0189962	MeRIP-seq
writer	KIAA1429	A549	knock down	MAP7D2	up-regulated	1.68054	0.0119589	0.0196047	MeRIP-seq
writer	KIAA1429	A549	knock down	RP11-1012A1.4	up-regulated	0.787643	0.0120551	0.019759	MeRIP-seq
writer	KIAA1429	A549	knock down	LIN7C	up-regulated	1.05893	0.0123938	0.0203088	MeRIP-seq
writer	KIAA1429	A549	knock down	PRRC2C	up-regulated	0.59437	0.0128848	0.0210987	MeRIP-seq
writer	KIAA1429	A549	knock down	HLX	up-regulated	1.28025	0.0130857	0.0214239	MeRIP-seq
writer	KIAA1429	A549	knock down	SAFB	up-regulated	1.10522	0.0134825	0.0220564	MeRIP-seq
writer	KIAA1429	A549	knock down	CLGN	up-regulated	0.634172	0.0137204	0.0224359	MeRIP-seq
writer	KIAA1429	A549	knock down	CTD-2260A17.2	up-regulated	2.03331	0.0155771	0.025428	MeRIP-seq
writer	KIAA1429	A549	knock down	DNTTIP2	up-regulated	2.02025	0.0160821	0.026241	MeRIP-seq
writer	KIAA1429	A549	knock down	ANXA2R	up-regulated	0.741843	0.0165486	0.0269928	MeRIP-seq
writer	KIAA1429	A549	knock down	MAP7D2	up-regulated	1.23931	0.0169028	0.0275563	MeRIP-seq
writer	KIAA1429	A549	knock down	FGG	up-regulated	1.90497	0.0169208	0.0275809	MeRIP-seq
writer	KIAA1429	A549	knock down	CDC42BPB	up-regulated	0.752711	0.0169489	0.0276219	MeRIP-seq
writer	KIAA1429	A549	knock down	CTC-351M12.1	up-regulated	0.741135	0.0179674	0.0292591	MeRIP-seq
writer	KIAA1429	A549	knock down	INCENP	up-regulated	0.771232	0.0183011	0.0297973	MeRIP-seq
writer	KIAA1429	A549	knock down	RNVU1-7	up-regulated	2.10936	0.0184078	0.0299684	MeRIP-seq
writer	KIAA1429	A549	knock down	APP	up-regulated	0.595941	0.0188106	0.0306163	MeRIP-seq
writer	KIAA1429	A549	knock down	HEATR4	up-regulated	1.47303	0.019743	0.0320951	MeRIP-seq
writer	KIAA1429	A549	knock down	TSPAN3	up-regulated	0.830483	0.0202575	0.0329145	MeRIP-seq
writer	KIAA1429	A549	knock down	LRTOMT	up-regulated	0.659421	0.0212304	0.0344657	MeRIP-seq
writer	KIAA1429	A549	knock down	LIG1	up-regulated	1.18121	0.02124	0.0344782	MeRIP-seq
writer	KIAA1429	A549	knock down	APEX1	up-regulated	0.726103	0.0216302	0.0350846	MeRIP-seq
writer	KIAA1429	A549	knock down	MDC1	up-regulated	0.940457	0.0220361	0.0357121	MeRIP-seq
writer	KIAA1429	A549	knock down	PELP1	up-regulated	0.78064	0.0245355	0.0397049	MeRIP-seq
writer	KIAA1429	A549	knock down	LAMTOR2	up-regulated	3.75422	0.0258707	0.0418368	MeRIP-seq
writer	KIAA1429	A549	knock down	RPS27	up-regulated	1.58136	0.0264263	0.0427171	MeRIP-seq
writer	KIAA1429	A549	knock down	NUCB2	up-regulated	0.942916	0.0270295	0.0436734	MeRIP-seq
writer	KIAA1429	A549	knock down	ITGB1	up-regulated	3.44685	0.0286904	0.0463173	MeRIP-seq
writer	KIAA1429	A549	knock down	SLC4A2	up-regulated	1.27529	0.028771	0.0464435	MeRIP-seq
writer	KIAA1429	A549	knock down	EIF4B	up-regulated	1.13605	0.0289639	0.0467469	MeRIP-seq
writer	KIAA1429	A549	knock down	FLNA	up-regulated	0.959578	0.0299323	0.0482769	MeRIP-seq
writer	KIAA1429	A549	knock down	SMC6	up-regulated	1.50033	0.03	0.0483818	MeRIP-seq
writer	KIAA1429	A549	knock down	CDK12	up-regulated	1.92232	0.0315456	0.0508137	MeRIP-seq
writer	KIAA1429	A549	knock down	SMC5	up-regulated	0.606339	0.0317024	0.0510532	MeRIP-seq
writer	KIAA1429	A549	knock down	ABCF1	up-regulated	1.00259	0.0338401	0.0544216	MeRIP-seq
writer	KIAA1429	A549	knock down	KCNJ14	up-regulated	0.851973	0.0351317	0.0564362	MeRIP-seq
writer	KIAA1429	A549	knock down	YME1L1	up-regulated	0.58678	0.0352304	0.0565899	MeRIP-seq
writer	KIAA1429	A549	knock down	RP11-1016B18.1	up-regulated	0.799247	0.035266	0.0566422	MeRIP-seq
writer	KIAA1429	A549	knock down	YBX1	up-regulated	0.937719	0.0362174	0.0581505	MeRIP-seq
writer	KIAA1429	A549	knock down	SPTBN1	up-regulated	0.930105	0.0367414	0.0589719	MeRIP-seq
writer	KIAA1429	A549	knock down	AKR1B10	up-regulated	0.889871	0.0376493	0.0603982	MeRIP-seq
writer	KIAA1429	A549	knock down	ARID1A	up-regulated	1.36651	0.0384654	0.0616865	MeRIP-seq
writer	KIAA1429	A549	knock down	KTN1	up-regulated	1.43261	0.0396382	0.0635403	MeRIP-seq
writer	KIAA1429	A549	knock down	ZCCHC10	up-regulated	1.07652	0.0424484	0.0679757	MeRIP-seq
writer	KIAA1429	A549	knock down	KRI1	up-regulated	1.16522	0.044001	0.0704082	MeRIP-seq
writer	KIAA1429	A549	knock down	SF1	up-regulated	0.761846	0.0440666	0.0705073	MeRIP-seq
writer	KIAA1429	A549	knock down	TPM4	up-regulated	3.56548	0.0449208	0.0718192	MeRIP-seq
writer	KIAA1429	A549	knock down	LINC-PINT	up-regulated	1.41334	0.0452575	0.0723391	MeRIP-seq
writer	KIAA1429	A549	knock down	CLU	up-regulated	0.645642	0.0454193	0.0725794	MeRIP-seq
writer	KIAA1429	A549	knock down	RACK1	up-regulated	1.38058	0.0482154	0.0769237	MeRIP-seq
writer	KIAA1429	A549	knock down	EN1	up-regulated	1.02906	0.0518792	0.0825806	MeRIP-seq
writer	KIAA1429	A549	knock down	BTF3	up-regulated	3.11615	0.0547144	0.0869909	MeRIP-seq
writer	KIAA1429	A549	knock down	ZNF232	up-regulated	1.50511	0.0558291	0.0886736	MeRIP-seq
writer	KIAA1429	A549	knock down	ZNF674	up-regulated	2.01865	0.0571197	0.0906548	MeRIP-seq
writer	KIAA1429	A549	knock down	PTMS	up-regulated	0.603772	0.0578106	0.0917205	MeRIP-seq
writer	KIAA1429	A549	knock down	SYNCRIP	up-regulated	0.93391	0.0579949	0.0919898	MeRIP-seq
writer	KIAA1429	A549	knock down	NR5A2	up-regulated	1.63991	0.0620951	0.0983611	MeRIP-seq
writer	KIAA1429	A549	knock down	PKM	up-regulated	0.600912	0.0623276	0.0987211	MeRIP-seq
writer	KIAA1429	A549	knock down	BOLA3	up-regulated	2.63203	0.0629283	0.0996475	MeRIP-seq
writer	KIAA1429	A549	knock down	TPM1	up-regulated	1.03533	0.0657139	0.103945	MeRIP-seq
writer	KIAA1429	A549	knock down	ALG1L8P	up-regulated	1.31066	0.0672414	0.106308	MeRIP-seq
writer	KIAA1429	A549	knock down	CHMP3	up-regulated	0.779365	0.0696668	0.11005	MeRIP-seq
writer	KIAA1429	A549	knock down	EEA1	up-regulated	0.920595	0.0701678	0.110832	MeRIP-seq
writer	KIAA1429	A549	knock down	CBX3	up-regulated	0.72864	0.0702449	0.110945	MeRIP-seq
writer	KIAA1429	A549	knock down	CHMP2A	up-regulated	1.51377	0.0725786	0.114477	MeRIP-seq
writer	KIAA1429	A549	knock down	RHOG	up-regulated	0.914551	0.0728316	0.114867	MeRIP-seq
writer	KIAA1429	A549	knock down	SMC6	up-regulated	0.652553	0.074046	0.116704	MeRIP-seq
writer	KIAA1429	A549	knock down	UCHL1	up-regulated	1.13281	0.0758231	0.119465	MeRIP-seq
writer	KIAA1429	A549	knock down	EP300	up-regulated	0.710473	0.0770886	0.121398	MeRIP-seq
writer	KIAA1429	A549	knock down	ZBTB24	up-regulated	1.26219	0.0779779	0.122778	MeRIP-seq
writer	KIAA1429	A549	knock down	MALAT1	up-regulated	0.793819	0.0782619	0.123205	MeRIP-seq
writer	KIAA1429	A549	knock down	RP3-403A15.5	up-regulated	1.54052	0.0795585	0.125236	MeRIP-seq
writer	KIAA1429	A549	knock down	CHD2	up-regulated	0.65393	0.0815004	0.128207	MeRIP-seq
writer	KIAA1429	A549	knock down	DDX5	up-regulated	1.31676	0.0861262	0.135236	MeRIP-seq
writer	KIAA1429	A549	knock down	RP11-761B3.1	up-regulated	0.762727	0.0873221	0.137011	MeRIP-seq
writer	KIAA1429	A549	knock down	SCAMP4	up-regulated	1.01849	0.0876963	0.137564	MeRIP-seq
writer	KIAA1429	A549	knock down	SAFB2	up-regulated	0.887946	0.0878782	0.137838	MeRIP-seq
writer	KIAA1429	A549	knock down	KRI1	up-regulated	1.94475	0.0888636	0.139349	MeRIP-seq
writer	KIAA1429	A549	knock down	HADHA	up-regulated	0.693994	0.0897569	0.140703	MeRIP-seq
writer	KIAA1429	A549	knock down	CWC27	up-regulated	0.651903	0.0901843	0.141337	MeRIP-seq
writer	KIAA1429	A549	knock down	RASSF9	up-regulated	1.40949	0.0912569	0.142947	MeRIP-seq
writer	KIAA1429	A549	knock down	EEA1	up-regulated	0.681402	0.0917043	0.143612	MeRIP-seq
writer	KIAA1429	A549	knock down	CH507-9B2.4	up-regulated	1.21256	0.0922855	0.144486	MeRIP-seq
writer	KIAA1429	A549	knock down	MAP7D2	up-regulated	1.45807	0.094057	0.147114	MeRIP-seq
writer	KIAA1429	A549	knock down	UBTF	up-regulated	0.980797	0.0954799	0.149228	MeRIP-seq
writer	KIAA1429	A549	knock down	HNRNPM	up-regulated	0.750988	0.0968686	0.151323	MeRIP-seq
writer	KIAA1429	A549	knock down	RFX3	down-regulated	-2.82293	0	0	MeRIP-seq
writer	KIAA1429	A549	knock down	GLIS3	down-regulated	-1.58122	0	0	MeRIP-seq
writer	KIAA1429	A549	knock down	GLIS3	down-regulated	-3.2645	0	0	MeRIP-seq
writer	KIAA1429	A549	knock down	GLIS3	down-regulated	-6.18324	0	0	MeRIP-seq
writer	KIAA1429	A549	knock down	SPATA6L	down-regulated	-1.33467	0	0	MeRIP-seq
[truncated: 35,057 more rows]
