# Supplementary material for: Identification of the Role and Clinical Prognostic Value of Target Genes of m6A RNA Methylation Regulators in Glioma
Source: Front Cell Dev Biol. 2021 Sep 13;9:709022. doi: 10.3389/fcell.2021.709022 (PMC8473691; doi:10.3389/fcell.2021.709022)
Supplement: Supplementary Table S5 — Differentially expressed m6A RNA methylation regulators and their validated and potential targets in pan-cancers by GSCA. [file Table_5.XLS]

## Sheet: DEGs in other cancer types
class	symbol	cancertype	log2FC	FC	P value	FDR	tumor	normal	n_tumor	entrez	n_normal
m6A regulator	IGF2BP2	LUSC	2.83117	7.11651	1.13699e-08	5.37999e-08	2269.47	318.816	51	10644	51
m6A regulator	IGF2BP2	HNSC	2.69408	6.4714	1.88847e-12	3.83379e-10	2030.08	313.616	43	10644	43
m6A regulator	IGF2BP2	BLCA	2.60762	6.09497	0.00835744	0.0389937	669.259	109.722	19	10644	19
m6A regulator	IGF2BP2	LIHC	2.19782	4.58784	0.00123689	0.0041578	375.38	81.7423	50	10644	50
m6A regulator	IGF2BP2	THCA	1.92625	3.80066	3.17488e-18	2.33993e-16	1166.97	306.97	59	10644	59
m6A regulator	IGF2BP2	ESCA	1.47171	2.77351	0.00289878	0.044747	1969.21	709.942	11	10644	11
m6A regulator	IGF2BP2	STAD	1.46207	2.75504	5.63399e-07	2.628e-05	883.765	320.717	32	10644	32
m6A regulator	IGF2BP2	KIRP	1.15852	2.23228	0.000785517	0.00300694	656.193	293.901	32	10644	32
m6A regulator	IGF2BP2	LUAD	0.902115	1.8688	0.000952605	0.00223418	558.432	298.772	58	10644	58
m6A regulator	IGF2BP2	BRCA	-0.864756	0.549139	0.000420251	0.000890701	104.154	189.75	114	10644	114
m6A regulator	IGF2BP2	KIRC	-0.883374	0.542098	0.000639069	0.0012498	143.838	265.419	72	10644	72
m6A regulator	IGF2BP2	PRAD	-1.29419	0.407764	2.2616e-05	0.000137219	31.3363	76.9942	52	10644	52
m6A regulator	METTL3	BLCA	0.665934	1.5866	0.000185731	0.00313242	829.041	522.492	19	56339	19
m6A regulator	METTL3	LIHC	0.621797	1.53879	8.95961e-10	2.0862e-08	511.22	332.187	50	56339	50
m6A regulator	YTHDF1	COAD	1.01337	2.01862	5.14183e-07	4.89804e-06	2092.7	1036.65	26	54915	26
m6A regulator	YTHDF1	STAD	0.70319	1.6281	2.21333e-07	1.3516e-05	1877.14	1152.92	32	54915	32
m6A regulator	YTHDF1	ESCA	0.696852	1.62096	0.00108068	0.0274307	1947.8	1201.59	11	54915	11
validated target	ATP6V1A	KICH	1.2409	2.36346	1.0475e-05	5.9423e-05	16018.1	6777.36	25	523	25
validated target	ATP6V1A	BLCA	0.660278	1.58039	0.000244032	0.00375818	1902.7	1203.91	19	523	19
validated target	ATP6V1A	KIRP	-0.704537	0.613639	0.000126777	0.000658623	4131.97	6733.6	32	523	32
validated target	ATP6V1A	KIRC	-1.27698	0.41266	1.124e-14	9.93182e-14	3355.87	8132.44	72	523	72
validated target	BAX	KIRP	1.43737	2.70827	3.29766e-12	2.8613e-10	1328.47	490.461	32	581	32
validated target	BAX	ESCA	1.26811	2.40846	5.2829e-05	0.00716683	492.983	204.63	11	581	11
validated target	BAX	KIRC	1.19028	2.28198	1.35685e-19	2.66878e-18	852.163	373.376	72	581	72
validated target	BAX	THCA	1.14627	2.21341	2.67105e-15	8.89688e-14	1257.66	568.146	59	581	59
validated target	BAX	BRCA	0.778705	1.71559	7.86709e-15	6.30125e-14	536.861	312.889	114	581	114
validated target	BAX	LIHC	0.705159	1.63032	5.1487e-05	0.000262112	1085.89	666.02	50	581	50
validated target	CENPK	LIHC	2.8285	7.10334	7.59438e-08	9.43771e-07	52.0381	7.23995	50	64105	50
validated target	CENPK	LUSC	2.72484	6.61086	5.53132e-11	3.83203e-10	175.149	26.4093	51	64105	51
validated target	CENPK	KIRP	2.59869	6.05737	0.000351507	0.00153034	36.888	6.00627	32	64105	32
validated target	CENPK	LUAD	2.49701	5.64514	1.56644e-10	1.34373e-09	121.704	21.4768	58	64105	58
validated target	CENPK	BLCA	2.09516	4.27275	1.168e-05	0.000537413	197.494	46.1451	19	64105	19
validated target	CENPK	BRCA	2.04111	4.11562	5.71067e-19	7.94792e-18	98.9366	23.9636	114	64105	114
validated target	CENPK	KIRC	1.85869	3.62678	1.07838e-12	7.08893e-12	40.2369	11.022	72	64105	72
validated target	CENPK	ESCA	1.82484	3.54267	0.000220227	0.0129405	183.919	51.8437	11	64105	11
validated target	CENPK	THCA	1.30334	2.468	1.14036e-06	5.35914e-06	39.2105	15.8281	59	64105	59
validated target	CENPK	STAD	1.06865	2.09748	0.000115686	0.00133329	148.362	70.6813	32	64105	32
validated target	CENPK	COAD	0.867641	1.82468	7.2022e-05	0.0003189	235.753	129.157	26	64105	26
validated target	CENPK	HNSC	0.700294	1.62484	0.0011093	0.00440159	122.529	75.3717	43	64105	43
validated target	COL18A1	STAD	1.16665	2.2449	9.77213e-07	3.8555e-05	5568.51	2480.47	32	80781	32
validated target	COL18A1	LUAD	1.03257	2.04566	5.32413e-08	2.75607e-07	4923.4	2406.7	58	80781	58
validated target	COL18A1	COAD	0.877102	1.83668	0.00271172	0.00721656	3485.33	1897.58	26	80781	26
validated target	COL18A1	HNSC	0.826283	1.77311	1.9105e-05	0.000150114	5673.29	3199.58	43	80781	43
validated target	COL18A1	LUSC	0.603217	1.5191	0.00324895	0.0061046	4914.48	3235.09	51	80781	51
validated target	COL18A1	LIHC	-0.748559	0.595198	3.90846e-09	7.42607e-08	25996.1	43676.5	50	80781	50
validated target	COL18A1	BLCA	-0.957619	0.514906	0.00260345	0.0175995	2969.51	5767.18	19	80781	19
validated target	COL18A1	KICH	-1.26981	0.414713	2.02635e-06	1.4832e-05	5021.93	12109.5	25	80781	25
validated target	DLL3	LUAD	7.28356	155.801	0.0197378	0.03431	86.9744	0.458881	58	10683	58
validated target	DLL3	LUSC	5.99399	63.734	0.00301421	0.00569204	32.5453	0.412212	51	10683	51
validated target	DLL3	KIRP	5.33259	40.2966	0.00215018	0.00702742	21.6658	0.440141	32	10683	32
validated target	DLL3	BRCA	3.03331	8.18686	0.00651105	0.0115182	13.4777	1.55848	114	10683	114
validated target	DLL3	HNSC	2.52248	5.74568	5.1653e-05	0.000348469	13.3448	2.23999	43	10683	43
validated target	DLL3	PRAD	2.05519	4.15599	3.28538e-06	2.6304e-05	9.84239	2.2923	52	10683	52
validated target	DLL3	COAD	1.8022	3.48751	0.00772422	0.017633	3.84375	1.03082	26	10683	26
validated target	DLL3	LIHC	1.5912	3.01299	0.0022104	0.00684356	0.418452	0.072072	50	10683	50
validated target	DNAJB11	LUSC	1.66745	3.17653	1.60409e-13	1.78179e-12	3154.43	992.975	51	51726	51
validated target	DNAJB11	LUAD	0.947741	1.92885	1.17976e-12	1.59695e-11	1759.9	912.361	58	51726	58
validated target	DNAJB11	BLCA	0.921143	1.89362	2.8995e-05	0.000940891	1951.73	1030.64	19	51726	19
validated target	DNAJB11	LIHC	0.890005	1.85318	6.91104e-10	1.67857e-08	2937.21	1584.91	50	51726	50
validated target	DNAJB11	HNSC	0.873994	1.83273	2.66613e-07	4.27419e-06	2253.78	1229.7	43	51726	43
validated target	DNAJB11	BRCA	0.767078	1.70182	8.45394e-13	5.25087e-12	1442.32	847.474	114	51726	114
validated target	DNAJB11	ESCA	0.74485	1.6758	0.000423921	0.017389	1339.79	799.45	11	51726	11
validated target	HES1	LUSC	0.848493	1.80062	2.50112e-06	7.97464e-06	1204.43	668.856	51	3280	51
validated target	HES1	BLCA	0.672625	1.59397	0.0110893	0.0476969	3021.12	1895.3	19	3280	19
validated target	HES1	KIRP	-0.657096	0.634153	0.00416886	0.0121587	877.091	1383.15	32	3280	32
validated target	HES1	LIHC	-0.756693	0.591851	0.000526356	0.00199209	1175.67	1986.5	50	3280	50
validated target	HES1	KICH	-2.2144	0.215476	3.46067e-10	1.10606e-08	407.313	1890.66	25	3280	25
validated target	LMAN2	KIRC	1.06225	2.08818	8.27868e-17	1.02431e-15	5066.98	2426.45	72	10960	72
validated target	LMAN2	BRCA	0.674756	1.59633	1.42628e-14	1.11116e-13	3255.58	2039.38	114	10960	114
validated target	LMAN2	LIHC	0.652231	1.5716	0.000360586	0.00143117	10782.3	6860.71	50	10960	50
validated target	LMAN2	KIRP	0.588688	1.50388	0.000263282	0.00120289	4781.2	3179.21	32	10960	32
validated target	MAPKAPK2	BRCA	1.09786	2.14037	5.12392e-19	7.15126e-18	5561.96	2598.55	114	9261	114
validated target	MAPKAPK2	LIHC	0.660717	1.58087	1.14382e-06	9.66926e-06	3426.21	2167.26	50	9261	50
validated target	MEPCE	KICH	0.631648	1.54933	9.0025e-05	0.000368745	2399.48	1548.68	25	56257	25
validated target	NASP	LUSC	1.03216	2.04508	7.9748e-05	0.00019739	2816.02	1376.92	51	4678	51
validated target	NASP	BLCA	0.83228	1.7805	0.0100444	0.044543	3600.5	2022.15	19	4678	19
validated target	NASP	STAD	0.704896	1.63003	1.10257e-07	8.5649e-06	1512.7	927.982	32	4678	32
validated target	NASP	LUAD	0.697052	1.62119	2.1235e-05	6.8667e-05	2048.81	1263.73	58	4678	58
validated target	NOTCH1	KIRC	0.607753	1.52388	9.95406e-06	2.4965e-05	1620.67	1063.48	72	4851	72
validated target	NOTCH1	PRAD	-0.754641	0.592694	5.44456e-06	4.0416e-05	1018.99	1719.32	52	4851	52
validated target	NOTCH1	LUAD	-0.895431	0.537586	1.7248e-13	2.84546e-12	1192.59	2218.51	58	4851	58
validated target	NOTCH3	LIHC	2.4461	5.44941	1.00861e-09	2.31594e-08	1549.09	284.185	50	4854	50
validated target	NOTCH3	LUSC	1.52649	2.88084	1.93271e-10	1.21916e-09	9065.35	3146.71	51	4854	51
validated target	NOTCH3	COAD	1.29051	2.44615	0.000180091	0.000702537	1917.61	783.871	26	4854	26
validated target	NOTCH3	KIRC	1.11326	2.16335	2.55294e-09	1.03252e-08	5887.37	2721.37	72	4854	72
validated target	NOTCH3	THCA	0.946122	1.92669	2.79773e-08	1.80002e-07	2361.41	1225.58	59	4854	59
validated target	NOTCH3	LUAD	0.837158	1.78653	1.611e-08	9.23869e-08	4357.8	2439.21	58	4854	58
validated target	NOTCH3	HNSC	0.834405	1.78312	0.00111579	0.00442204	11785.3	6609.34	43	4854	43
validated target	NOTCH3	BLCA	0.796259	1.73659	0.00143935	0.0118529	6145.88	3539	19	4854	19
validated target	PHLPP2	KICH	0.936677	1.91411	0.000468829	0.00150356	583.43	304.756	25	23035	25
validated target	PHLPP2	KIRP	0.70948	1.63522	0.00200883	0.00664672	552.454	337.809	32	23035	32
validated target	PHLPP2	LUSC	-0.693962	0.618154	8.14118e-08	3.32726e-07	186.099	301.118	51	23035	51
validated target	PHLPP2	THCA	-0.814757	0.568504	5.84455e-15	1.7676e-13	378.741	666.282	59	23035	59
validated target	PHLPP2	COAD	-2.19567	0.218292	7.6186e-06	4.6887e-05	417.072	1910.97	26	23035	26
validated target	SFRP1	THCA	-1.81654	0.283902	6.2876e-05	0.000209397	147.79	520.821	59	6422	59
validated target	SFRP1	HNSC	-2.17524	0.221405	0.000689353	0.00298145	917.413	4143.95	43	6422	43
validated target	SFRP1	LIHC	-2.33338	0.198419	2.52257e-12	1.26664e-10	42.8229	216.224	50	6422	50
validated target	SFRP1	BRCA	-2.69432	0.1545	1.98098e-28	1.0914e-26	3562.01	23055.6	114	6422	114
validated target	SFRP1	STAD	-2.87573	0.136245	3.1294e-05	0.000516862	407.96	2994.95	32	6422	32
validated target	SFRP1	COAD	-2.95948	0.128561	6.69274e-07	6.07578e-06	177.418	1380.71	26	6422	26
validated target	SFRP1	BLCA	-3.43751	0.0923011	0.00181133	0.0138079	216.103	2342.27	19	6422	19
validated target	SFRP1	KIRC	-4.44989	0.0457561	4.97069e-36	1.67201e-33	475.154	10386.6	72	6422	72
validated target	SFRP1	KIRP	-5.90683	0.0166674	3.03874e-16	1.39803e-13	152.832	9175.39	32	6422	32
validated target	SFRP1	KICH	-7.65637	0.00495681	1.50445e-11	8.58234e-10	43.9589	8888.45	25	6422	25
validated target	SOX2	LUSC	4.86775	29.1971	9.74539e-08	3.93677e-07	3526.88	120.699	51	6657	51
validated target	SOX2	BRCA	2.6087	6.09953	0.000127287	0.000289168	28.8782	4.65089	114	6657	114
validated target	SOX2	LUAD	1.18512	2.27382	0.015034	0.0269569	361.64	158.989	58	6657	58
validated target	SOX2	PRAD	-0.777017	0.583572	0.000897277	0.00322727	85.3354	146.301	52	6657	52
validated target	TIMP1	THCA	3.13177	8.76513	4.9267e-05	0.000167435	16755.8	1911.56	59	7076	59
validated target	TIMP1	KIRP	2.02765	4.0774	4.74877e-06	4.2471e-05	7506.2	1840.85	32	7076	32
validated target	TIMP1	KIRC	1.89041	3.7074	1.94287e-09	7.98966e-09	8891.16	2398.15	72	7076	72
validated target	TIMP1	COAD	1.83283	3.56236	1.10131e-06	9.20546e-06	6882.87	1932.04	26	7076	26
validated target	TIMP1	LUAD	1.74832	3.35967	2.77078e-10	2.24636e-09	11989.4	3568.54	58	7076	58
validated target	TIMP1	STAD	1.68857	3.22336	1.38641e-06	5.0416e-05	14337	4447.77	32	7076	32
validated target	TIMP1	BRCA	0.867951	1.82507	1.40281e-12	8.52455e-12	6039.86	3309.34	114	7076	114
validated target	TK1	LUSC	3.43989	10.852	1.59634e-17	3.61092e-16	2221.35	204.604	51	7083	51
validated target	TK1	BRCA	2.75931	6.77072	5.77921e-22	1.28353e-20	1090.32	160.949	114	7083	114
validated target	TK1	LUAD	2.73453	6.65543	1.08541e-11	1.19387e-10	1281.99	192.539	58	7083	58
validated target	TK1	LIHC	2.20245	4.6026	1.58272e-07	1.76054e-06	834.084	181.142	50	7083	50
validated target	TK1	ESCA	1.90594	3.74753	5.899e-05	0.00759434	1379.44	368.02	11	7083	11
validated target	TK1	KIRP	1.78077	3.4361	0.000263783	0.00120462	935.156	272.085	32	7083	32
validated target	TK1	BLCA	1.72527	3.30641	0.000107113	0.00216483	1711	517.41	19	7083	19
validated target	TK1	HNSC	1.59153	3.01369	2.2471e-09	8.59801e-08	2423.82	804.204	43	7083	43
validated target	TK1	THCA	1.16957	2.24945	0.000446826	0.0012323	250.425	111.272	59	7083	59
validated target	TK1	STAD	1.006	2.00834	0.000100115	0.00120114	1715.09	853.934	32	7083	32
validated target	TK1	KIRC	0.946551	1.92726	4.5567e-05	0.000104777	431.829	224.016	72	7083	72
validated target	TK1	PRAD	0.929809	1.90502	0.000502052	0.00196123	282.904	148.457	52	7083	52
validated target	TK1	COAD	0.730298	1.65898	0.000475624	0.00161598	1658.51	999.675	26	7083	26
validated target	TK1	KICH	-1.26204	0.416953	0.00199936	0.00522095	148.608	356.554	25	7083	25
validated target	U2AF2	ESCA	0.766032	1.70059	6.5695e-05	0.00793856	2802.17	1647.72	11	11338	11
validated target	U2AF2	LUSC	0.676941	1.59875	4.32991e-13	4.41269e-12	3625.45	2267.64	51	11338	51
validated target	U2AF2	BRCA	0.589857	1.5051	1.24915e-07	4.12811e-07	3044.35	2022.66	114	11338	114
validated target	VEGFA	KIRC	3.14386	8.83888	2.89313e-24	1.21389e-22	28282.1	3199.65	72	7422	72
validated target	VEGFA	COAD	1.40222	2.64308	6.06984e-08	8.33333e-07	3102.42	1173.73	26	7422	26
validated target	VEGFA	HNSC	1.19898	2.29578	4.584e-05	0.000314697	3547.9	1545.35	43	7422	43
validated target	VEGFA	KICH	0.909688	1.87864	0.000146304	0.000559663	5700.28	3034.21	25	7422	25
validated target	VEGFA	STAD	0.695706	1.61968	0.00101739	0.00636316	3116.69	1924.23	32	7422	32
validated target	VEGFA	BRCA	0.627239	1.54461	3.85544e-06	1.0656e-05	2210.6	1431.14	114	7422	114
validated target	VPS37B	HNSC	-0.711513	0.610679	1.4113e-05	0.000116698	1761.8	2885.04	43	79720	43
validated target	VPS37B	KIRC	-0.750878	0.594242	3.20027e-15	3.07566e-14	526.684	886.381	72	79720	72
potential target	AATK	LIHC	1.65819	3.15621	0.00817568	0.0207999	95.3309	30.1359	50	9625	50
potential target	AATK	KIRC	1.11231	2.16192	2.94438e-10	1.37525e-09	82.6248	38.1645	72	9625	72
potential target	AATK	KIRP	-1.51815	0.349134	3.90719e-06	3.5868e-05	23.8245	68.4253	32	9625	32
potential target	AATK	LUAD	-2.33503	0.198191	1.98206e-25	3.47124e-23	165.551	835.716	58	9625	58
potential target	AATK	LUSC	-2.71817	0.151967	2.45938e-17	5.41526e-16	109.483	720.998	51	9625	51
potential target	ADAP1	STAD	1.48921	2.80735	7.37633e-08	6.45882e-06	2577.63	918.108	32	11033	32
potential target	ADAP1	BRCA	0.837581	1.78705	1.67602e-08	6.14796e-08	190.808	106.728	114	11033	114
potential target	ADAP1	KICH	0.822492	1.76846	0.00362844	0.00874318	1411.72	798.232	25	11033	25
potential target	ADAP1	THCA	0.595729	1.51124	6.3746e-05	0.00021197	520.388	344.312	59	11033	59
potential target	ADAP1	KIRP	-0.843947	0.557117	8.6321e-05	0.000475151	438.189	786.609	32	11033	32
potential target	ADAP1	KIRC	-1.54041	0.343787	1.19839e-25	6.37818e-24	186.225	541.878	72	11033	72
potential target	ADCY1	KICH	3.31452	9.94876	0.000977491	0.00282966	2410.33	242.184	25	107	25
potential target	ADCY1	PRAD	1.03887	2.05461	0.000791905	0.00290025	581.905	283.167	52	107	52
potential target	ADCY1	BRCA	0.7828	1.72047	0.0316298	0.0494804	1095.47	636.687	114	107	114
potential target	ADCY1	KIRC	-0.776492	0.583784	0.00323893	0.00572903	177.098	303.433	72	107	72
potential target	ADCY1	LIHC	-0.907465	0.533121	0.0167282	0.0381271	518.363	972.405	50	107	50
potential target	ADCY1	KIRP	-1.85652	0.276142	7.69879e-06	6.2755e-05	82.1329	297.692	32	107	32
potential target	AIFM3	ESCA	2.29547	4.90914	0.00114553	0.0280654	29.9886	6.02909	11	150209	11
potential target	AIFM3	KICH	2.20152	4.59964	0.0187758	0.0365423	96.6815	20.9411	25	150209	25
potential target	AIFM3	LIHC	1.25779	2.39129	0.00294715	0.00874831	44.6814	18.6269	50	150209	50
potential target	AIFM3	BRCA	1.20445	2.3045	5.1616e-08	1.78814e-07	25.1568	10.8598	114	150209	114
potential target	AIFM3	KIRP	1.06025	2.0853	0.00718509	0.0191461	36.8856	17.6364	32	150209	32
potential target	AIFM3	LUSC	0.991022	1.98759	0.000548184	0.00117579	55.0755	27.66	51	150209	51
potential target	AIFM3	THCA	0.685103	1.60782	0.00660323	0.0139943	22.2236	13.7844	59	150209	59
potential target	AIFM3	PRAD	-1.27654	0.412784	4.32015e-06	3.3249e-05	12.7902	31.1275	52	150209	52
potential target	AIFM3	COAD	-1.44257	0.367911	8.92703e-07	7.73025e-06	448.142	1218.24	26	150209	26
potential target	AK5	PRAD	2.10649	4.30642	0.000539597	0.00208738	276.105	64.0381	52	26289	52
potential target	AK5	LUSC	0.871136	1.8291	0.0204562	0.0330219	9.64665	5.22865	51	26289	51
potential target	AK5	THCA	-0.954683	0.515955	0.00166813	0.0040733	5.25641	10.2815	59	26289	59
potential target	AK5	BRCA	-2.59647	0.165342	5.99491e-25	2.06142e-23	231.544	1400.9	114	26289	114
potential target	AK5	KICH	-2.96228	0.128311	2.92732e-12	2.23839e-10	4.42698	35.1813	25	26289	25
potential target	AK5	STAD	-3.15655	0.112146	0.000581943	0.00431572	6.99731	63.1866	32	26289	32
potential target	AMPH	LUAD	1.6405	3.11773	0.00321614	0.00674445	53.4609	17.0794	58	273	58
potential target	AMPH	LIHC	-0.991258	0.503039	0.00019078	0.000820624	5.58158	11.1945	50	273	50
potential target	AMPH	STAD	-1.39564	0.380075	0.000608468	0.00445778	35.195	92.7632	32	273	32
potential target	AMPH	PRAD	-1.46201	0.362987	1.62462e-07	2.09639e-06	18.1251	50.1086	52	273	52
potential target	AMPH	KIRP	-3.4195	0.0934606	2.57092e-06	2.552e-05	13.895	149.643	32	273	32
potential target	AMPH	KIRC	-4.23898	0.0529591	3.11429e-13	2.22321e-12	10.0495	191.547	72	273	72
potential target	AMPH	KICH	-5.9714	0.0159379	5.89225e-07	5.30167e-06	3.02916	196.234	25	273	25
potential target	ANK3	HNSC	-0.630549	0.64593	5.7927e-05	0.000384027	1100.89	1704.4	43	288	43
potential target	ANK3	STAD	-0.714232	0.60953	0.000817964	0.00547247	641.438	1052.41	32	288	32
potential target	ANK3	LUSC	-0.721794	0.606343	8.43952e-07	2.91984e-06	912.319	1504.69	51	288	51
potential target	ANK3	LUAD	-0.78518	0.58028	6.8254e-05	0.000201154	981.122	1690.85	58	288	58
potential target	ANK3	KICH	-0.922159	0.527719	1.86051e-08	2.99023e-07	1417.92	2686.97	25	288	25
potential target	ANK3	KIRC	-1.09811	0.467127	6.92065e-19	1.21332e-17	1877.27	4018.86	72	288	72
potential target	ANK3	THCA	-1.16845	0.444899	1.66159e-18	1.36181e-16	1028.85	2312.67	59	288	59
potential target	ANK3	COAD	-1.81198	0.284799	9.9819e-08	1.25556e-06	388.926	1365.87	26	288	26
potential target	ANKS1B	LIHC	3.25293	9.533	0.00475882	0.0132188	32.8857	3.36016	50	56899	50
potential target	ANKS1B	BRCA	0.760517	1.6941	0.00013498	0.000305671	158.275	93.3865	114	56899	114
potential target	ANKS1B	LUAD	-0.724422	0.605239	0.000855014	0.00202269	10.5771	17.541	58	56899	58
potential target	ANKS1B	LUSC	-1.14353	0.45265	7.7793e-06	2.2867e-05	7.53189	16.7605	51	56899	51
potential target	ANKS1B	THCA	-2.26359	0.208253	1.70301e-20	2.48335e-18	43.6582	210.021	59	56899	59
potential target	ANKS1B	KICH	-2.45493	0.182386	0.00214908	0.00554916	17.0151	93.74	25	56899	25
potential target	ANKS1B	HNSC	-2.46976	0.180522	1.22683e-06	1.5312e-05	3.58404	20.3078	43	56899	43
potential target	ANKS1B	STAD	-2.66724	0.157427	0.000309422	0.00273211	16.2307	103.635	32	56899	32
potential target	ANKS1B	COAD	-3.3415	0.0986524	0.0012914	0.00380746	3.17358	33.083	26	56899	26
potential target	ANXA2	KIRP	1.35877	2.56466	6.52196e-07	8.24962e-06	13319.1	5193.24	32	302	32
potential target	ANXA2	LIHC	1.30535	2.47144	6.34083e-06	4.2463e-05	9318.15	3770.27	50	302	50
potential target	ANXA2	THCA	0.946302	1.92693	1.84727e-07	1.01948e-06	13882.5	7204.45	59	302	59
potential target	ANXA2	KIRC	0.887025	1.84936	1.53839e-10	7.53851e-10	10919.1	5904.21	72	302	72
potential target	ANXA2	PRAD	-1.14049	0.453604	8.4058e-17	7.59273e-14	4013.22	8847.52	52	302	52
potential target	APLP1	BRCA	2.52547	5.7576	0.00152502	0.00298773	268.397	46.5335	114	333	114
potential target	APLP1	LUAD	1.6885	3.22321	0.00153253	0.00345116	266.728	82.6835	58	333	58
potential target	APLP1	THCA	1.30896	2.47764	0.0241927	0.0443935	93.1024	37.5175	59	333	59
potential target	APLP1	HNSC	1.00114	2.00158	0.003185	0.0103464	58.7562	29.3049	43	333	43
potential target	APLP1	COAD	-2.1895	0.219228	3.5491e-05	0.000174144	19.9078	91.1647	26	333	26
potential target	APOC1	KIRP	6.27959	77.6865	7.4646e-05	0.0004206	4148.01	53.2955	32	341	32
potential target	APOC1	KIRC	5.46773	44.254	1.81873e-07	5.67524e-07	3062.58	69.1069	72	341	72
potential target	APOC1	KICH	3.39362	10.5095	6.57906e-06	3.9971e-05	598.755	56.8822	25	341	25
potential target	APOC1	STAD	2.59781	6.05366	6.22867e-06	0.000156904	611.934	101.002	32	341	32
potential target	APOC1	THCA	1.84057	3.58152	0.000177476	0.000538065	2276.09	635.438	59	341	59
potential target	APOC1	PRAD	1.72233	3.29969	1.2094e-05	8.0651e-05	346	104.789	52	341	52
potential target	APOC1	COAD	1.59306	3.01689	0.00307128	0.00801251	661.894	219.329	26	341	26
potential target	APOC1	BRCA	0.782797	1.72046	0.000302937	0.000655218	1116.24	648.762	114	341	114
potential target	APOC1	LUAD	-1.3572	0.390338	1.56747e-06	6.25157e-06	2310.84	5920.25	58	341	58
potential target	APOC1	LUSC	-1.4269	0.371929	2.13338e-07	8.1214e-07	1713.36	4606.86	51	341	51
potential target	ARHGAP44	LIHC	1.523	2.87387	0.0195241	0.0434354	135.608	47.1212	50	9912	50
potential target	ARHGAP44	KICH	0.685983	1.6088	0.00801735	0.0174504	544.94	338.687	25	9912	25
potential target	ARHGAP44	KIRC	-0.668045	0.629359	5.3532e-05	0.000122128	198.572	315.573	72	9912	72
potential target	ARHGAP44	LUAD	-1.7182	0.303927	4.14829e-30	2.41455e-27	440.628	1450.01	58	9912	58
potential target	ARHGAP44	COAD	-2.57445	0.167886	8.69225e-11	4.81753e-09	287.647	1713.84	26	9912	26
potential target	ARHGAP44	LUSC	-2.74311	0.149363	1.4108e-33	2.09941e-30	205.334	1375.31	51	9912	51
potential target	ASPA	KIRP	-1.66499	0.315347	2.29012e-07	3.48236e-06	136.639	433.515	32	443	32
potential target	ASPA	LIHC	-1.71692	0.304198	2.13599e-12	1.09989e-10	41.4823	136.595	50	443	50
potential target	ASPA	PRAD	-2.23556	0.212339	1.95766e-09	5.31456e-08	15.2327	72.1088	52	443	52
potential target	ASPA	LUAD	-2.32158	0.200048	1.35717e-19	7.31837e-18	9.55435	48.1601	58	443	58
potential target	ASPA	STAD	-2.61765	0.162933	1.39685e-09	5.26163e-07	15.0861	93.1044	32	443	32
potential target	ASPA	ESCA	-3.12591	0.114553	0.00258752	0.0425653	9.56437	84.2659	11	443	11
potential target	ASPA	COAD	-3.42547	0.0930745	1.55196e-12	2.04575e-10	4.71272	51.6082	26	443	26
potential target	ASPA	BRCA	-3.51911	0.0872254	2.18404e-18	2.83032e-17	10.6125	122.713	114	443	114
potential target	ASPA	HNSC	-3.63157	0.0806844	2.0924e-05	0.000161729	2.94137	37.5947	43	443	43
potential target	ASPA	LUSC	-3.69166	0.0773928	5.65313e-21	2.40427e-19	4.12538	54.4966	51	443	51
potential target	ASPA	BLCA	-3.74754	0.0744524	2.24086e-07	6.5771e-05	8.29773	112.693	19	443	19
potential target	ASPA	KICH	-3.99205	0.0628452	1.99259e-06	1.4607e-05	24.3955	389.675	25	443	25
potential target	ATL1	LUSC	-0.597721	0.660797	3.05974e-07	1.13544e-06	171.262	259.226	51	51062	51
potential target	ATL1	BRCA	-0.634134	0.644327	1.99863e-12	1.18774e-11	307.951	477.998	114	51062	114
potential target	ATL1	KICH	-0.815518	0.568205	0.000342602	0.00115557	128.211	225.718	25	51062	25
potential target	ATL1	HNSC	-0.971823	0.509861	0.000876618	0.00364175	118.57	232.65	43	51062	43
potential target	ATL1	COAD	-1.11998	0.460102	1.84848e-08	3.18008e-07	138.695	301.562	26	51062	26
potential target	ATL1	STAD	-1.16554	0.445798	2.08524e-06	6.9152e-05	106.271	238.508	32	51062	32
potential target	ATL1	BLCA	-1.20288	0.434407	0.000806256	0.00810587	167.667	386.097	19	51062	19
potential target	ATL1	ESCA	-1.31329	0.402401	0.00335134	0.0475929	96.3851	239.673	11	51062	11
potential target	ATP1A2	LIHC	1.98725	3.9648	0.00343569	0.00998212	93.6116	23.5359	50	477	50
potential target	ATP1A2	PRAD	-1.53468	0.345156	6.98149e-08	1.04391e-06	705.089	2043	52	477	52
potential target	ATP1A2	KICH	-1.7731	0.29258	0.0111262	0.0232277	49.9221	170.869	25	477	25
potential target	ATP1A2	LUAD	-2.46397	0.181247	5.46465e-12	6.48743e-11	40.0949	221.669	58	477	58
potential target	ATP1A2	KIRP	-2.57794	0.16748	8.72137e-12	6.43787e-10	34.7873	208.208	32	477	32
potential target	ATP1A2	LUSC	-3.39812	0.0948557	1.29583e-11	9.96329e-11	25.0143	264.663	51	477	51
potential target	ATP1A2	STAD	-3.44688	0.0917033	0.000146995	0.00159663	178.122	1943.36	32	477	32
potential target	ATP1A2	HNSC	-3.78829	0.0723789	0.00205486	0.00728289	364.008	5030.49	43	477	43
potential target	ATP1A2	BRCA	-4.10296	0.058195	0.000350305	0.000750427	122.674	2109.6	114	477	114
potential target	ATP1A2	COAD	-4.57135	0.0420616	0.0107787	0.0234742	52.9894	1262.08	26	477	26
potential target	ATP1A2	BLCA	-6.36227	0.0121553	0.001092	0.00989155	34.3624	2835.08	19	477	19
potential target	ATP1B1	LUAD	1.35362	2.55553	8.4123e-05	0.000243354	14104.1	5519	58	481	58
potential target	ATP1B1	LIHC	0.816417	1.76103	0.000474495	0.00182098	9678.7	5496.01	50	481	50
potential target	ATP1B1	PRAD	-1.11175	0.462734	2.5417e-08	4.57921e-07	1298.34	2805.92	52	481	52
potential target	ATP1B1	KIRC	-1.23219	0.425671	8.05569e-22	2.25491e-20	21960.9	51591.5	72	481	72
potential target	ATP1B1	KIRP	-1.3829	0.383447	2.04918e-12	1.93966e-10	17550.5	45770.5	32	481	32
potential target	ATP2B1	HNSC	1.0373	2.05238	4.31892e-06	4.3951e-05	1724.38	840.133	43	490	43
potential target	ATP2B1	LUSC	0.684082	1.60668	0.000971366	0.00199563	2347.22	1460.88	51	490	51
potential target	ATP2B1	COAD	-0.835161	0.56052	3.5804e-05	0.000175504	1274.11	2273.16	26	490	26
potential target	ATP2B2	KICH	5.22686	37.4492	5.2698e-05	0.000233073	1331.91	35.4683	25	491	25
potential target	ATP2B2	KIRC	3.33485	10.09	1.25202e-07	3.99351e-07	296.801	29.3252	72	491	72
potential target	ATP2B2	KIRP	2.92012	7.5691	0.0146147	0.0347377	167.974	22.1053	32	491	32
potential target	ATP2B2	THCA	-0.72449	0.605211	0.00133992	0.00334084	1.77637	3.00036	59	491	59
potential target	ATP2B2	COAD	-2.01189	0.247948	7.2301e-05	0.000319991	1.88138	7.89113	26	491	26
potential target	ATP2B2	STAD	-3.85882	0.0689255	0.0068382	0.0259323	2.90968	43.5656	32	491	32
potential target	ATP6V1E1	KICH	0.634707	1.55262	1.84183e-06	1.3722e-05	6866.1	4422.22	25	529	25
potential target	ATP6V1G2	BRCA	0.668582	1.58951	0.00220232	0.00420719	45.9135	28.8482	114	534	114
potential target	ATP6V1G2	THCA	-0.698259	0.616316	4.1595e-05	0.000143759	69.3612	112.604	59	534	59
potential target	ATP6V1G2	PRAD	-0.939997	0.521234	2.5562e-05	0.000152222	19.8135	38.1046	52	534	52
potential target	ATP6V1G2	KIRC	-1.40404	0.377871	1.59556e-17	2.25538e-16	18.3842	48.8166	72	534	72
potential target	ATP6V1G2	KIRP	-1.40707	0.377076	8.26564e-08	1.4906e-06	17.7318	47.1896	32	534	32
potential target	ATP6V1G2	HNSC	-1.5378	0.34441	0.00143334	0.00545141	4.65576	13.7084	43	534	43
potential target	ATP6V1G2	STAD	-2.35787	0.195079	0.000635947	0.0046067	11.3495	58.5918	32	534	32
potential target	ATP6V1G2	KICH	-2.61286	0.163474	2.0406e-08	3.23463e-07	7.18471	44.4618	25	534	25
potential target	ATP6V1G2	COAD	-2.68444	0.155562	3.8823e-05	0.000188359	6.66366	43.379	26	534	26
potential target	ATP8A1	KICH	1.62842	3.09175	4.24295e-06	2.7607e-05	1721.61	556.772	25	10396	25
potential target	ATP8A1	KIRP	0.875225	1.83429	0.00139012	0.00487687	1170.56	638.107	32	10396	32
potential target	ATP8A1	PRAD	0.664591	1.58512	7.92222e-07	7.8794e-06	2366.81	1493.11	52	10396	52
potential target	ATP8A1	BRCA	-0.860308	0.550835	7.4585e-06	1.9921e-05	328.95	597.266	114	10396	114
potential target	ATP8A1	COAD	-1.19787	0.435918	3.82771e-07	3.81859e-06	682.024	1564.7	26	10396	26
potential target	ATP8A1	LUAD	-1.22229	0.428602	1.59933e-13	2.65304e-12	864.359	2016.83	58	10396	58
potential target	ATP8A1	HNSC	-1.89434	0.268996	0.000225822	0.00118448	100.369	373.396	43	10396	43
potential target	ATP8A1	LUSC	-2.70839	0.153001	4.64792e-20	1.71138e-18	252.073	1648.08	51	10396	51
potential target	BCAS1	LIHC	2.75748	6.76214	0.0105491	0.0258574	89.6419	13.1712	50	8537	50
potential target	BCAS1	LUAD	2.68714	6.44037	0.0214496	0.0369441	879.664	136.502	58	8537	58
potential target	BCAS1	BRCA	2.54342	5.82971	6.2436e-05	0.000147837	979.854	167.997	114	8537	114
potential target	BCAS1	KIRP	-1.41214	0.375755	0.0168995	0.039226	45.6877	121.755	32	8537	32
potential target	BCAS1	KIRC	-1.80579	0.286024	0.000316077	0.000647155	50.4879	176.766	72	8537	72
potential target	BCAS1	COAD	-2.12873	0.228659	2.28301e-10	9.94178e-09	957.825	4189.22	26	8537	26
potential target	BCAS1	HNSC	-2.62933	0.161619	3.9216e-05	0.000274818	119.393	739.245	43	8537	43
potential target	BCAS1	KICH	-2.89055	0.134852	0.000153839	0.000584046	33.6117	249.89	25	8537	25
potential target	BIN1	KIRP	0.728305	1.65669	0.000872968	0.00328513	4251.19	2566.03	32	274	32
potential target	BIN1	KICH	-1.01035	0.496425	0.00590711	0.0133581	810.77	1633.32	25	274	25
potential target	BIN1	HNSC	-1.70237	0.307281	0.00523065	0.0154512	1430	4653.94	43	274	43
potential target	BIN1	BRCA	-1.96865	0.255492	0.00124321	0.00246419	289.23	1132.34	114	274	114
potential target	BIN1	BLCA	-2.72989	0.150738	5.038e-05	0.00133882	394.043	2614.65	19	274	19
potential target	BRINP1	THCA	3.31959	9.98383	1.10214e-06	5.20429e-06	168.826	16.82	59	1620	59
potential target	BRINP1	BRCA	-1.97728	0.253968	5.50334e-13	3.51115e-12	56.4104	222.41	114	1620	114
potential target	CA12	LUSC	3.27956	9.71061	3.20501e-08	1.40829e-07	3833.1	394.643	51	771	51
potential target	CA12	LIHC	2.56697	5.92564	0.00835625	0.0212046	543.945	91.7119	50	771	50
potential target	CA12	THCA	2.39934	5.27563	0.000141149	0.000437536	1623.31	307.619	59	771	59
potential target	CA12	BRCA	1.91066	3.75981	1.0901e-10	5.20741e-10	11203.9	2979.82	114	771	114
potential target	CA12	KICH	1.78649	3.44975	5.58117e-07	5.08472e-06	69360.2	20105.8	25	771	25
potential target	CA12	LUAD	1.25155	2.38097	0.00483604	0.00974001	936.65	393.332	58	771	58
potential target	CA12	KIRP	-1.31607	0.401629	2.08362e-06	2.1589e-05	10308.8	25667.8	32	771	32
potential target	CA12	PRAD	-1.35528	0.390859	5.5314e-05	0.000295009	240.299	614.954	52	771	52
potential target	CA12	COAD	-2.12302	0.229566	3.39344e-11	2.31477e-09	2586.91	11269	26	771	26
potential target	CABP1	LIHC	2.84402	7.1802	0.00739781	0.0191419	7.87203	1.01028	50	9478	50
potential target	CABP1	THCA	0.702933	1.62781	0.0227778	0.0421143	6.80625	4.14266	59	9478	59
potential target	CABP1	PRAD	-0.978989	0.507335	2.5214e-05	0.000150694	12.698	25.1259	52	9478	52
potential target	CABP1	BLCA	-1.81355	0.28449	0.00047612	0.00575453	15.4837	54.6777	19	9478	19
potential target	CABP1	BRCA	-2.59171	0.165889	7.19769e-18	8.7106e-17	4.39505	26.9968	114	9478	114
potential target	CABP1	KICH	-3.89631	0.0671574	1.37924e-06	1.0758e-05	8.74925	131.669	25	9478	25
potential target	CALB1	LUSC	4.95093	30.9299	0.0129108	0.0216464	184.859	5.87992	51	793	51
potential target	CALB1	KIRC	-6.606	0.0102659	1.21249e-12	7.93377e-12	85.5125	8339.42	72	793	72
potential target	CALB1	KIRP	-9.09547	0.00182806	3.81986e-07	5.29932e-06	16.7566	9220.92	32	793	32
potential target	CALB1	KICH	-10.3623	0.000759717	0.000501235	0.00158931	4.11668	5550.22	25	793	25
potential target	CAMK2A	LUSC	-1.75668	0.295927	7.69089e-10	4.41322e-09	11.8126	40.1553	51	815	51
potential target	CAMK2A	LUAD	-1.94563	0.259601	7.28575e-13	1.04482e-11	8.48302	32.9624	58	815	58
potential target	CAMK2A	PRAD	-2.12058	0.229955	0.00315223	0.0093732	7.94029	34.8647	52	815	52
potential target	CAMK2A	COAD	-2.27512	0.206595	0.000342724	0.00121856	4.97455	24.4628	26	815	26
potential target	CAMK2A	HNSC	-2.7559	0.148044	0.0028325	0.00942823	67.6014	457.205	43	815	43
potential target	CAMK2A	STAD	-3.6564	0.0793073	0.000653014	0.0046869	7.57824	96.7163	32	815	32
potential target	CAMK2A	KIRC	-4.02644	0.0613648	1.82471e-11	1.01381e-10	2.6213	44.2462	72	815	72
potential target	CAMK2A	BLCA	-4.48495	0.0446576	0.00148688	0.0121376	7.08249	160.735	19	815	19
potential target	CAMK2A	KICH	-5.21706	0.0268848	0.000296091	0.00102225	0.746428	31.3835	25	815	25
potential target	CAMK2A	KIRP	-5.41798	0.0233898	3.03764e-07	4.42189e-06	1.2392	57.1556	32	815	32
potential target	CAMK2B	LUSC	3.89359	14.8624	0.0227779	0.0363741	59.1027	3.88339	51	816	51
potential target	CAMK2B	KICH	3.16787	8.98719	7.3539e-05	0.000309951	442.381	49.1346	25	816	25
potential target	CAMK2B	PRAD	0.66224	1.58254	0.0151256	0.035366	442.116	279.335	52	816	52
potential target	CAMK2B	KIRC	-0.733944	0.601258	0.0165713	0.0261947	31.0533	51.7136	72	816	72
potential target	CAMK2B	LIHC	-0.932096	0.524096	0.00512209	0.0140694	157.933	301.434	50	816	50
potential target	CAMK2B	STAD	-2.00476	0.249177	1.93559e-06	6.4836e-05	6.7741	27.4872	32	816	32
potential target	CAMK2B	HNSC	-2.76139	0.147482	0.00176998	0.00646242	77.2516	524.381	43	816	43
potential target	CAMK2G	KIRP	-0.68325	0.622761	3.96641e-07	5.47193e-06	621.36	997.812	32	818	32
potential target	CAMK2G	PRAD	-0.897307	0.536888	2.44883e-08	4.42815e-07	1033.66	1925.36	52	818	52
potential target	CAMK2G	KICH	-0.932451	0.523968	6.33423e-07	5.62711e-06	410.918	784.334	25	818	25
potential target	CAMK2G	COAD	-1.02942	0.489906	0.00182285	0.00511757	1012.37	2066.57	26	818	26
potential target	CAMK2G	STAD	-1.26687	0.415562	0.000792198	0.00534536	1069.85	2574.61	32	818	32
potential target	CAMK4	BRCA	1.24423	2.36893	1.4795e-05	3.784e-05	22.0295	9.24156	114	814	114
potential target	CAMK4	HNSC	0.787883	1.72654	0.00469824	0.0141623	20.8028	12.0067	43	814	43
potential target	CAMK4	KIRP	-0.813139	0.569142	0.016591	0.0386095	6.26082	11.0762	32	814	32
potential target	CAMK4	THCA	-1.02817	0.490331	0.0233323	0.0430107	7.29179	14.9751	59	814	59
potential target	CAMK4	COAD	-1.03905	0.486649	0.00224054	0.00611765	13.6996	28.2564	26	814	26
potential target	CAMK4	PRAD	-1.20992	0.432293	0.00186962	0.00600404	40.6885	94.2538	52	814	52
potential target	CAMK4	LIHC	-1.91689	0.264825	6.23978e-09	1.11066e-07	4.17309	16.0355	50	814	50
potential target	CAMK4	KICH	-1.93843	0.260901	0.000139388	0.000536357	4.34576	16.94	25	814	25
potential target	CAMKK1	KIRC	1.22907	2.34416	1.57427e-16	1.8686e-15	276.937	118.082	72	84254	72
potential target	CAMKK1	KIRP	1.03213	2.04504	0.000496808	0.00204757	263.02	128.563	32	84254	32
potential target	CAMKK1	BLCA	-0.96402	0.512626	0.00620098	0.0315667	230.73	450.189	19	84254	19
potential target	CAMKK2	PRAD	1.71435	3.28149	2.50015e-10	9.51808e-09	8688.1	2647.54	52	10645	52
potential target	CAMKK2	KICH	0.846575	1.79823	9.7437e-05	0.000393519	1658.23	922.105	25	10645	25
potential target	CAMKK2	KIRP	0.63501	1.55295	9.88727e-07	1.16e-05	1746.14	1124.37	32	10645	32
potential target	CAMKV	COAD	4.45882	21.9907	0.0250117	0.0479137	27.1487	1.1391	26	79012	26
potential target	CAMKV	LUSC	2.54759	5.84657	0.00198229	0.00386676	3.01674	0.433088	51	79012	51
potential target	CAMKV	LUAD	2.36102	5.13733	0.0154295	0.0275861	2.61787	0.429043	58	79012	58
potential target	CAMKV	PRAD	1.63751	3.11128	0.0199551	0.0447368	1.36316	0.370275	52	79012	52
potential target	CAMKV	KICH	-2.78539	0.145048	0.001269	0.00353156	0.039808	0.863872	25	79012	25
potential target	CARNS1	THCA	1.60412	3.0401	6.23981e-09	4.61952e-08	1241.7	408.373	59	57571	59
potential target	CARNS1	STAD	-0.831529	0.561933	0.00893174	0.0317975	62.3517	111.037	32	57571	32
potential target	CARNS1	COAD	-1.13176	0.456358	0.013533	0.0284775	15.9479	35.0652	26	57571	26
potential target	CARNS1	LUSC	-1.76045	0.295157	0.0179567	0.0293179	21.745	73.9115	51	57571	51
potential target	CARNS1	HNSC	-2.80144	0.143444	0.00530457	0.0156208	46.3389	323.643	43	57571	43
potential target	CARNS1	ESCA	-3.48445	0.0893463	0.00180479	0.0355134	29.5218	331.439	11	57571	11
potential target	CBX2	COAD	3.62993	12.3799	1.2496e-05	7.1683e-05	375.19	30.2145	26	84733	26
potential target	CBX2	LUSC	3.33028	10.0581	6.12383e-09	3.0266e-08	770.763	76.5411	51	84733	51
potential target	CBX2	BLCA	3.09268	8.53079	0.00833138	0.0389161	1052.96	123.342	19	84733	19
potential target	CBX2	LIHC	2.71926	6.58536	4.0463e-05	0.000212692	135.994	20.5662	50	84733	50
potential target	CBX2	BRCA	2.59395	6.03749	8.9125e-10	3.81112e-09	498.99	82.5651	114	84733	114
potential target	CBX2	LUAD	2.53998	5.81582	4.56448e-07	2.00825e-06	384.716	66.0671	58	84733	58
potential target	CBX2	STAD	2.1264	4.36626	0.000965348	0.00610846	244.051	55.8177	32	84733	32
potential target	CBX2	HNSC	1.82738	3.54892	1.98829e-08	5.11735e-07	725.943	204.481	43	84733	43
potential target	CBX2	THCA	1.49487	2.81838	1.29701e-10	1.39005e-09	78.209	27.6851	59	84733	59
potential target	CBX2	PRAD	1.06658	2.09446	0.00175018	0.0056783	88.1796	42.049	52	84733	52
potential target	CBX2	KICH	-0.825776	0.564179	0.00468178	0.0109206	39.6232	70.3089	25	84733	25
potential target	CCK	THCA	-1.03649	0.487511	0.00861494	0.0177308	0.49698	1.12455	59	885	59
potential target	CCK	LIHC	-1.30803	0.403872	0.00677814	0.0177716	0.673136	1.81431	50	885	50
potential target	CCK	PRAD	-1.64737	0.319221	0.00045474	0.00179833	190.462	596.859	52	885	52
potential target	CCK	LUSC	-2.36989	0.193461	0.00219115	0.00424089	1.92832	10.3844	51	885	51
potential target	CCK	KIRC	-2.58576	0.166575	0.00709283	0.0119221	0.274778	2.1499	72	885	72
potential target	CD200	LIHC	2.1789	4.52808	7.2501e-10	1.74161e-08	99.4214	21.8787	50	4345	50
potential target	CD200	KIRC	2.07541	4.21465	3.89265e-19	7.06804e-18	978.946	232.196	72	4345	72
potential target	CD200	KIRP	1.52895	2.88575	0.000569681	0.00229205	568.871	197.066	32	4345	32
potential target	CD200	BRCA	-1.22303	0.428382	3.7736e-35	5.45368e-33	269.626	629.539	114	4345	114
potential target	CD200	PRAD	-1.43319	0.370311	6.26955e-11	3.16215e-09	135.467	365.99	52	4345	52
potential target	CD200	BLCA	-1.89454	0.26896	0.00467285	0.0260297	189.762	705.811	19	4345	19
potential target	CD44	KICH	1.91085	3.76031	0.000676259	0.00205535	4394.78	1168.65	25	960	25
potential target	CD44	KIRP	1.89521	3.71976	0.0024609	0.00784432	4502.51	1210.36	32	960	32
potential target	CD44	COAD	1.33517	2.52305	5.67374e-09	1.22069e-07	7681.28	3044.38	26	960	26
potential target	CD44	KIRC	1.27951	2.42757	4.71841e-06	1.2336e-05	3842.9	1582.97	72	960	72
potential target	CD44	THCA	1.20323	2.30255	1.61579e-12	2.55731e-11	11426.8	4962.63	59	960	59
potential target	CD44	HNSC	0.822624	1.76862	0.000320742	0.00158067	28078.9	15876.1	43	960	43
potential target	CD44	LUAD	-0.682027	0.623289	4.34371e-08	2.29845e-07	9120.8	14633.4	58	960	58
potential target	CDS1	LIHC	1.81354	3.51503	0.00476699	0.0132359	223.651	63.5556	50	1040	50
potential target	CDS1	BRCA	0.941918	1.92108	2.91114e-18	3.71226e-17	1290.96	671.947	114	1040	114
potential target	CDS1	KICH	0.930073	1.90537	3.7321e-05	0.000173574	2588.57	1358.52	25	1040	25
potential target	CDS1	COAD	-0.762593	0.589436	4.49593e-06	3.0069e-05	932.871	1582.72	26	1040	26
potential target	CDS1	KIRC	-1.36895	0.387173	1.05471e-21	2.89513e-20	550.758	1422.67	72	1040	72
potential target	CELF4	THCA	3.30975	9.91593	6.06111e-10	5.60482e-09	105.893	10.5892	59	56853	59
potential target	CELF4	LUAD	1.38855	2.61815	0.0254083	0.0429843	61.3283	23.3625	58	56853	58
potential target	CELF4	BRCA	1.34953	2.54829	0.0130602	0.0219438	26.3673	10.2863	114	56853	114
potential target	CELF4	KIRP	1.26479	2.40292	0.0096213	0.0244682	39.0072	16.1749	32	56853	32
potential target	CELF4	KICH	1.07288	2.10363	0.0222246	0.042331	31.5111	14.9269	25	56853	25
potential target	CELF4	COAD	-3.0666	0.119361	6.263e-05	0.000283753	2.584	22.3865	26	56853	26
potential target	CHRM1	THCA	-1.85047	0.277302	7.60812e-13	1.2855e-11	0.626058	2.51829	59	1128	59
potential target	CHRM1	KIRC	-2.85103	0.138597	2.49273e-11	1.3617e-10	1.33171	10.23	72	1128	72
potential target	CHRM1	LUSC	-3.52007	0.0871673	2.44374e-09	1.28986e-08	9.48027	109.807	51	1128	51
potential target	CHRM1	LUAD	-4.27955	0.0514904	8.45192e-12	9.57981e-11	5.77687	114.035	58	1128	58
potential target	CLVS2	KIRC	3.24753	9.4974	0.000293375	0.000603413	2.44173	0.167624	72	134829	72
potential target	CLVS2	LUSC	2.84152	7.16773	0.025363	0.0401028	1.33561	0.100288	51	134829	51
potential target	CLVS2	PRAD	-1.41786	0.374268	2.214e-05	0.000134983	19.7495	52.9356	52	134829	52
potential target	CLVS2	HNSC	-2.83162	0.140475	0.00491283	0.0146802	0.0865023	1.22766	43	134829	43
potential target	CLVS2	COAD	-3.01427	0.12377	7.4591e-05	0.000328563	0.210888	2.41183	26	134829	26
potential target	CNKSR2	PRAD	1.71231	3.27684	0.000415344	0.00167079	93.5081	28.4666	52	22866	52
potential target	CNKSR2	LIHC	1.28145	2.43083	0.0075437	0.0194479	39.2083	16.0707	50	22866	50
potential target	CNKSR2	KIRC	-1.00356	0.498768	0.0159186	0.0252414	1.30609	2.71912	72	22866	72
potential target	CNKSR2	LUSC	-1.32669	0.398682	5.99195e-08	2.50764e-07	20.0149	50.3535	51	22866	51
potential target	CNKSR2	LUAD	-1.50694	0.351857	7.35295e-10	5.46227e-09	15.424	44.0202	58	22866	58
potential target	CNKSR2	COAD	-1.71607	0.304377	0.00991709	0.0218687	1.75308	5.9881	26	22866	26
potential target	CNKSR2	BRCA	-2.32632	0.199391	4.17495e-17	4.58005e-16	9.16302	46.3565	114	22866	114
potential target	CNKSR2	STAD	-3.63135	0.0806967	0.00470528	0.0196109	9.22226	115.422	32	22866	32
potential target	CNP	LUSC	0.841428	1.79182	5.32771e-11	3.70388e-10	2641.29	1474.04	51	1267	51
potential target	CNP	LUAD	0.8143	1.75845	4.47989e-17	1.46783e-15	2471.14	1405.26	58	1267	58
potential target	CNP	KIRC	-1.18205	0.440725	8.38095e-15	7.55695e-14	1898.69	4308.24	72	1267	72
potential target	CNP	KICH	-2.00438	0.249243	9.34919e-09	1.67704e-07	1232.02	4943.34	25	1267	25
potential target	CNTN2	LUAD	1.89956	3.731	0.0125924	0.0229998	5.68476	1.45046	58	6900	58
potential target	CNTN2	THCA	-0.590063	0.664314	0.015693	0.0302969	4.36833	6.62623	59	6900	59
potential target	CNTN2	PRAD	-0.952306	0.516806	0.00439756	0.0124948	9.2403	17.9731	52	6900	52
potential target	CNTN2	KICH	-1.51217	0.350584	0.0099488	0.0210564	1.77755	5.25548	25	6900	25
potential target	CNTN2	HNSC	-1.777	0.29179	8.0955e-05	0.000508237	2.67329	9.4044	43	6900	43
potential target	CNTN2	STAD	-2.60343	0.164547	0.000917219	0.00592409	11.9338	73.0333	32	6900	32
potential target	CNTN2	COAD	-4.52641	0.0433924	6.1847e-05	0.000280896	3.69154	87.2779	26	6900	26
potential target	CNTNAP2	LUSC	5.323	40.0296	9.54633e-07	3.27597e-06	870.563	21.6505	51	26047	51
potential target	CNTNAP2	BRCA	4.15116	17.7674	5.61457e-07	1.71533e-06	945.755	53.1355	114	26047	114
potential target	CNTNAP2	KICH	3.32036	9.98912	0.00282962	0.0070584	262.86	26.2246	25	26047	25
potential target	CNTNAP2	HNSC	3.00984	8.05478	3.0781e-05	0.000223731	694.367	86.118	43	26047	43
potential target	CNTNAP2	PRAD	0.942274	1.92155	0.000294372	0.00124278	2605.27	1355.77	52	26047	52
potential target	CNTNAP2	COAD	0.81496	1.75925	0.0186042	0.0372765	369.68	210.092	26	26047	26
potential target	CNTNAP2	KIRC	-1.43503	0.369839	5.16982e-07	1.52475e-06	7.37951	20.1237	72	26047	72
potential target	COL5A1	HNSC	3.06173	8.34972	3.63486e-08	8.3217e-07	12972.7	1553.58	43	1289	43
potential target	COL5A1	LUAD	2.5045	5.67453	3.33289e-10	2.66067e-09	9118.74	1606.88	58	1289	58
potential target	COL5A1	BRCA	2.04372	4.12308	3.62083e-16	3.4869e-15	11598.4	2812.96	114	1289	114
potential target	COL5A1	THCA	1.93719	3.82958	0.00146448	0.00362532	1656.42	432.459	59	1289	59
potential target	COL5A1	LUSC	1.88751	3.69996	2.2977e-05	6.2317e-05	11725.7	3169.06	51	1289	51
potential target	COL5A1	COAD	1.81805	3.52604	6.5584e-05	0.000294609	6975.07	1978.08	26	1289	26
potential target	COL5A1	KIRC	1.79562	3.47165	6.765e-05	0.000152203	2236.04	644.015	72	1289	72
potential target	COL5A1	STAD	1.16699	2.24543	0.000467675	0.00368601	6770.39	3015.13	32	1289	32
potential target	COL5A1	LIHC	0.817368	1.76219	0.00874174	0.0220185	1258.1	713.9	50	1289	50
potential target	CPLX2	LIHC	9.89171	949.949	0.0146679	0.0341509	2625.23	2.66365	50	10814	50
potential target	CPLX2	COAD	-1.72866	0.301732	0.00054815	0.00181908	44.2255	146.803	26	10814	26
potential target	CPNE6	STAD	-2.27338	0.206844	0.000376981	0.00316088	13.414	65.2343	32	9362	32
potential target	CPNE6	PRAD	-2.3068	0.202108	4.35444e-06	3.3461e-05	48.0331	238.055	52	9362	52
potential target	CPNE6	KIRC	-7.23799	0.0066244	0.000255059	0.000529598	1.49206	240.233	72	9362	72
potential target	CPNE6	KIRP	-9.67297	0.00122503	0.00930297	0.0238487	0.379134	391.021	32	9362	32
potential target	CRYM	KIRP	-0.744084	0.597047	0.0196419	0.0445359	608.465	1019.19	32	1428	32
potential target	CRYM	KIRC	-1.16985	0.444469	5.23292e-06	1.3611e-05	307.057	690.964	72	1428	72
potential target	CRYM	KICH	-2.20174	0.217375	0.00909947	0.0195178	130.97	602.864	25	1428	25
potential target	CRYM	LUSC	-2.31285	0.201262	1.28227e-11	9.8628e-11	59.3896	295.483	51	1428	51
potential target	CRYM	BLCA	-3.11745	0.115227	0.000190139	0.0031888	45.5524	396.095	19	1428	19
potential target	CRYM	HNSC	-3.23157	0.106464	1.3398e-05	0.0001119	28.3546	267.17	43	1428	43
potential target	CYP4X1	KIRC	-1.03278	0.488768	6.94576e-14	5.45275e-13	82.887	169.688	72	260293	72
potential target	CYP4X1	HNSC	-1.76056	0.295134	1.228e-05	0.000104364	145.828	494.345	43	260293	43
potential target	CYP4X1	KIRP	-3.09817	0.116777	1.53893e-14	3.01432e-12	17.684	152.19	32	260293	32
potential target	DDN	COAD	4.63982	24.9301	7.53682e-07	6.71012e-06	78.7301	3.06204	26	23109	26
potential target	DDN	LUSC	3.64943	12.5484	7.3844e-05	0.000183751	35.6004	2.74503	51	23109	51
potential target	DDN	LUAD	1.85106	3.60764	1.6077e-05	5.3222e-05	10.7273	2.90122	58	23109	58
potential target	DDN	LIHC	1.09241	2.13229	0.017033	0.0387189	1.99624	0.883092	50	23109	50
potential target	DDN	KIRC	-5.38213	0.0239782	2.25624e-12	1.42331e-11	17.0032	713.182	72	23109	72
potential target	DDN	KIRP	-6.95528	0.00805845	3.49006e-08	7.2146e-07	6.62962	835.001	32	23109	32
potential target	DDN	KICH	-7.37202	0.0060367	0.000482159	0.00153927	3.20584	547.524	25	23109	25
potential target	DIRAS2	LUSC	4.11283	17.3016	0.0132915	0.0222529	77.842	4.40491	51	54769	51
potential target	DIRAS2	KIRC	3.24343	9.47043	2.85969e-16	3.25982e-15	768.443	81.0519	72	54769	72
potential target	DIRAS2	KIRP	2.61111	6.10974	0.0177137	0.0408188	380.013	62.1143	32	54769	32
potential target	DIRAS2	LIHC	1.87763	3.67472	0.00676146	0.0177374	43.7094	11.8219	50	54769	50
potential target	DIRAS2	THCA	-2.36852	0.193645	2.25503e-21	4.54503e-19	33.6608	174.244	59	54769	59
potential target	DIRAS2	COAD	-2.38956	0.190841	7.78735e-06	4.7732e-05	2.63892	14.2518	26	54769	26
potential target	DIRAS2	ESCA	-3.20113	0.108734	0.00315702	0.0463367	1.41742	13.8554	11	54769	11
potential target	DLG2	LIHC	-1.01508	0.494802	4.63964e-06	3.2402e-05	31.9821	64.7382	50	1740	50
potential target	DLG2	BRCA	-1.06492	0.478	1.86181e-12	1.11173e-11	47.9171	100.354	114	1740	114
potential target	DLG2	KIRP	-1.43759	0.369184	4.39992e-07	5.97417e-06	47.9969	130.179	32	1740	32
potential target	DLG2	KIRC	-1.81201	0.284793	3.02368e-16	3.43098e-15	41.6226	146.401	72	1740	72
potential target	DLG2	COAD	-2.04966	0.241542	0.000487969	0.00164979	13.6955	57.0143	26	1740	26
potential target	DLG2	THCA	-2.69544	0.15438	8.05021e-23	2.78961e-20	165.444	1072.22	59	1740	59
potential target	DLG2	BLCA	-2.75952	0.147673	4.53458e-07	8.9172e-05	21.5775	146.694	19	1740	19
potential target	DLG2	STAD	-2.8384	0.139816	8.5471e-05	0.00107048	33.79	242.291	32	1740	32
potential target	DLG2	HNSC	-3.85228	0.0692387	1.84526e-12	3.78469e-10	10.3347	150.606	43	1740	43
potential target	DLG2	ESCA	-3.96966	0.0638283	0.00350756	0.0487912	13.8387	218.278	11	1740	11
potential target	DMTN	KICH	1.11588	2.16728	1.3748e-05	7.4922e-05	5496.9	2536.26	25	2039	25
potential target	DMTN	LUAD	-0.752161	0.593714	2.72599e-11	2.75382e-10	649.327	1093.74	58	2039	58
potential target	DMTN	BRCA	-1.34915	0.392524	8.22471e-21	1.52732e-19	362.899	924.682	114	2039	114
potential target	DNAJC6	LIHC	3.12677	8.73476	7.53186e-07	6.67871e-06	174.764	19.9193	50	9829	50
potential target	DNAJC6	HNSC	1.01242	2.01729	0.00599478	0.0172524	68.354	33.8337	43	9829	43
potential target	DNAJC6	BRCA	1.01188	2.01653	0.000157437	0.000353029	150.578	74.6216	114	9829	114
potential target	DNAJC6	LUAD	0.820159	1.7656	0.00236359	0.00512271	195.964	110.947	58	9829	58
potential target	DNAJC6	KIRC	-0.842455	0.557694	7.41948e-09	2.79512e-08	303.041	543.462	72	9829	72
potential target	DNAJC6	KICH	-0.997705	0.500796	1.64113e-06	1.2439e-05	216.905	433.221	25	9829	25
potential target	DNM3	LIHC	2.16385	4.48109	0.00491788	0.0135879	49.3083	10.926	50	26052	50
potential target	DNM3	THCA	0.794662	1.73467	0.000305413	0.000876182	112.76	64.9616	59	26052	59
potential target	DNM3	PRAD	-0.951939	0.516937	1.20134e-06	1.1203e-05	38.5556	74.6782	52	26052	52
potential target	DNM3	KIRC	-1.35491	0.390959	1.0415e-15	1.09189e-14	120.23	307.68	72	26052	72
potential target	DNM3	LUSC	-1.50283	0.35286	1.24035e-13	1.41005e-12	78.2204	221.859	51	26052	51
potential target	DNM3	KIRP	-1.51324	0.350324	9.27796e-09	2.4604e-07	78.2798	223.635	32	26052	32
potential target	DNM3	KICH	-2.70039	0.153852	2.09015e-10	7.31142e-09	47.4739	309.119	25	26052	25
potential target	DOCK3	KICH	2.38411	5.2202	0.000115416	0.000454713	195.017	37.2772	25	1795	25
potential target	DOCK3	LUAD	1.29775	2.45845	0.000668852	0.00161836	54.3663	22.0548	58	1795	58
potential target	DOCK3	LUSC	1.23661	2.35644	0.00334183	0.00625959	52.5108	22.2264	51	1795	51
potential target	DOCK3	BRCA	1.08979	2.12843	0.00565435	0.0101157	63.1155	29.6006	114	1795	114
potential target	DOCK3	THCA	0.640457	1.55882	2.6487e-05	9.5106e-05	1396.41	895.777	59	1795	59
potential target	DOCK3	HNSC	-0.991509	0.502952	0.00586646	0.0169486	43.2201	86.0318	43	1795	43
potential target	DOCK3	PRAD	-1.63117	0.322827	2.53915e-06	2.1148e-05	50.1051	155.417	52	1795	52
potential target	DOCK3	COAD	-1.67345	0.313503	0.0236172	0.0455915	18.4045	58.9248	26	1795	26
potential target	DOCK3	KIRC	-1.7431	0.298726	8.49788e-07	2.43924e-06	13.0113	43.7908	72	1795	72
potential target	DOCK3	STAD	-2.51387	0.175085	0.000230813	0.00223155	47.2492	270.335	32	1795	32
potential target	DPP10	LUAD	2.69168	6.46065	0.00354685	0.00736384	59.9963	9.20189	58	57628	58
potential target	DPP10	KICH	1.75274	3.36997	0.00951423	0.0202788	85.761	25.3782	25	57628	25
potential target	DPP10	BRCA	1.65567	3.1507	0.0218184	0.0351178	12.2582	3.82237	114	57628	114
potential target	DPP10	THCA	1.29785	2.45861	0.00699599	0.0147224	18.49	7.46116	59	57628	59
potential target	DPP10	COAD	-1.39152	0.381162	0.000330132	0.00118067	46.4627	122.06	26	57628	26
potential target	DPP10	KIRC	-2.48842	0.178202	0.000374698	0.000759189	3.70569	21.2561	72	57628	72
potential target	DPP10	STAD	-4.23014	0.0532846	0.00172635	0.00932995	1.94376	38.2555	32	57628	32
potential target	DYNC1I1	LIHC	4.74188	26.7577	0.00582778	0.0156354	205.139	7.57029	50	1780	50
potential target	DYNC1I1	LUSC	3.34155	10.1369	7.478e-05	0.000185973	267.667	26.315	51	1780	51
potential target	DYNC1I1	LUAD	1.56169	2.952	0.0256314	0.0433358	66.3104	22.3968	58	1780	58
potential target	DYNC1I1	THCA	-0.902214	0.535065	1.0889e-05	4.2356e-05	35.0982	65.6831	59	1780	59
potential target	DYNC1I1	PRAD	-1.21658	0.430302	8.19607e-06	5.7532e-05	107.374	249.664	52	1780	52
potential target	DYNC1I1	STAD	-2.27949	0.20597	0.00214743	0.0110039	54.9624	267.232	32	1780	32
potential target	DYNC1I1	KICH	-2.36316	0.194364	0.000892026	0.00261115	12.8202	66.3741	25	1780	25
potential target	DYNC1I1	BLCA	-2.64643	0.159715	0.00847412	0.0394123	107.947	676.4	19	1780	19
potential target	DYNC1I1	COAD	-2.9296	0.131251	0.001683	0.00478414	16.8616	129.13	26	1780	26
potential target	ELAVL2	KICH	5.15369	35.5972	2.55328e-06	1.7978e-05	420.305	11.71	25	1993	25
potential target	ELAVL2	LUSC	4.79332	27.729	0.0203483	0.0328583	45.9911	1.5622	51	1993	51
potential target	ELAVL2	LUAD	3.73504	13.3156	0.00277874	0.00592259	23.065	1.63969	58	1993	58
potential target	ELAVL2	BRCA	3.05475	8.30941	8.4813e-05	0.00019717	88.2971	10.5382	114	1993	114
potential target	ELAVL2	HNSC	2.49161	5.62405	0.000283647	0.00143118	103.389	18.3011	43	1993	43
potential target	ELAVL2	LIHC	2.43504	5.40779	7.3216e-05	0.000356008	2.72268	0.421966	50	1993	50
potential target	ELAVL2	PRAD	1.57609	2.9816	0.00452038	0.012798	76.3226	25.5314	52	1993	52
potential target	ELAVL2	KIRP	1.31514	2.48827	0.0211512	0.047345	19.1903	7.65249	32	1993	32
potential target	ENTPD3	LUSC	1.03574	2.05016	0.000312724	0.000698876	433.982	211.631	51	956	51
potential target	ENTPD3	BRCA	0.597725	1.51333	0.014691	0.0244714	169.754	112.138	114	956	114
potential target	ENTPD3	STAD	-1.33544	0.396271	0.00107875	0.00663468	145.653	367.711	32	956	32
potential target	ENTPD3	PRAD	-1.35088	0.392054	3.78361e-06	2.9637e-05	86.7641	221.462	52	956	52
potential target	ENTPD3	KIRP	-2.30939	0.201746	2.47521e-08	5.46507e-07	11.3946	56.8758	32	956	32
potential target	ENTPD3	KICH	-2.37458	0.192833	2.6549e-05	0.000129914	12.8479	67.0457	25	956	25
potential target	ENTPD3	COAD	-2.49216	0.177741	2.03288e-06	1.5396e-05	17.217	97.3284	26	956	26
potential target	ENTPD3	KIRC	-3.78816	0.0723853	2.89141e-15	2.80601e-14	5.08034	71.4662	72	956	72
potential target	EPB41L1	KIRC	-0.755769	0.592231	2.23068e-25	1.13223e-23	2579	4354.79	72	2036	72
potential target	EPB41L1	HNSC	-0.896744	0.537097	8.53273e-06	7.6849e-05	1403.51	2613.23	43	2036	43
potential target	EPB41L1	KICH	-0.921585	0.527929	4.54926e-06	2.9232e-05	2008.37	3804.34	25	2036	25
potential target	EPB41L3	KIRP	-0.656529	0.634403	0.00396398	0.0116591	1411.67	2225.26	32	23136	32
potential target	EPB41L3	LUAD	-0.663774	0.631225	5.34394e-06	1.9398e-05	778.604	1233.54	58	23136	58
potential target	EPB41L3	BRCA	-0.69392	0.618172	1.69255e-07	5.49507e-07	761.788	1232.38	114	23136	114
potential target	EPB41L3	THCA	-0.69655	0.617046	0.000745069	0.00196641	312.057	505.789	59	23136	59
potential target	EPB41L3	LUSC	-1.01768	0.493911	2.50297e-10	1.54795e-09	682.975	1382.89	51	23136	51
potential target	EPB41L3	PRAD	-1.12879	0.457298	9.52173e-14	1.81938e-11	271.026	592.787	52	23136	52
potential target	EPB41L3	HNSC	-1.2743	0.413426	3.62818e-07	5.51013e-06	390.865	945.571	43	23136	43
potential target	EPB41L3	STAD	-1.7236	0.302792	0.000245305	0.00232098	357.999	1182.56	32	23136	32
potential target	EPB41L3	COAD	-2.44577	0.183548	1.52162e-15	1.09946e-12	332.888	1814.07	26	23136	26
potential target	EPHX4	COAD	4.8348	28.5377	4.74227e-08	6.82279e-07	186.456	6.43719	26	253152	26
potential target	EPHX4	LUAD	3.39563	10.5241	8.87954e-09	5.34935e-08	112.431	10.5927	58	253152	58
potential target	EPHX4	THCA	1.55131	2.93083	1.40552e-09	1.19457e-08	140.88	48.0023	59	253152	59
potential target	EPHX4	LUSC	1.3637	2.57344	0.000360464	0.000797941	40.524	15.6859	51	253152	51
potential target	EPHX4	HNSC	1.17041	2.25075	0.00035592	0.00172162	8.65665	3.79054	43	253152	43
potential target	EPHX4	BRCA	1.0656	2.09303	0.00533905	0.00958521	64.8213	30.9178	114	253152	114
potential target	EPHX4	KIRC	0.667644	1.58848	0.00244342	0.00440157	24.5542	15.4207	72	253152	72
potential target	EPHX4	PRAD	-0.837523	0.559604	0.00104894	0.00367887	8.81868	15.8375	52	253152	52
potential target	ERMN	BRCA	2.52592	5.7594	1.08212e-08	4.05443e-08	40.5294	6.95444	114	57471	114
potential target	ERMN	KICH	1.5977	3.0266	0.000367523	0.00122616	10.8734	3.52565	25	57471	25
potential target	ERMN	KIRC	0.96873	1.95712	0.000603815	0.00118577	5.49742	2.76004	72	57471	72
potential target	ERMN	LIHC	-1.02787	0.490435	0.0123715	0.0295568	2.48338	5.16753	50	57471	50
potential target	EZH2	LUSC	3.14485	8.84493	3.19653e-14	4.04304e-13	651.488	73.568	51	2146	51
potential target	EZH2	LUAD	2.73993	6.68037	1.07613e-10	9.52872e-10	379.839	56.774	58	2146	58
potential target	EZH2	LIHC	2.53691	5.80345	8.80835e-12	3.82743e-10	268.41	46.1673	50	2146	50
potential target	EZH2	BRCA	2.14054	4.40927	2.37826e-21	4.77663e-20	441.226	99.9906	114	2146	114
potential target	EZH2	KIRP	2.12569	4.3641	8.85042e-07	1.0605e-05	136.549	31.2121	32	2146	32
potential target	EZH2	BLCA	1.7991	3.48003	6.9353e-05	0.00166117	607.097	174.381	19	2146	19
potential target	EZH2	KIRC	1.76925	3.40878	1.77592e-17	2.49081e-16	128.167	37.5284	72	2146	72
potential target	EZH2	ESCA	1.43943	2.71213	7.8669e-05	0.00828638	438.302	161.545	11	2146	11
potential target	EZH2	COAD	1.35898	2.56504	3.59454e-10	1.38589e-08	753.73	293.786	26	2146	26
potential target	EZH2	PRAD	1.33476	2.52233	6.9034e-08	1.03614e-06	115.983	45.9221	52	2146	52
potential target	EZH2	STAD	1.26618	2.40523	1.15609e-07	8.7078e-06	445.761	185.271	32	2146	32
potential target	EZH2	THCA	0.70321	1.62812	0.0174804	0.0333371	107.809	66.1782	59	2146	59
potential target	FABP3	THCA	1.08242	2.11759	0.00469018	0.0103186	151.797	71.6311	59	2170	59
potential target	FABP3	KICH	0.96881	1.95723	0.0101532	0.021429	4083.92	2086.54	25	2170	25
potential target	FABP3	PRAD	-1.39153	0.381161	2.17219e-07	2.64721e-06	216.468	568.08	52	2170	52
potential target	FABP3	LUSC	-2.13713	0.227332	0.00013499	0.000321322	126.11	555.077	51	2170	51
potential target	FABP3	HNSC	-2.93662	0.130614	0.00234839	0.00811131	182.82	1400.36	43	2170	43
potential target	FAM131B	LIHC	0.67659	1.59836	0.00124817	0.00418434	9.15147	5.68811	50	9715	50
potential target	FAM131B	THCA	0.659271	1.57928	0.0150116	0.0291065	18.0188	11.3728	59	9715	59
potential target	FAM131B	PRAD	-0.820854	0.566107	0.000303916	0.00127819	14.646	25.9481	52	9715	52
potential target	FAM131B	KICH	-2.37762	0.192426	2.28861e-07	2.37946e-06	10.1964	53.408	25	9715	25
potential target	FAM171A1	BRCA	-0.917579	0.529397	6.34135e-12	3.52978e-11	464.235	877.002	114	221061	114
potential target	FAM171A1	HNSC	-1.09716	0.467437	0.00069842	0.00301281	252.827	540.994	43	221061	43
potential target	FAM171A1	KIRP	-1.30684	0.404204	6.43202e-09	1.79218e-07	1188.61	2940.76	32	221061	32
potential target	FAM171A1	KICH	-1.69444	0.308974	6.7459e-08	8.7323e-07	868.868	2812.33	25	221061	25
potential target	FAM171A1	KIRC	-2.11658	0.230593	8.47654e-25	3.84076e-23	665.875	2887.99	72	221061	72
potential target	FAM171B	LUSC	1.48811	2.80521	0.000107261	0.000259988	313.512	111.696	51	165215	51
potential target	FAM171B	LUAD	1.33102	2.5158	0.000285343	0.000743409	238.303	94.6621	58	165215	58
potential target	FAM171B	LIHC	1.15408	2.22542	0.000379482	0.00149623	41.9973	18.8165	50	165215	50
potential target	FAM171B	COAD	-0.726175	0.604504	0.00739757	0.0169787	66.4755	110.032	26	165215	26
potential target	FBXL16	LIHC	2.73982	6.67985	0.00241687	0.00737303	115.476	17.2022	50	146330	50
potential target	FBXL16	BRCA	1.98452	3.95731	1.72344e-14	1.32558e-13	739.776	186.864	114	146330	114
potential target	FBXL16	KIRC	1.3931	2.62642	1.76802e-09	7.32723e-09	944.934	359.718	72	146330	72
potential target	FBXL16	COAD	1.29062	2.44634	0.0109862	0.0238728	167.079	68.2386	26	146330	26
potential target	FBXL16	LUAD	0.983811	1.97768	0.00293999	0.00622805	205.214	103.715	58	146330	58
potential target	FBXL16	HNSC	-1.31458	0.402043	6.94328e-07	9.50045e-06	120.501	299.871	43	146330	43
potential target	FLNA	HNSC	1.52191	2.87171	7.32983e-10	3.60958e-08	51505.4	17935.4	43	2316	43
potential target	FLNA	THCA	0.838172	1.78778	3.81986e-08	2.39675e-07	17024.1	9522.41	59	2316	59
potential target	FLNA	LIHC	0.810212	1.75347	0.0175487	0.0397096	5860.27	3342.06	50	2316	50
potential target	FLNA	KICH	-1.13816	0.454338	0.000564643	0.00175938	5834.11	12841	25	2316	25
potential target	FLNA	PRAD	-1.36436	0.388406	7.78306e-07	7.76431e-06	36943.9	95116.9	52	2316	52
potential target	FLNA	STAD	-2.18043	0.22061	0.00160458	0.00884913	44538.6	201889	32	2316	32
potential target	FLNA	BLCA	-3.91845	0.0661347	0.00312809	0.0198667	13723.2	207506	19	2316	19
potential target	FXYD7	KIRC	1.15655	2.22924	4.2842e-05	9.8854e-05	1.94051	0.815339	72	53822	72
potential target	FXYD7	LIHC	-0.764449	0.588678	0.0196276	0.0436433	1.53851	2.68337	50	53822	50
potential target	FXYD7	PRAD	-0.830264	0.562426	0.0113465	0.0277818	0.762281	1.43314	52	53822	52
potential target	FXYD7	COAD	-0.867877	0.547953	0.0200479	0.0397353	1.31955	2.49065	26	53822	26
potential target	GABARAPL1	KICH	0.71833	1.64528	0.000331717	0.00112528	12112.7	7362.06	25	23710	25
potential target	GABARAPL1	COAD	-0.713224	0.609955	4.13549e-06	2.8062e-05	597.084	978.961	26	23710	26
potential target	GABARAPL1	LIHC	-0.941746	0.520603	2.07937e-09	4.30771e-08	2722.4	5229.42	50	23710	50
potential target	GABARAPL1	LUAD	-0.989201	0.503757	1.90839e-16	5.65376e-15	1513.76	3005.05	58	23710	58
potential target	GABARAPL1	KIRP	-1.00414	0.498566	3.47327e-08	7.19494e-07	3564.89	7150.38	32	23710	32
potential target	GABARAPL1	BLCA	-1.05488	0.481336	3.94e-05	0.0011447	1222.38	2539.66	19	23710	19
potential target	GABARAPL1	STAD	-1.1842	0.440069	3.144e-05	0.000518728	675.177	1534.38	32	23710	32
potential target	GABARAPL1	BRCA	-1.34549	0.393519	1.11144e-27	5.46204e-26	1008.58	2563.13	114	23710	114
potential target	GABARAPL1	KIRC	-1.66897	0.314477	2.25836e-31	3.52909e-29	2373.29	7546.99	72	23710	72
potential target	GABARAPL1	ESCA	-1.765	0.294226	0.000808086	0.0238381	754.995	2566.28	11	23710	11
potential target	GABRA1	THCA	4.16466	17.9344	0.00239551	0.00565104	2.33813	0.0359475	59	2554	59
potential target	GABRA1	COAD	-2.08657	0.23544	0.00117498	0.00350124	0.108242	0.784481	26	2554	26
potential target	GABRA1	STAD	-3.619	0.0813903	0.0119323	0.0394725	0.308659	4.92098	32	2554	32
potential target	GABRA2	COAD	-1.41798	0.374236	0.000162119	0.000641705	29.2925	78.44	26	2555	26
potential target	GABRA2	BRCA	-1.95674	0.25761	2.28485e-08	8.2463e-08	5.18908	20.4314	114	2555	114
potential target	GABRA2	BLCA	-2.06685	0.23868	0.00365572	0.0220116	1.08809	4.87776	19	2555	19
potential target	GABRA2	THCA	-2.32808	0.199149	1.66278e-07	9.25482e-07	0.216744	1.49049	59	2555	59
potential target	GABRA2	KIRC	-4.14721	0.0564373	9.47174e-18	1.3883e-16	16.526	294.492	72	2555	72
potential target	GABRA2	KIRP	-5.32094	0.0250171	2.95509e-11	1.88582e-09	4.1484	169.72	32	2555	32
potential target	GABRA2	KICH	-5.94672	0.0162128	1.14705e-09	2.99731e-08	3.7287	236.053	25	2555	25
potential target	GABRB2	THCA	7.10651	137.808	5.10736e-12	7.31019e-11	1994.57	14.3743	59	2561	59
potential target	GABRB2	COAD	-1.32189	0.400011	0.0012887	0.00380006	21.1855	53.1122	26	2561	26
potential target	GABRB2	LUSC	-1.57202	0.336338	0.000114935	0.000277436	21.4395	63.9412	51	2561	51
potential target	GABRB2	HNSC	-1.79636	0.287901	0.00795064	0.0217307	5.52373	19.4336	43	2561	43
potential target	GABRB2	KIRP	-2.22034	0.214591	1.23e-05	9.2765e-05	14.3002	67.0053	32	2561	32
potential target	GABRB2	KIRC	-2.2235	0.214121	3.30646e-11	1.78218e-10	16.651	78.1315	72	2561	72
potential target	GABRB2	KICH	-2.82311	0.141306	4.2267e-07	4.01999e-06	5.32964	38.3247	25	2561	25
potential target	GABRG2	LUSC	6.72734	105.957	0.000358462	0.000793775	29.6286	0.180571	51	2566	51
potential target	GABRG2	LIHC	6.61229	97.8356	0.00458864	0.0128328	9.68356	0	50	2566	50
potential target	GABRG2	HNSC	4.7372	26.671	0.00620334	0.0177321	13.2676	0.401202	43	2566	43
potential target	GABRG2	COAD	-3.84695	0.0694947	3.9498e-05	0.000191019	1.09368	17.0766	26	2566	26
potential target	GAD2	KICH	-1.05147	0.482476	0.00926434	0.0198129	0	0.107264	25	2572	25
potential target	GDA	LUSC	5.25131	38.0892	3.0517e-06	9.61754e-06	413.027	10.7463	51	9615	51
potential target	GDA	KIRP	1.37159	2.58755	0.00223429	0.00725083	4654.28	1798.66	32	9615	32
potential target	GJB6	LUSC	8.86043	464.788	2.35818e-06	7.56513e-06	2798	5.92017	51	10804	51
potential target	GJB6	LUAD	4.16007	17.8775	0.000804136	0.0019119	45.4722	2.44914	58	10804	58
potential target	GJB6	THCA	-1.51137	0.350778	8.59398e-08	5.04153e-07	79.1992	225.967	59	10804	59
potential target	GJB6	KICH	-3.82035	0.070788	0.00220645	0.00567861	0.121456	3.02844	25	10804	25
potential target	GJC2	KIRC	1.18495	2.27355	6.11194e-06	1.5765e-05	62.7911	27.5621	72	57165	72
potential target	GJC2	PRAD	-1.06456	0.478118	7.44145e-06	5.3059e-05	27.8409	58.3395	52	57165	52
potential target	GJC2	BRCA	-1.26575	0.415884	2.11945e-14	1.6146e-13	23.2081	55.9447	114	57165	114
potential target	GJC2	LUAD	-1.3245	0.399288	7.10241e-09	4.37599e-08	38.3249	96.1334	58	57165	58
potential target	GJC2	LUSC	-1.81863	0.28349	8.07387e-13	7.76271e-12	24.0021	84.9191	51	57165	51
potential target	GJC2	BLCA	-2.56949	0.168463	5.75405e-06	0.000355829	19.8959	118.596	19	57165	19
potential target	GNAI1	HNSC	0.863157	1.81901	9.04561e-07	1.1863e-05	1514.22	832.394	43	2770	43
potential target	GNAI1	PRAD	0.674373	1.5959	7.844e-05	0.000398966	1084.51	679.524	52	2770	52
potential target	GNAI1	LIHC	0.628704	1.54618	0.00275981	0.00826467	1049.15	678.507	50	2770	50
potential target	GNAI1	LUSC	0.624856	1.54206	0.000153939	0.000363168	1050.28	681.053	51	2770	51
potential target	GNAI1	BLCA	-0.680229	0.624066	0.00324135	0.0202675	744.072	1192.36	19	2770	19
potential target	GNAI1	THCA	-0.935264	0.522947	1.07773e-06	5.10365e-06	445.339	851.687	59	2770	59
potential target	GNAI1	KIRC	-1.16744	0.44521	1.2557e-15	1.28989e-14	976.773	2194.08	72	2770	72
potential target	GNAI1	STAD	-1.25475	0.419067	2.5418e-05	0.00044	365.073	871.294	32	2770	32
potential target	GNAI1	COAD	-1.61414	0.326659	4.54084e-08	6.61032e-07	248.329	760.414	26	2770	26
potential target	GNAI1	KICH	-1.95137	0.258571	2.6032e-11	1.34353e-09	589.911	2281.71	25	2770	25
potential target	GNAI1	BRCA	-2.29318	0.204026	1.46001e-17	1.69491e-16	307.023	1505.22	114	2770	114
potential target	GNAO1	LUAD	0.867961	1.82508	0.00480068	0.00967863	108.227	59.2544	58	2775	58
potential target	GNAO1	THCA	0.860219	1.81531	0.000650895	0.00173666	275.587	151.768	59	2775	59
potential target	GNAO1	PRAD	-2.42249	0.186534	1.4944e-05	9.6604e-05	180.781	969.591	52	2775	52
potential target	GNAO1	STAD	-2.42588	0.186096	0.0010778	0.00663294	383.302	2060.14	32	2775	32
potential target	GNAO1	LIHC	-2.50064	0.176698	4.63859e-13	2.97988e-11	180.245	1020.54	50	2775	50
potential target	GNAO1	BLCA	-2.79765	0.143822	0.00686294	0.0339527	125.379	872.363	19	2775	19
potential target	GNAO1	COAD	-3.31411	0.100544	0.00318923	0.00827376	99.7446	992.947	26	2775	26
potential target	GNG3	LUSC	1.07991	2.1139	7.0453e-05	0.000175939	3.42557	1.56781	51	2785	51
potential target	GNG3	KICH	1.00311	2.00432	0.000622094	0.00191183	11.3631	5.61917	25	2785	25
potential target	GNG3	STAD	-1.68742	0.310483	0.00585377	0.0231695	6.52516	21.2383	32	2785	32
potential target	GNG3	COAD	-3.12997	0.114231	2.1524e-05	0.000114323	4.65089	41.4902	26	2785	26
potential target	GOT1	LUAD	0.835399	1.78435	1.52914e-09	1.0697e-08	1126.9	631.501	58	2805	58
potential target	GOT1	KICH	0.737664	1.66747	0.000927361	0.00270409	7808.11	4682.56	25	2805	25
potential target	GOT1	LUSC	0.726858	1.65503	1.43353e-07	5.61191e-07	1147.05	693.031	51	2805	51
potential target	GOT1	LIHC	-0.705048	0.613422	0.000259677	0.00107388	10175	16587.4	50	2805	50
potential target	GOT1	COAD	-0.828253	0.563211	5.41813e-10	1.96108e-08	1343.01	2384.64	26	2805	26
potential target	GOT1	KIRC	-0.9799	0.507015	1.14312e-15	1.18901e-14	2306.35	4548.98	72	2805	72
potential target	GOT1	HNSC	-1.48901	0.356256	5.2586e-05	0.000353327	1142.17	3206.23	43	2805	43
potential target	GPC5	LIHC	1.29176	2.44827	0.0171776	0.0389846	34.5642	14.0586	50	2262	50
potential target	GPC5	BRCA	-0.954116	0.516158	9.7872e-05	0.000225948	1.6374	3.26602	114	2262	114
potential target	GPC5	LUAD	-1.55092	0.341291	2.01185e-07	9.40573e-07	24.9445	73.2815	58	2262	58
potential target	GPC5	LUSC	-1.79025	0.289122	6.04212e-08	2.52757e-07	19.0716	66.2099	51	2262	51
potential target	GPC5	STAD	-1.79498	0.288176	0.00068851	0.00487253	1.66843	6.03664	32	2262	32
potential target	GPC5	COAD	-2.63959	0.160474	2.3612e-05	0.00012339	1.52784	10.0439	26	2262	26
potential target	GPC5	KIRP	-3.72901	0.0754146	4.48076e-07	6.06313e-06	16.907	225.414	32	2262	32
potential target	GPC5	KIRC	-5.48032	0.0224006	1.23661e-15	1.27357e-14	5.04408	229.54	72	2262	72
potential target	GPC5	KICH	-6.44558	0.0114733	3.79589e-06	2.5183e-05	2.63151	237.976	25	2262	25
potential target	GRIN2A	LIHC	3.93894	15.3369	0.020929	0.0459441	76.861	4.91803	50	2903	50
potential target	GRIN2A	KIRC	1.92329	3.79287	0.000322253	0.000659119	431.993	113.823	72	2903	72
potential target	GRIN2A	PRAD	-1.1834	0.440311	0.000201454	0.000898807	14.7294	33.5794	52	2903	52
potential target	GRIN2A	KIRP	-1.45233	0.365431	0.0193242	0.0439567	27.9244	76.5888	32	2903	32
potential target	GRIN2A	STAD	-2.10056	0.233167	0.00336981	0.0153701	82.9315	356.003	32	2903	32
potential target	GRIN2A	COAD	-3.04631	0.121051	1.76065e-08	3.05865e-07	3.07465	26.1256	26	2903	26
potential target	GRM3	LUSC	-0.876989	0.544503	0.0110484	0.0187548	2.49148	4.65936	51	2913	51
potential target	GRM3	KIRC	-1.27494	0.413242	0.000305025	0.000626011	3.79862	9.33422	72	2913	72
potential target	GRM3	PRAD	-1.4138	0.375321	0.00917586	0.0231959	2.8632	7.79511	52	2913	52
potential target	GRM3	LUAD	-1.49429	0.354956	0.000253355	0.000668519	1.96522	5.71824	58	2913	58
potential target	GRM3	KIRP	-1.65799	0.316879	0.000315012	0.0013926	2.10488	6.85811	32	2913	32
potential target	HAPLN2	KIRP	-1.24372	0.422283	0.000263384	0.00120308	2.15475	5.23943	32	60484	32
potential target	HAPLN2	KICH	-1.2763	0.412852	0.0129141	0.0263793	4.00177	9.8352	25	60484	25
potential target	HAPLN2	PRAD	-1.50499	0.352332	2.15978e-08	3.99619e-07	15.4146	43.9339	52	60484	52
potential target	HAPLN2	LUAD	-1.87453	0.272715	2.7733e-08	1.52285e-07	0.535598	2.23063	58	60484	58
potential target	HAPLN2	STAD	-1.9759	0.25421	0.00316169	0.014628	1.57553	6.49109	32	60484	32
potential target	HCN2	KICH	5.95509	62.0384	7.84245e-07	6.71404e-06	2861.18	46.0211	25	610	25
potential target	HCN2	BRCA	4.24859	19.0087	0.000116237	0.000265486	37.5937	1.88297	114	610	114
potential target	HCN2	LIHC	4.21357	18.5529	0.000525197	0.00198885	60.6255	3.1731	50	610	50
potential target	HCN2	LUSC	2.39974	5.27707	0.000462946	0.00100642	38.6954	7.2517	51	610	51
potential target	HCN2	LUAD	2.35994	5.13349	5.6031e-05	0.000167628	26.3016	5.043	58	610	58
potential target	HCN2	PRAD	1.54998	2.92812	0.00110765	0.00385619	34.613	11.755	52	610	52
potential target	HDAC11	LIHC	1.75652	3.37881	1.01891e-06	8.72557e-06	641.468	189.78	50	79885	50
potential target	HDAC11	BRCA	0.722929	1.65053	2.43828e-07	7.77069e-07	799.097	484.106	114	79885	114
potential target	HDAC11	KICH	0.650442	1.56965	0.000181906	0.00067328	1873.99	1193.86	25	79885	25
potential target	HDAC11	HNSC	-0.692352	0.618844	6.47599e-08	1.32551e-06	381.41	616.389	43	79885	43
potential target	HDAC11	LUSC	-0.877043	0.544482	4.78217e-12	3.98674e-11	285.789	524.965	51	79885	51
potential target	HDAC11	KIRC	-1.17951	0.441503	9.66752e-21	2.3005e-19	437.144	990.254	72	79885	72
potential target	HPCA	LUSC	3.17303	9.01938	0.0103033	0.0176072	12.7515	1.32487	51	3208	51
potential target	HPCA	KIRC	2.76563	6.80044	7.50751e-10	3.29123e-09	29.6854	4.27992	72	3208	72
potential target	HPCA	KIRP	2.42045	5.35337	1.0437e-05	8.1e-05	26.2318	4.81873	32	3208	32
potential target	HPCA	LUAD	2.12925	4.3749	3.65816e-07	1.63975e-06	6.34954	1.37422	58	3208	58
potential target	HPCA	LIHC	1.75965	3.38617	0.0209537	0.045983	1.51268	0.376256	50	3208	50
potential target	HPCA	BRCA	0.862688	1.81842	0.00116288	0.00231693	6.76588	3.67573	114	3208	114
potential target	HPCA	COAD	-0.904091	0.534369	0.00460402	0.0113184	13.9761	26.2415	26	3208	26
potential target	HPCA	KICH	-2.22212	0.214326	9.4952e-06	5.4792e-05	1.1939	5.9371	25	3208	25
potential target	HPCAL4	THCA	5.25731	38.2481	0.000357244	0.00100934	419.297	10.8652	59	51440	59
potential target	HPCAL4	LUSC	-1.66457	0.315438	1.7973e-05	4.9749e-05	17.3399	55.188	51	51440	51
potential target	HPCAL4	COAD	-2.00589	0.248982	0.00320967	0.00831905	1.70575	7.15254	26	51440	26
potential target	HPCAL4	KICH	-2.45639	0.182201	0.00501628	0.011592	34.8911	191.946	25	51440	25
potential target	HPCAL4	PRAD	-2.71465	0.152339	0.000285043	0.00120905	3.10183	20.9178	52	51440	52
potential target	HPCAL4	KIRC	-3.27796	0.103095	4.43317e-09	1.7319e-08	28.8692	280.896	72	51440	72
potential target	HPCAL4	STAD	-3.47534	0.0899121	0.000248794	0.0023451	7.47762	84.1781	32	51440	32
potential target	HPCAL4	KIRP	-5.57641	0.0209572	1.61063e-06	1.7526e-05	5.82705	282.717	32	51440	32
potential target	HPRT1	LUSC	1.65643	3.15235	4.77996e-12	3.98658e-11	1224.59	388.399	51	3251	51
potential target	HPRT1	KICH	1.09105	2.1303	5.23905e-07	4.82671e-06	2008.05	942.563	25	3251	25
potential target	HPRT1	LUAD	1.08226	2.11736	5.1934e-13	7.68716e-12	796.491	376.119	58	3251	58
potential target	HPRT1	BRCA	1.04741	2.06681	7.44529e-20	1.18791e-18	818.138	395.793	114	3251	114
potential target	HPRT1	HNSC	1.01584	2.02208	1.59618e-09	6.6278e-08	1072.03	530.111	43	3251	43
potential target	HPRT1	COAD	1.0092	2.01279	3.0725e-05	0.000153655	1223.11	607.619	26	3251	26
potential target	HPRT1	BLCA	0.772904	1.70871	9.4441e-05	0.00202713	921.466	539.235	19	3251	19
potential target	HPRT1	KIRC	-0.776207	0.5839	2.00955e-15	1.99907e-14	545.449	934.218	72	3251	72
potential target	HSPA12A	LIHC	1.33302	2.5193	0.00868994	0.0219048	120.06	47.5958	50	259217	50
potential target	HSPA12A	HNSC	0.984569	1.97872	0.000599789	0.00266001	254.364	128.5	43	259217	43
potential target	HSPA12A	KIRC	-0.722529	0.606034	8.49559e-11	4.32538e-10	1019.42	1682.18	72	259217	72
potential target	HSPA12A	PRAD	-0.852032	0.554004	9.115e-07	8.87473e-06	109.372	197.501	52	259217	52
potential target	HSPA12A	KICH	-1.27944	0.411955	9.46294e-08	1.15128e-06	510.98	1240.52	25	259217	25
potential target	HSPA12A	STAD	-1.33805	0.395555	0.00587409	0.0232214	138.213	349.569	32	259217	32
potential target	HSPA12A	KIRP	-1.61651	0.326122	5.70492e-12	4.49644e-10	550.869	1689.36	32	259217	32
potential target	HSPA12A	BLCA	-1.84179	0.278975	0.000620984	0.00686772	106.778	383.011	19	259217	19
potential target	HSPA12A	BRCA	-1.86498	0.274527	5.70167e-11	2.81401e-10	278.303	1014.02	114	259217	114
potential target	HTR2A	PRAD	-1.29187	0.408421	0.00140141	0.00469467	2.71142	6.78364	52	3356	52
potential target	HTR2A	THCA	-1.38517	0.382845	1.22044e-06	5.69883e-06	1.04645	2.89455	59	3356	59
potential target	HTR2A	KICH	-1.58519	0.33328	0.00186187	0.00491423	0.802444	2.60777	25	3356	25
potential target	HTR2A	BLCA	-2.43143	0.185382	0.00319894	0.0200853	2.35288	13.1315	19	3356	19
potential target	HTR2A	BRCA	-2.7317	0.150548	2.59752e-13	1.72568e-12	5.8155	39.1931	114	3356	114
potential target	INA	LUSC	5.9781	63.0356	3.71053e-06	1.1517e-05	108.76	1.62697	51	9118	51
potential target	INA	LUAD	5.49701	45.1611	0.0184717	0.03231	222.635	4.83201	58	9118	58
potential target	INA	THCA	1.56921	2.96742	0.00324197	0.0074287	11.9047	3.9455	59	9118	59
potential target	INA	STAD	-2.99127	0.125759	0.000282306	0.00255831	14.3739	114.992	32	9118	32
potential target	INA	COAD	-3.30419	0.101237	7.4105e-05	0.000326743	7.9417	79.3343	26	9118	26
potential target	IQSEC1	KICH	0.847829	1.79979	2.65014e-07	2.69184e-06	2734.02	1519.03	25	9922	25
potential target	IQSEC1	LIHC	0.60272	1.51858	3.1607e-05	0.000171712	3298.05	2171.77	50	9922	50
potential target	IQSEC1	BRCA	-0.631722	0.645405	5.81968e-22	1.29108e-20	1652.48	2560.43	114	9922	114
potential target	IQSEC1	LUAD	-0.754829	0.592616	7.80413e-19	3.60009e-17	1497.88	2527.63	58	9922	58
potential target	IQSEC1	LUSC	-1.26056	0.417381	2.0415e-26	3.43993e-24	1103.08	2643.01	51	9922	51
potential target	ITPR1	KICH	0.846109	1.79765	0.00615889	0.0138476	3373.25	1876.44	25	3708	25
potential target	ITPR1	BRCA	-0.810582	0.570152	3.81465e-08	1.33919e-07	1977.41	3468.29	114	3708	114
potential target	ITPR1	PRAD	-0.917568	0.529401	0.000262201	0.00112805	1825.85	3448.99	52	3708	52
potential target	ITPR1	HNSC	-1.12968	0.457016	0.00511065	0.0151552	337.267	738.096	43	3708	43
potential target	ITPR1	STAD	-1.16983	0.444474	0.000737718	0.0050926	578.885	1302.53	32	3708	32
potential target	ITPR1	KIRP	-1.34348	0.394068	3.6139e-05	0.000228878	874.08	2218.25	32	3708	32
potential target	ITPR1	COAD	-1.422	0.373194	0.000973176	0.00297582	286.021	766.583	26	3708	26
potential target	ITPR1	LUSC	-1.74287	0.298775	2.52894e-23	1.91373e-21	487.579	1632.16	51	3708	51
potential target	ITPR1	THCA	-1.98613	0.252415	2.23576e-24	1.76643e-21	1229.6	4871.65	59	3708	59
potential target	ITPR1	BLCA	-3.37684	0.0962652	0.000872614	0.00851611	292.771	3042.24	19	3708	19
potential target	JAKMIP1	KIRC	3.8923	14.849	7.74469e-09	2.90935e-08	34.153	2.20675	72	152789	72
potential target	JAKMIP1	BRCA	3.08308	8.47422	9.90998e-12	5.37224e-11	32.0357	3.69217	114	152789	114
potential target	JAKMIP1	LUAD	1.33842	2.52874	0.01187	0.0218296	41.3472	16.2904	58	152789	58
potential target	JAKMIP1	THCA	-0.81997	0.566454	0.00489655	0.0107213	17.0438	30.1652	59	152789	59
potential target	JAKMIP1	PRAD	-0.984321	0.505463	0.00646672	0.0172562	81.5498	161.435	52	152789	52
potential target	KCNAB1	KIRC	1.38633	2.61412	7.31207e-08	2.40377e-07	266.597	101.922	72	7881	72
potential target	KCNAB1	KICH	-0.700346	0.615425	0.0105752	0.0222196	41.6768	67.7829	25	7881	25
potential target	KCNAB1	THCA	-0.701546	0.614913	0.0145037	0.0282439	856.433	1392.83	59	7881	59
potential target	KCNAB1	KIRP	-0.870521	0.546949	0.000165832	0.000822015	39.7902	72.8322	32	7881	32
potential target	KCNAB1	STAD	-1.16712	0.44531	4.9177e-05	0.000716102	46.5778	104.721	32	7881	32
potential target	KCNAB1	ESCA	-1.30055	0.405972	0.00123411	0.0290074	51.1864	126.23	11	7881	11
potential target	KCNAB1	BLCA	-1.32199	0.399984	0.0020561	0.0150477	37.0913	92.882	19	7881	19
potential target	KCNAB1	PRAD	-1.33435	0.39657	3.1465e-06	2.5387e-05	283.221	714.33	52	7881	52
potential target	KCNAB1	LUAD	-1.71612	0.304367	1.67981e-14	3.44491e-13	52.6719	173.283	58	7881	58
potential target	KCNAB1	BRCA	-1.75016	0.29727	4.24869e-17	4.65582e-16	83.2426	280.26	114	7881	114
potential target	KCNAB1	HNSC	-1.86519	0.274488	3.4423e-05	0.000246349	26.7825	97.8369	43	7881	43
potential target	KCNAB1	LUSC	-2.00673	0.248837	9.55331e-12	7.51412e-11	40.9625	164.918	51	7881	51
potential target	KCNAB1	COAD	-2.29335	0.204001	0.000901438	0.00278306	21.4436	105.506	26	7881	26
potential target	KCNAB2	STAD	1.09894	2.14197	0.0014794	0.00835256	735.185	343.175	32	8514	32
potential target	KCNAB2	COAD	1.01772	2.02472	1.1606e-05	6.7405e-05	563.989	278.501	26	8514	26
potential target	KCNAB2	HNSC	0.719674	1.64681	0.00168605	0.00620609	317.599	192.818	43	8514	43
potential target	KCNAB2	LUAD	-1.08618	0.471006	2.80851e-11	2.83429e-10	509.793	1082.46	58	8514	58
potential target	KCNAB2	LUSC	-1.40233	0.378319	1.01402e-15	1.66352e-14	423.433	1119.41	51	8514	51
potential target	KCNIP4	BRCA	-0.826748	0.563799	2.49249e-17	2.81804e-16	17.7654	31.5875	114	80333	114
potential target	KCNIP4	ESCA	-1.19547	0.436645	0.000574942	0.0204584	21.4909	49.3473	11	80333	11
potential target	KCNIP4	KICH	-1.30246	0.405435	0.00103417	0.00296876	79.3482	195.858	25	80333	25
potential target	KCNIP4	THCA	-2.07699	0.237008	1.13568e-19	1.30418e-17	45.9834	194.338	59	80333	59
potential target	KCNIP4	COAD	-2.74686	0.148975	0.00020224	0.000775146	18.2951	123.378	26	80333	26
potential target	KCNJ3	BRCA	5.35962	41.0587	0.000745117	0.00152808	677.611	16.4059	114	3760	114
potential target	KCNJ3	KIRP	-1.62379	0.324482	1.7825e-09	6.1757e-08	115.785	357.039	32	3760	32
potential target	KCNJ3	HNSC	-2.08352	0.235938	0.0051893	0.0153541	0.225453	1.2794	43	3760	43
potential target	KCNJ3	PRAD	-2.21479	0.215418	1.66547e-06	1.4742e-05	36.7452	170.941	52	3760	52
potential target	KCNJ3	KICH	-2.52771	0.173413	9.41778e-09	1.6878e-07	63.7327	367.996	25	3760	25
potential target	KCNJ3	BLCA	-3.24081	0.105783	0.00772683	0.0368412	2.28209	22.4185	19	3760	19
potential target	KCNJ4	KIRP	2.96711	7.81966	0.00281097	0.00876016	55.4771	7.00736	32	3761	32
potential target	KCNJ4	LIHC	1.74601	3.3543	0.00647398	0.0170924	94.9101	28.2249	50	3761	50
potential target	KCNJ4	KIRC	1.02345	2.03277	0.0101208	0.0165956	10.6504	5.18855	72	3761	72
potential target	KCNJ4	KICH	-4.41292	0.0469437	4.37939e-06	2.8345e-05	0.1766	5.79216	25	3761	25
potential target	KCNQ3	THCA	4.66495	25.3682	3.60762e-11	4.31342e-10	113.011	4.35878	59	3786	59
potential target	KCNQ3	KIRP	2.45687	5.49025	0.000188436	0.00091234	71.4665	12.9352	32	3786	32
potential target	KCNQ3	LUAD	2.38036	5.20668	2.88846e-08	1.57849e-07	123.748	23.6863	58	3786	58
potential target	KCNQ3	LIHC	1.63681	3.10977	0.00100059	0.00347851	1.69775	0.478098	50	3786	50
potential target	KCNQ3	KIRC	1.15613	2.22858	9.04107e-06	2.2819e-05	31.2272	13.957	72	3786	72
potential target	KCNQ3	BRCA	0.890191	1.85342	4.0594e-05	9.8278e-05	18.8773	10.139	114	3786	114
potential target	KCNQ3	PRAD	-0.622274	0.649646	0.00933702	0.0235284	6.14282	9.50957	52	3786	52
potential target	KIAA0513	LIHC	0.897618	1.86299	0.00043628	0.00169143	231.537	124.237	50	9764	50
potential target	KIAA0513	LUSC	-1.16835	0.444929	1.16328e-12	1.08691e-11	394.128	885.946	51	9764	51
potential target	KIAA0513	COAD	-1.79339	0.288493	1.60157e-12	2.083e-10	315.252	1093	26	9764	26
potential target	KIAA0513	BLCA	-1.79487	0.288199	4.3322e-05	0.00121922	340.552	1181.91	19	9764	19
potential target	KLK6	COAD	9.41777	683.959	0.00178898	0.00503844	585.856	0.756712	26	5653	26
potential target	KLK6	THCA	7.42141	171.422	0.000605581	0.00162409	135.65	0.691907	59	5653	59
potential target	KLK6	PRAD	-1.76056	0.295135	0.00809749	0.0208734	1.78796	6.29695	52	5653	52
potential target	KLK6	KICH	-4.17094	0.0555165	0.000645677	0.00197579	12.9909	235.702	25	5653	25
potential target	KLK6	KIRC	-4.96175	0.0320897	2.14859e-13	1.57346e-12	9.04867	284.997	72	5653	72
potential target	LAMA4	KIRC	2.85166	7.21831	3.40295e-21	8.66944e-20	4474.41	619.783	72	3910	72
potential target	LAMA4	LIHC	1.95683	3.88208	0.000176836	0.000766834	832.684	214.42	50	3910	50
potential target	LAMA4	KICH	1.59165	3.01395	4.8998e-05	0.000219228	1479.14	490.698	25	3910	25
potential target	LAMA4	KIRP	1.31782	2.49289	0.000613704	0.00244137	1149.22	460.94	32	3910	32
potential target	LAMA4	HNSC	0.776188	1.7126	0.00484155	0.0145042	1533.68	895.486	43	3910	43
potential target	LAMA4	PRAD	-0.906974	0.533303	2.2356e-05	0.0001359	776.6	1456.3	52	3910	52
potential target	LAMA4	STAD	-1.06156	0.479113	0.0136925	0.0438135	1784.51	3724.71	32	3910	32
potential target	LAMA4	LUSC	-1.20136	0.434866	3.83754e-09	1.96199e-08	1521.35	3498.56	51	3910	51
potential target	LAMA4	BRCA	-1.24485	0.421951	1.79586e-11	9.45776e-11	2567.72	6085.48	114	3910	114
potential target	LAMA4	BLCA	-1.63798	0.321306	0.00458581	0.0257363	1332.31	4146.75	19	3910	19
potential target	LAMB1	HNSC	1.41612	2.66867	1.13719e-08	3.27889e-07	4543.65	1702.53	43	3912	43
potential target	LAMB1	KIRP	1.11845	2.17114	2.3532e-05	0.00015981	18527.1	8533.31	32	3912	32
potential target	LAMB1	LIHC	0.739908	1.67007	0.0155276	0.0358211	2283.47	1367.25	50	3912	50
potential target	LAMB1	PRAD	-0.656349	0.634482	0.000135609	0.000637678	1283.04	2022.25	52	3912	52
potential target	LDB3	LIHC	0.76083	1.69447	0.0201063	0.0444797	15.4593	9.08241	50	11155	50
potential target	LDB3	LUAD	-1.35111	0.391991	3.24819e-06	1.2253e-05	32.3145	82.5921	58	11155	58
potential target	LDB3	PRAD	-1.88468	0.270805	2.9887e-05	0.00017463	431.948	1595.32	52	11155	52
potential target	LDB3	KIRP	-1.89981	0.267978	0.000171858	0.000845948	21.4087	80.163	32	11155	32
potential target	LDB3	KICH	-2.05193	0.241161	0.0194188	0.0376258	17.4197	72.5473	25	11155	25
potential target	LDB3	LUSC	-2.70011	0.153882	1.14979e-11	8.92666e-11	16.6075	108.473	51	11155	51
potential target	LDB3	STAD	-3.42993	0.0927875	0.000379383	0.00317702	132.31	1426.93	32	11155	32
potential target	LDB3	BLCA	-3.93634	0.0653197	0.00109994	0.00993371	18.8949	290.698	19	11155	19
potential target	LDB3	COAD	-4.02567	0.0613978	0.0136231	0.0286424	37.6497	614.737	26	11155	26
potential target	LDB3	HNSC	-4.32846	0.0497741	0.00212789	0.00750212	332.507	6682.22	43	11155	43
potential target	LGI1	THCA	-1.88777	0.270224	1.05763e-08	7.45017e-08	0.882305	3.53516	59	9211	59
potential target	LGI1	STAD	-3.05761	0.120107	2.332e-05	0.000414205	4.84157	41.0431	32	9211	32
potential target	LGI1	HNSC	-3.52567	0.0868297	0.00134978	0.00519017	1.1666	14.4871	43	9211	43
potential target	LGI1	BLCA	-4.24909	0.0525891	0.00013046	0.00247158	0.722316	15.5366	19	9211	19
potential target	LGI1	COAD	-4.78942	0.0361611	1.11327e-06	9.28948e-06	1.63628	47.9152	26	9211	26
potential target	LGI3	LIHC	4.15502	17.815	0.00469003	0.0130608	44.4761	2.40217	50	203190	50
potential target	LGI3	THCA	-1.32025	0.400466	3.69717e-08	2.32791e-07	374.295	934.799	59	203190	59
potential target	LGI3	PRAD	-1.35614	0.390625	8.37749e-07	8.26601e-06	30.4569	78.1257	52	203190	52
potential target	LGI3	COAD	-2.09503	0.234064	0.000699675	0.00224174	3.59306	15.678	26	203190	26
potential target	LGI3	LUSC	-3.18392	0.110038	8.38844e-18	1.99268e-16	190.023	1727.69	51	203190	51
potential target	LGI3	STAD	-3.45205	0.0913757	0.0134546	0.043268	13.6203	150.053	32	203190	32
potential target	LGI3	LUAD	-4.20142	0.0543557	5.28167e-29	2.22392e-26	106.998	1970.22	58	203190	58
potential target	LIPE	PRAD	-1.08556	0.471209	1.03763e-11	7.28618e-10	65.9962	140.169	52	3991	52
potential target	LIPE	KIRP	-1.16434	0.44617	0.000264027	0.00120518	96.8755	217.251	32	3991	32
potential target	LIPE	HNSC	-1.6756	0.313035	1.2987e-05	0.00010861	113.053	361.371	43	3991	43
potential target	LIPE	BRCA	-4.42178	0.0466563	6.69899e-14	4.79042e-13	391.062	8383.79	114	3991	114
potential target	MAG	KICH	3.56449	11.8309	0.000203237	0.000741599	242.282	20.3872	25	4099	25
potential target	MAG	THCA	1.74626	3.35487	5.83661e-06	2.3888e-05	170.965	50.8902	59	4099	59
potential target	MAG	BRCA	1.10611	2.15264	0.0144118	0.0240401	16.9034	7.79885	114	4099	114
potential target	MAG	KIRC	-1.02179	0.492506	0.000847484	0.00162866	5.56777	11.408	72	4099	72
potential target	MAG	COAD	-1.99013	0.251716	0.0204304	0.0403221	0.214273	1.14852	26	4099	26
potential target	MAG	LUSC	-2.26934	0.207425	0.000102837	0.000250117	2.51995	12.5308	51	4099	51
potential target	MAG	LIHC	-2.66562	0.157604	5.4316e-05	0.000274881	2.41454	15.8548	50	4099	50
potential target	MAG	LUAD	-2.67847	0.156206	1.21166e-07	5.85849e-07	2.38431	15.804	58	4099	58
potential target	MAP2K4	COAD	-0.586103	0.66614	4.27684e-10	1.60765e-08	527.347	791.696	26	6416	26
potential target	MAP2K4	KICH	-0.690522	0.61963	3.88197e-11	1.84902e-09	475.253	767.057	25	6416	25
potential target	MAP2K4	LIHC	-0.742521	0.597694	8.51621e-15	8.26256e-13	541.907	906.731	50	6416	50
potential target	MAP6D1	LUSC	2.26831	4.81758	1.3195e-05	3.7357e-05	135.371	28.0201	51	79929	51
potential target	MAP6D1	BLCA	1.4728	2.7756	0.00112433	0.0100404	119.733	43.0735	19	79929	19
potential target	MAP6D1	BRCA	1.00132	2.00183	1.62693e-06	4.70636e-06	104.619	52.2115	114	79929	114
potential target	MAP6D1	KIRC	0.814368	1.75853	0.000123188	0.000267776	34.9534	19.8334	72	79929	72
potential target	MAP6D1	COAD	0.811678	1.75525	0.0164096	0.0335436	41.9211	23.8402	26	79929	26
potential target	MAP6D1	LUAD	0.761362	1.69509	0.00015396	0.000424414	45.7828	26.9681	58	79929	58
potential target	MAP7D2	LUAD	4.17983	18.124	4.9138e-05	0.000148374	287.11	15.7469	58	256714	58
potential target	MAP7D2	LUSC	3.89016	14.827	5.64655e-07	2.00375e-06	170.251	11.3892	51	256714	51
potential target	MAP7D2	LIHC	3.47205	11.0966	0.0108613	0.0264961	57.2935	5.07216	50	256714	50
potential target	MAP7D2	COAD	2.83576	7.13919	0.0137234	0.0288266	242.181	33.8367	26	256714	26
potential target	MAP7D2	HNSC	2.53722	5.80469	0.017999	0.0424731	97.4437	16.7043	43	256714	43
potential target	MAP7D2	THCA	2.53107	5.77998	0.00467279	0.0102838	18.7291	3.15764	59	256714	59
potential target	MAP7D2	KIRC	2.41208	5.32241	7.4175e-05	0.000165979	706.128	132.589	72	256714	72
potential target	MAP7D2	BRCA	1.15891	2.23289	0.0307031	0.0481477	37.6563	16.8092	114	256714	114
potential target	MAP7D2	STAD	-2.30801	0.201939	0.00228603	0.0114929	34.0051	168.788	32	256714	32
potential target	MAP7D2	KICH	-3.47964	0.0896448	9.6153e-05	0.000389213	5.21738	59.216	25	256714	25
potential target	MAPK10	BLCA	-0.820637	0.566192	0.00704301	0.0345733	337.756	596.616	19	5602	19
potential target	MAPK10	LUAD	-1.02806	0.490368	2.11776e-06	8.25986e-06	107.998	220.342	58	5602	58
potential target	MAPK10	KIRP	-1.0854	0.47126	3.21048e-10	1.38978e-08	252.25	535.379	32	5602	32
potential target	MAPK10	KIRC	-1.10157	0.466008	5.48816e-30	6.33244e-28	261.511	561.287	72	5602	72
potential target	MAPK10	BRCA	-1.91429	0.265302	6.07372e-12	3.38932e-11	126.889	478.559	114	5602	114
potential target	MAPK10	STAD	-2.0543	0.240765	7.6971e-05	0.000990753	79.8701	332.05	32	5602	32
potential target	MAPK10	COAD	-2.15307	0.224833	8.9349e-10	2.86696e-08	25.4421	113.505	26	5602	26
potential target	MAPK10	KICH	-2.40122	0.189304	1.54095e-16	7.9578e-14	101.506	536.636	25	5602	25
potential target	MBP	BRCA	-0.73097	0.602499	1.79954e-12	1.07713e-11	684.332	1135.89	114	4155	114
potential target	MICU3	KIRC	-0.784088	0.580719	1.08909e-08	4.00632e-08	114.357	196.995	72	286097	72
potential target	MICU3	PRAD	-0.940637	0.521003	4.87863e-11	2.62732e-09	91.8096	176.309	52	286097	52
potential target	MICU3	LIHC	-1.01748	0.493977	1.10186e-09	2.49436e-08	102.184	206.962	50	286097	50
potential target	MICU3	LUAD	-1.25528	0.418911	1.00678e-17	3.73813e-16	52.3563	125.121	58	286097	58
potential target	MICU3	HNSC	-1.45476	0.364815	0.000381851	0.00182443	14.0975	38.8169	43	286097	43
potential target	MICU3	LUSC	-1.55079	0.341322	2.9128e-16	5.28907e-15	39.3804	115.569	51	286097	51
potential target	MICU3	COAD	-1.66511	0.315319	6.2082e-05	0.000281664	14.2721	45.4794	26	286097	26
potential target	MICU3	STAD	-2.15709	0.224208	0.000104901	0.00124214	35.852	160.252	32	286097	32
potential target	MICU3	BRCA	-2.3223	0.199948	2.45911e-35	3.68756e-33	32.3397	162.141	114	286097	114
potential target	MICU3	ESCA	-2.61338	0.163416	0.00239759	0.0409587	43.9506	269.461	11	286097	11
potential target	MICU3	BLCA	-3.04538	0.12113	0.000331764	0.00454644	22.4858	186.36	19	286097	19
potential target	MOAP1	LUAD	-0.738129	0.599516	4.83132e-17	1.57515e-15	669.583	1116.94	58	64112	58
potential target	MOAP1	KICH	-0.744724	0.596782	2.07532e-07	2.19311e-06	1058.01	1772.92	25	64112	25
potential target	MOAP1	BLCA	-0.914044	0.530696	0.000272911	0.00403216	580.3	1093.56	19	64112	19
potential target	MOAP1	LUSC	-1.01114	0.496153	8.01175e-25	8.89931e-23	528.318	1064.93	51	64112	51
potential target	MOAP1	STAD	-1.0999	0.46655	0.000101373	0.00121068	444.648	953.17	32	64112	32
potential target	MOBP	KIRP	1.60797	3.04823	0.00380695	0.0112862	2.61261	0.789897	32	4336	32
potential target	MOBP	LUAD	-1.26605	0.415796	0.00455033	0.00922146	4.02827	9.82859	58	4336	58
potential target	MOBP	COAD	-3.15966	0.111904	9.4506e-10	2.99792e-08	1.48097	14.0279	26	4336	26
potential target	MOG	THCA	-0.623444	0.649119	0.0252809	0.0462061	0.0782119	0.174544	59	4340	59
potential target	MOG	PRAD	-1.23775	0.424033	0.00656686	0.0174624	0.250879	0.727481	52	4340	52
potential target	MYRIP	KICH	4.04493	16.5062	8.97066e-06	5.2237e-05	2047.19	123.932	25	25924	25
potential target	MYRIP	PRAD	1.27617	2.42196	7.9313e-11	3.75264e-09	478.367	197.454	52	25924	52
potential target	MYRIP	BRCA	-1.1571	0.448413	5.10734e-17	5.54193e-16	105.564	235.54	114	25924	114
potential target	MYRIP	LUAD	-1.25299	0.419578	0.000397318	0.00100588	51.0535	121.817	58	25924	58
potential target	MYRIP	STAD	-1.80896	0.285396	2.15825e-06	7.1219e-05	69.7448	244.629	32	25924	32
potential target	MYRIP	BLCA	-2.79556	0.14403	3.2581e-05	0.00101216	13.3403	93.216	19	25924	19
potential target	MYRIP	LUSC	-3.38289	0.0958628	2.49217e-08	1.11327e-07	13.0493	137.068	51	25924	51
potential target	MYRIP	HNSC	-4.02287	0.0615172	0.0121674	0.03079	8.35971	137.418	43	25924	43
potential target	MYRIP	ESCA	-4.03229	0.0611168	0.00309233	0.0459072	62.0673	1017.09	11	25924	11
potential target	NCALD	KICH	2.59742	6.05205	0.000144397	0.000553123	2606.34	430.57	25	83988	25
potential target	NCALD	PRAD	0.787387	1.72595	0.000476746	0.00187491	753.714	436.654	52	83988	52
potential target	NCALD	LUAD	-0.810404	0.570222	6.43358e-09	4.00002e-08	465.717	816.804	58	83988	58
potential target	NCALD	LUSC	-0.904641	0.534165	0.00133497	0.00267383	451.209	844.787	51	83988	51
potential target	NCALD	STAD	-1.32977	0.397833	0.00381533	0.016833	301.737	758.604	32	83988	32
potential target	NCALD	BRCA	-1.69447	0.308968	1.25662e-20	2.26806e-19	642.924	2081.1	114	83988	114
potential target	NCALD	BLCA	-2.3607	0.194697	0.000422356	0.00531953	180.291	926.424	19	83988	19
potential target	NCDN	BRCA	0.808872	1.75184	1.8204e-12	1.08831e-11	996.486	568.779	114	23154	114
potential target	NCDN	LIHC	0.77238	1.70809	0.000395653	0.00154915	442.922	259.267	50	23154	50
potential target	NCDN	HNSC	0.652506	1.5719	2.94798e-08	7.06627e-07	928.83	590.861	43	23154	43
potential target	NCEH1	STAD	1.49317	2.81506	0.000101456	0.00121068	1822.05	647.186	32	57552	32
potential target	NCEH1	KIRC	0.894059	1.8584	5.26437e-08	1.7663e-07	2666.98	1435.05	72	57552	72
potential target	NCEH1	KIRP	0.871908	1.83008	0.000265521	0.00120954	2153.54	1176.7	32	57552	32
potential target	NCEH1	BRCA	0.664568	1.58509	2.17722e-08	7.87781e-08	751.493	474.063	114	57552	114
potential target	NCEH1	HNSC	0.63166	1.54935	0.00680597	0.0190926	750.98	484.672	43	57552	43
potential target	NCOA7	ESCA	1.63935	3.11526	0.00111524	0.0277483	4033.49	1294.68	11	135112	11
potential target	NCOA7	COAD	0.777094	1.71368	0.000917765	0.00282497	2507.7	1463.3	26	135112	26
potential target	NCOA7	STAD	0.678825	1.60083	0.0030183	0.014125	2913.5	1819.95	32	135112	32
potential target	NCOA7	BRCA	-1.01014	0.496496	7.12732e-12	3.93324e-11	1118.07	2252.02	114	135112	114
potential target	NCOA7	KIRP	-1.04961	0.483099	0.00129659	0.00460592	1392.14	2881.79	32	135112	32
potential target	NCOA7	HNSC	-1.07346	0.475178	0.000157615	0.000881569	1701.41	3580.69	43	135112	43
potential target	NCOA7	LIHC	-1.07421	0.474932	3.6077e-05	0.000192874	945.804	1991.56	50	135112	50
potential target	NCOA7	KIRC	-1.07453	0.474827	7.01412e-07	2.03691e-06	1656.24	3488.2	72	135112	72
potential target	NCOA7	BLCA	-1.34241	0.394361	0.000366065	0.00486379	1018.34	2582.41	19	135112	19
potential target	NCOA7	LUSC	-1.44118	0.368266	2.74654e-08	1.2178e-07	1979.57	5375.55	51	135112	51
potential target	NCS1	LUSC	1.89836	3.72789	7.17836e-11	4.85632e-10	1217.64	326.558	51	23413	51
potential target	NCS1	LUAD	1.00095	2.00131	3.23749e-07	1.46245e-06	557.867	278.7	58	23413	58
potential target	NCS1	HNSC	0.966827	1.95454	2.14076e-09	8.30221e-08	1941.54	993.301	43	23413	43
potential target	NCS1	LIHC	0.837311	1.78672	0.00259343	0.00782911	240.003	134.282	50	23413	50
potential target	NCS1	THCA	-1.01897	0.49347	9.28086e-23	3.16061e-20	1207.48	2447.02	59	23413	59
potential target	NCS1	KIRC	-1.19068	0.438096	8.11851e-15	7.34032e-14	502.085	1146.19	72	23413	72
potential target	NCS1	PRAD	-1.26217	0.416917	1.5802e-07	2.04886e-06	1014.16	2432.66	52	23413	52
potential target	NCS1	COAD	-1.50926	0.351291	0.0248532	0.0476709	675.255	1922.39	26	23413	26
potential target	NCS1	STAD	-1.87998	0.271688	0.0023279	0.0116367	810.368	2982.98	32	23413	32
potential target	NCS1	BLCA	-2.27202	0.20704	0.00224345	0.0159269	902.653	4360.18	19	23413	19
potential target	NCS1	KICH	-2.95754	0.128734	1.38494e-12	1.19025e-10	145.136	1128.09	25	23413	25
potential target	NECAB1	PRAD	-1.71284	0.305059	1.89785e-11	1.18598e-09	98.7338	323.883	52	64168	52
potential target	NECAB1	KICH	-1.7865	0.289875	3.39638e-06	2.2896e-05	69.1939	238.948	25	64168	25
potential target	NECAB1	THCA	-1.88562	0.270628	5.20904e-19	4.92292e-17	64.8373	239.85	59	64168	59
potential target	NECAB1	COAD	-2.81555	0.142048	0.00285464	0.0075401	22.0264	155.667	26	64168	26
potential target	NECAB1	LUSC	-2.86398	0.137359	6.07189e-14	7.33459e-13	58.1846	424.223	51	64168	51
potential target	NECAB1	BLCA	-2.93121	0.131105	0.00247132	0.0169569	70.4329	537.887	19	64168	19
potential target	NECAB1	LUAD	-3.13873	0.11354	4.0903e-22	3.89168e-20	64.2389	566.565	58	64168	58
potential target	NECAB1	STAD	-3.52869	0.0866477	0.000713564	0.00498097	41.2751	477.41	32	64168	32
potential target	NEFH	BRCA	1.1916	2.28406	0.00641242	0.0113528	135.759	59.3812	114	4744	114
potential target	NEFH	PRAD	-0.81415	0.568744	0.0103224	0.0256784	14290.9	25127.1	52	4744	52
potential target	NEFH	KIRC	-1.07149	0.475828	0.000124924	0.000271251	24.8661	52.3687	72	4744	72
potential target	NEFH	COAD	-1.80827	0.285532	0.000159222	0.000632641	13.2546	46.6707	26	4744	26
potential target	NEFM	HNSC	2.86026	7.26145	0.0046556	0.0140572	875.12	120.43	43	4741	43
potential target	NEFM	KIRP	1.56588	2.96057	0.0203634	0.0458782	350.59	118.354	32	4741	32
potential target	NEFM	KIRC	-0.858696	0.551451	0.0233442	0.0359752	53.9418	97.8993	72	4741	72
potential target	NEFM	COAD	-3.69727	0.0770924	0.000240677	0.000898463	4.75174	62.8341	26	4741	26
potential target	NEFM	STAD	-4.06977	0.0595495	0.000926996	0.00595448	6.66406	113.487	32	4741	32
potential target	NEFM	KICH	-7.03541	0.00762307	0.000351601	0.00118087	0.964276	139.513	25	4741	25
potential target	NEGR1	BRCA	-0.785091	0.580315	8.4505e-05	0.00019652	340.474	586.777	114	257194	114
potential target	NEGR1	THCA	-1.13676	0.454779	0.0256745	0.046843	90.813	199.806	59	257194	59
potential target	NEGR1	PRAD	-1.21529	0.430686	0.000732183	0.00270949	151.808	352.613	52	257194	52
potential target	NEGR1	LIHC	-1.46129	0.363167	4.15831e-06	2.95e-05	4.56712	12.7512	50	257194	50
potential target	NEGR1	LUAD	-1.50167	0.353144	2.01875e-12	2.61802e-11	109.478	310.192	58	257194	58
potential target	NEGR1	LUSC	-2.20165	0.217388	8.82944e-17	1.75783e-15	68.7077	316.42	51	257194	51
potential target	NEGR1	KIRP	-2.44694	0.183399	1.66725e-08	3.90334e-07	58.3548	318.63	32	257194	32
potential target	NEGR1	COAD	-2.74448	0.14922	3.5823e-05	0.000175551	92.8411	622.745	26	257194	26
potential target	NEGR1	STAD	-3.06335	0.11963	0.000226408	0.00219952	194.807	1629.15	32	257194	32
potential target	NEGR1	KICH	-3.54828	0.0854794	0.00150503	0.00409012	23.3955	274.767	25	257194	25
potential target	NEGR1	BLCA	-3.66718	0.0787169	0.000680002	0.00725176	129.378	1644.75	19	257194	19
potential target	NELL2	BRCA	3.66089	12.6485	3.44773e-06	9.57682e-06	1327.31	104.846	114	4753	114
potential target	NELL2	HNSC	3.20117	9.19707	1.18233e-06	1.4857e-05	1783.88	193.872	43	4753	43
potential target	NELL2	THCA	2.79932	6.96112	1.05627e-06	5.01162e-06	4340.43	623.439	59	4753	59
potential target	NELL2	KIRC	1.64967	3.13762	3.74099e-06	9.90707e-06	85.458	27.1685	72	4753	72
potential target	NELL2	LUSC	1.62455	3.08346	0.000222011	0.000509846	783.472	254.021	51	4753	51
potential target	NELL2	LUAD	-0.873347	0.545879	0.0275769	0.0462419	164.498	301.428	58	4753	58
potential target	NELL2	PRAD	-1.7512	0.297054	0.000530857	0.00205918	230.758	777.057	52	4753	52
potential target	NES	LIHC	1.13151	2.19088	2.74446e-09	5.47836e-08	977.345	446.042	50	10763	50
potential target	NES	PRAD	-0.99131	0.503021	4.95809e-06	3.7279e-05	1227.16	2439.68	52	10763	52
potential target	NES	LUAD	-1.10623	0.464507	6.54571e-06	2.3412e-05	1499.04	3227.28	58	10763	58
potential target	NES	BRCA	-1.54137	0.34356	1.84433e-23	4.97072e-22	1353.01	3938.41	114	10763	114
potential target	NES	BLCA	-1.7857	0.290036	0.000126931	0.00242503	737.977	2544.68	19	10763	19
potential target	NES	LUSC	-1.82906	0.281448	1.67938e-12	1.53241e-11	1013.53	3601.39	51	10763	51
potential target	NES	KICH	-2.03839	0.243436	2.33923e-06	1.6681e-05	660.134	2712.05	25	10763	25
potential target	NES	KIRP	-2.79689	0.143897	2.64877e-14	4.72077e-12	538.365	3741.92	32	10763	32
potential target	NGB	THCA	1.82852	3.55173	6.0003e-05	0.000200504	0.352954	0.0275305	59	58157	59
potential target	NGB	STAD	-3.90685	0.0666685	0.00361983	0.0161947	2.46828	38.4232	32	58157	32
potential target	NGB	COAD	-4.55267	0.0426099	0.00137866	0.00402942	1.6793	41.6579	26	58157	26
potential target	NGEF	THCA	5.52091	45.9154	1.61854e-14	4.27971e-13	989.392	21.4503	59	25791	59
potential target	NGEF	LUSC	3.25129	9.52216	0.000458117	0.000997234	218.409	22.8475	51	25791	51
potential target	NGEF	LUAD	3.24298	9.46748	1.15291e-07	5.60314e-07	238.19	25.0693	58	25791	58
potential target	NGEF	KICH	-4.61604	0.0407788	6.8785e-05	0.000292741	5.99292	149.314	25	25791	25
potential target	NPTN	KICH	0.786777	1.72522	3.79023e-06	2.5162e-05	6621.72	3838.16	25	27020	25
potential target	NPTN	KIRP	-0.616609	0.652202	6.89039e-07	8.64379e-06	2140.24	3281.61	32	27020	32
potential target	NPTN	PRAD	-0.624512	0.648639	5.53713e-11	2.87681e-09	2578.54	3975.36	52	27020	52
potential target	NPTN	STAD	-0.688201	0.620627	4.3152e-05	0.0006521	2454.15	3954.37	32	27020	32
potential target	NPTN	COAD	-0.691541	0.619192	6.54394e-07	5.96848e-06	2257.74	3646.33	26	27020	26
potential target	NPTX1	PRAD	-0.740412	0.598569	0.0127374	0.0306364	71.7762	119.98	52	4884	52
potential target	NPTX1	BRCA	-1.27758	0.412487	0.0013959	0.00274962	26.9929	65.5819	114	4884	114
potential target	NPTX1	COAD	-4.90275	0.0334291	0.00486126	0.0118637	30.1189	903.868	26	4884	26
potential target	NPTX1	STAD	-4.9133	0.0331856	0.000727714	0.00505195	40.8412	1233.61	32	4884	32
potential target	NPY	KIRC	-1.7452	0.298292	0.0020796	0.00377877	0.254807	1.08946	72	4852	72
potential target	NPY	STAD	-3.55176	0.0852734	0.000913666	0.00590879	4.71552	56.3715	32	4852	32
potential target	NPY	COAD	-4.83129	0.0351267	2.96725e-07	3.07765e-06	0.593708	19.6487	26	4852	26
potential target	NRGN	THCA	1.01716	2.02394	5.22367e-08	3.18713e-07	298.322	147.346	59	4900	59
potential target	NRGN	STAD	0.627559	1.54495	0.0107182	0.0364902	159.811	103.406	32	4900	32
potential target	NRGN	LUAD	-1.77973	0.291238	1.25133e-15	3.20359e-14	435.292	1494.87	58	4900	58
potential target	NRGN	KIRP	-1.98095	0.253324	7.4709e-12	5.61965e-10	59.6274	235.675	32	4900	32
potential target	NRGN	KICH	-2.49084	0.177903	3.81896e-11	1.82788e-09	43.2398	243.515	25	4900	25
potential target	NRGN	LUSC	-2.71797	0.151988	2.72935e-17	5.94388e-16	231.916	1526.44	51	4900	51
potential target	NRIP2	LIHC	1.39373	2.62757	5.29369e-06	3.6314e-05	73.1321	27.7707	50	83714	50
potential target	NRIP2	COAD	-0.745971	0.596266	0.00058685	0.00192515	67.7506	113.692	26	83714	26
potential target	NRIP2	KICH	-0.951593	0.517061	1.7957e-05	9.3123e-05	188.095	363.87	25	83714	25
potential target	NRIP2	BLCA	-1.15574	0.448837	0.000133861	0.00251901	55.5417	123.869	19	83714	19
potential target	NRIP2	BRCA	-1.2992	0.406351	1.7326e-28	9.70645e-27	72.3181	178.115	114	83714	114
potential target	NRIP2	HNSC	-1.3058	0.404496	0.000904356	0.00373216	20.1445	49.9487	43	83714	43
potential target	NRIP2	KIRP	-2.07263	0.237726	5.16847e-16	2.08669e-13	92.1049	387.762	32	83714	32
potential target	NRN1	KIRC	1.02302	2.03217	0.017669	0.0277948	451.778	222.262	72	51299	72
potential target	NRN1	THCA	-0.616924	0.65206	1.66431e-06	7.57977e-06	81.918	125.683	59	51299	59
potential target	NRN1	STAD	-1.14913	0.450898	0.00207298	0.0107104	108.886	241.608	32	51299	32
potential target	NRN1	LUAD	-1.79882	0.28741	3.98201e-14	7.50079e-13	155.216	540.297	58	51299	58
potential target	NRN1	KIRP	-2.08159	0.236253	1.00647e-10	5.28144e-09	42.8389	181.649	32	51299	32
potential target	NRN1	BRCA	-2.22857	0.213371	2.14127e-23	5.73227e-22	270.188	1266.65	114	51299	114
potential target	NRSN1	KICH	-2.65861	0.158372	0.000308098	0.00105868	0.04588	0.821124	25	140767	25
potential target	NRSN1	COAD	-2.908	0.133231	0.000791935	0.0024847	1.91044	14.9899	26	140767	26
potential target	NRSN1	STAD	-3.61401	0.0816724	0.00423203	0.0181891	2.24982	28.6712	32	140767	32
potential target	NRXN3	KICH	4.7499	26.9068	4.00665e-06	2.6296e-05	1908.74	70.8428	25	9369	25
potential target	NRXN3	KIRC	1.2269	2.34064	0.000314394	0.000643975	217.638	92.925	72	9369	72
potential target	NRXN3	LUAD	-0.889089	0.539955	1.4376e-05	4.8065e-05	129.374	239.687	58	9369	58
potential target	NRXN3	PRAD	-1.59012	0.332145	1.32566e-06	1.2157e-05	149.403	450.013	52	9369	52
potential target	NRXN3	STAD	-2.6382	0.160629	0.00309055	0.0143923	209.102	1302.3	32	9369	32
potential target	NSF	LUAD	1.06596	2.09356	1.20439e-08	7.0853e-08	1947.1	929.991	58	4905	58
potential target	NSF	BRCA	0.948139	1.92938	5.54375e-16	5.23754e-15	1920.22	995.204	114	4905	114
potential target	NSF	PRAD	0.726135	1.6542	7.12599e-13	9.13598e-11	2087.27	1261.76	52	4905	52
potential target	NSF	LIHC	0.676795	1.59858	2.67035e-06	2.004e-05	1098.98	687.433	50	4905	50
potential target	NUAK1	HNSC	0.877933	1.83774	0.00213222	0.0075084	665.24	361.943	43	9891	43
potential target	NUAK1	LIHC	0.816739	1.76142	4.1217e-05	0.000216191	432.99	245.775	50	9891	50
potential target	NUAK1	LUSC	0.751606	1.68367	0.00377416	0.0070067	1315.28	781.158	51	9891	51
potential target	NUAK1	BRCA	-0.683962	0.622454	2.13504e-08	7.73221e-08	677.67	1088.77	114	9891	114
potential target	NUAK1	KIRP	-0.792845	0.577205	7.3637e-05	0.00041598	263.076	455.848	32	9891	32
potential target	NUAK1	KICH	-0.912291	0.531341	0.000114665	0.000452025	264.149	497.225	25	9891	25
potential target	OLFM1	LUSC	1.41878	2.67359	0.0111911	0.0189728	1313.63	491.275	51	10439	51
potential target	OLFM1	LUAD	-0.712733	0.610163	4.7227e-05	0.000143039	239.4	392.418	58	10439	58
potential target	OLFM1	KIRC	-1.01531	0.494722	0.00830493	0.013804	146.095	295.409	72	10439	72
potential target	OLFM1	THCA	-1.07477	0.474747	1.86534e-10	1.92902e-09	82.5076	173.903	59	10439	59
potential target	OLFM1	STAD	-1.26148	0.417116	0.000726999	0.00505004	191.982	460.4	32	10439	32
potential target	OLFM1	COAD	-1.91751	0.264712	1.56046e-08	2.76503e-07	100.315	379.237	26	10439	26
potential target	OLFM1	KICH	-3.54889	0.0854432	0.000234434	0.000836917	34.8296	408.705	25	10439	25
potential target	OMG	KIRC	1.0108	2.01503	2.36054e-06	6.40078e-06	2.45599	1.16846	72	4974	72
potential target	OMG	COAD	-1.47837	0.358894	0.000176284	0.000689599	1.26008	3.68963	26	4974	26
potential target	OPALIN	KICH	3.4469	10.9049	0.0118575	0.0245455	1.24745	0.023564	25	93377	25
potential target	OPALIN	LUSC	0.733431	1.66259	0.00995686	0.0170715	0.0662588	0	51	93377	51
potential target	OTUD7A	KICH	1.91953	3.783	6.65807e-06	4.0401e-05	106.306	28.0275	25	161725	25
potential target	OTUD7A	LIHC	0.722513	1.65005	0.00168873	0.00543118	7.43808	4.46839	50	161725	50
potential target	OTUD7A	LUAD	-0.666985	0.629822	0.000709469	0.00170559	6.42689	10.2631	58	161725	58
potential target	OTUD7A	THCA	-0.696262	0.617169	6.55296e-07	3.2399e-06	13.5699	22.0494	59	161725	59
potential target	OTUD7A	BRCA	-0.960114	0.514016	5.33049e-15	4.36417e-14	10.0277	19.6031	114	161725	114
potential target	OTUD7A	ESCA	-1.47432	0.359904	0.0031501	0.0462822	11.9282	33.3205	11	161725	11
potential target	OTUD7A	COAD	-1.69184	0.309531	1.09971e-07	1.35272e-06	11.0822	36.0263	26	161725	26
potential target	OXCT1	LIHC	2.20465	4.60963	0.0221874	0.0481651	180.74	39.1308	50	5019	50
potential target	OXCT1	KICH	1.56029	2.94914	0.00124573	0.00347802	8782.27	2977.85	25	5019	25
potential target	OXCT1	LUSC	1.24696	2.37341	1.31906e-07	5.19552e-07	1086.15	457.573	51	5019	51
potential target	OXCT1	LUAD	0.615809	1.53242	0.000627744	0.0015288	661.795	431.828	58	5019	58
potential target	OXCT1	BRCA	-0.818398	0.567071	1.08078e-08	4.05016e-08	850.462	1499.82	114	5019	114
potential target	OXCT1	KIRC	-1.77667	0.291856	8.59236e-14	6.6663e-13	820.351	2811.05	72	5019	72
potential target	OXR1	STAD	-0.653879	0.635569	0.000627532	0.00456067	758.126	1192.89	32	55074	32
potential target	OXR1	PRAD	-0.758948	0.590927	9.69427e-06	6.6475e-05	720.483	1219.31	52	55074	52
potential target	OXR1	ESCA	-0.784832	0.58042	5.405e-05	0.00716683	886.628	1527.64	11	55074	11
potential target	OXR1	HNSC	-0.797541	0.575329	1.24811e-08	3.5122e-07	767.57	1334.22	43	55074	43
potential target	PACSIN1	BRCA	2.67015	6.36497	1.75873e-09	7.21581e-09	91.7112	14.3245	114	29993	114
potential target	PACSIN1	LUAD	2.63923	6.23	8.25923e-07	3.47618e-06	59.0587	9.39577	58	29993	58
potential target	PACSIN1	LUSC	2.29655	4.91281	0.0128962	0.0216257	72.38	14.6532	51	29993	51
potential target	PACSIN1	LIHC	2.07434	4.2115	0.0175575	0.0397233	62.2707	14.7096	50	29993	50
potential target	PACSIN1	KIRP	1.03478	2.0488	0.0171068	0.0396468	85.9611	41.9055	32	29993	32
potential target	PACSIN1	COAD	-1.82678	0.281893	1.64331e-06	1.2872e-05	9.28586	33.1959	26	29993	26
potential target	PAK1	LUSC	1.80296	3.48935	3.94374e-11	2.8075e-10	2947.27	844.576	51	5058	51
potential target	PAK1	LUAD	1.31121	2.4815	9.47748e-18	3.53219e-16	1976.59	796.468	58	5058	58
potential target	PAK1	HNSC	0.874368	1.8332	8.23052e-06	7.4593e-05	2595.1	1415.56	43	5058	43
potential target	PAK1	BRCA	0.830857	1.77874	2.35875e-07	7.52686e-07	1870.41	1051.49	114	5058	114
potential target	PAK1	LIHC	0.704422	1.62949	1.63942e-06	1.3138e-05	867.803	532.522	50	5058	50
potential target	PAK1	PRAD	-0.613998	0.653383	9.10886e-09	1.90739e-07	790.222	1209.48	52	5058	52
potential target	PCP4L1	LUAD	1.13384	2.19443	0.00515514	0.0103072	369.568	168.357	58	654790	58
potential target	PCP4L1	PRAD	-1.97742	0.253943	2.30983e-07	2.78188e-06	67.8612	267.524	52	654790	52
potential target	PCP4L1	KIRC	-2.0884	0.235141	9.15212e-06	2.3078e-05	1.88766	8.35309	72	654790	72
potential target	PCP4L1	HNSC	-2.10671	0.232176	0.000681858	0.00295456	106.02	456.97	43	654790	43
potential target	PCP4L1	STAD	-2.29292	0.204063	0.00224545	0.0113575	85.6394	420.062	32	654790	32
potential target	PCP4L1	KIRP	-2.67687	0.15638	0.000126347	0.000656925	0.998041	6.92162	32	654790	32
potential target	PCP4L1	KICH	-2.91825	0.132288	0.00749931	0.016445	1.11027	9.04875	25	654790	25
potential target	PDE1A	KICH	-0.871094	0.546732	0.00170695	0.00455372	1458.48	2667.71	25	5136	25
potential target	PDE1A	BRCA	-1.03224	0.488952	3.11284e-14	2.32431e-13	77.7005	159.017	114	5136	114
potential target	PDE1A	STAD	-1.23019	0.426262	5.7525e-05	0.000800303	103.982	244.074	32	5136	32
potential target	PDE1A	COAD	-1.23809	0.423935	0.000990805	0.00302261	71.8005	169.503	26	5136	26
potential target	PDE1A	KIRP	-1.4984	0.353945	1.2504e-05	9.4199e-05	583.436	1648.56	32	5136	32
potential target	PDE1A	HNSC	-1.58209	0.333998	9.5117e-05	0.000579411	18.4875	55.5514	43	5136	43
potential target	PDE1A	KIRC	-2.9557	0.128897	8.10491e-24	3.1416e-22	300.979	2335.71	72	5136	72
potential target	PDE1A	BLCA	-3.14039	0.11341	0.00133791	0.0112821	43.5577	384.856	19	5136	19
potential target	PDE1B	KIRC	1.55645	2.94128	2.99109e-08	1.03796e-07	383.282	130.245	72	5153	72
potential target	PDE1B	COAD	-1.11608	0.461347	0.00440575	0.0109104	46.1067	100.056	26	5153	26
potential target	PDE1B	PRAD	-1.11754	0.46088	5.2817e-05	0.000283594	22.6385	49.237	52	5153	52
potential target	PDE1B	HNSC	-1.28852	0.40937	0.0168286	0.0401782	29.424	72.0205	43	5153	43
potential target	PDE1B	KICH	-1.46451	0.362358	6.8926e-05	0.000293154	58.1703	160.709	25	5153	25
potential target	PDE1B	STAD	-1.49069	0.355843	0.00139181	0.007981	110.615	311.033	32	5153	32
potential target	PDE1B	LUAD	-1.72272	0.302976	1.03123e-13	1.77771e-12	88.994	293.963	58	5153	58
potential target	PDE1B	BRCA	-1.76105	0.295033	1.39586e-10	6.57356e-10	138.097	468.311	114	5153	114
potential target	PDE1B	LUSC	-2.02238	0.246152	1.17646e-19	3.95795e-18	69.656	283.286	51	5153	51
potential target	PEX5L	BRCA	2.82608	7.09144	0.0119143	0.0201543	43.1366	5.99701	114	51555	114
potential target	PEX5L	THCA	-1.5181	0.349146	2.9048e-10	2.87116e-09	1.40404	4.20777	59	51555	59
potential target	PEX5L	KICH	-1.68851	0.310248	5.93128e-06	3.6672e-05	1.29591	4.39934	25	51555	25
potential target	PHYHIP	THCA	2.44803	5.45672	3.94379e-12	5.79006e-11	528.768	96.8205	59	9796	59
potential target	PHYHIP	KIRP	-0.924572	0.526837	0.0152819	0.0360293	69.6135	132.225	32	9796	32
potential target	PHYHIP	COAD	-1.1994	0.435456	0.00375004	0.00948891	29.4193	67.6893	26	9796	26
potential target	PHYHIP	STAD	-1.30073	0.405921	0.00962002	0.0336524	56.8131	140.107	32	9796	32
potential target	PHYHIP	PRAD	-1.57128	0.336511	1.74857e-07	2.21888e-06	101.064	300.527	52	9796	52
potential target	PHYHIP	KIRC	-2.26842	0.207557	2.21814e-11	1.2174e-10	18.303	88.5647	72	9796	72
potential target	PHYHIP	BRCA	-2.42084	0.186747	2.2985e-32	2.0837e-30	27.3231	146.747	114	9796	114
potential target	PHYHIP	HNSC	-2.46705	0.18086	1.98813e-06	2.2719e-05	38.7113	214.492	43	9796	43
potential target	PHYHIP	BLCA	-3.44378	0.0919004	2.5178e-06	0.000214205	51.8655	565.354	19	9796	19
potential target	PHYHIP	KICH	-4.46503	0.0452786	0.000209213	0.000759451	4.36102	98.4239	25	9796	25
potential target	PITPNM3	BRCA	-0.674501	0.626549	2.01547e-06	5.77454e-06	105.24	168.027	114	83394	114
potential target	PITPNM3	PRAD	-0.908033	0.532911	4.18332e-09	1.02001e-07	271.726	509.978	52	83394	52
potential target	PITPNM3	KIRP	-1.26247	0.416829	2.1141e-05	0.000146334	85.7529	205.867	32	83394	32
potential target	PITPNM3	COAD	-1.55299	0.340804	4.54709e-07	4.42439e-06	285.368	837.53	26	83394	26
potential target	PITPNM3	KICH	-1.76865	0.293484	7.62268e-06	4.5412e-05	52.6513	179.642	25	83394	25
potential target	PITPNM3	KIRC	-1.78578	0.290019	1.96561e-15	1.95732e-14	50.0003	172.649	72	83394	72
potential target	PITPNM3	STAD	-2.04149	0.242913	5.7641e-05	0.00080104	470.397	1936.8	32	83394	32
potential target	PITPNM3	LIHC	-2.47013	0.180474	5.60428e-11	1.91224e-09	29.682	164.921	50	83394	50
potential target	PLCL1	LIHC	0.744087	1.67491	0.00171372	0.0054992	46.3715	27.6456	50	5334	50
potential target	PLCL1	THCA	-1.04191	0.485683	2.40662e-11	2.98028e-10	122.29	251.896	59	5334	59
potential target	PLCL1	LUSC	-1.26474	0.416175	4.13768e-07	1.49935e-06	115.841	278.488	51	5334	51
potential target	PLCL1	PRAD	-1.44731	0.366706	3.88198e-06	3.0288e-05	234.106	638.576	52	5334	52
potential target	PLCL1	COAD	-1.52279	0.348013	0.00684783	0.0158908	43.0874	123.997	26	5334	26
potential target	PLCL1	KICH	-1.52808	0.346739	3.23883e-08	4.77885e-07	781.113	2252.93	25	5334	25
potential target	PLCL1	LUAD	-1.5568	0.339905	2.07604e-23	2.40262e-21	105.348	310.129	58	5334	58
potential target	PLCL1	HNSC	-1.74647	0.29803	0.0020778	0.00734372	70.6858	237.412	43	5334	43
potential target	PLCL1	STAD	-1.96728	0.255734	0.000967289	0.00611687	92.5391	362.147	32	5334	32
potential target	PLCL1	BLCA	-2.36334	0.194341	0.000889529	0.00861279	51.8037	266.975	19	5334	19
potential target	PLCL1	KIRP	-2.54336	0.171543	9.55817e-13	9.8484e-11	411.094	2396.93	32	5334	32
potential target	PLCL1	KIRC	-2.60255	0.164647	9.80173e-31	1.28825e-28	461.92	2806.02	72	5334	72
potential target	PLEKHA1	LUAD	-0.835181	0.560513	1.69151e-19	9.0229e-18	1074.01	1916.19	58	59338	58
potential target	PLEKHA1	KICH	-0.885414	0.541332	8.78687e-09	1.59365e-07	1099.17	2030.57	25	59338	25
potential target	PLEKHB1	COAD	1.22986	2.34544	0.0202753	0.0400746	1059.39	451.623	26	58473	26
potential target	PLEKHB1	PRAD	1.01688	2.02354	1.99965e-06	1.7202e-05	992.029	490.193	52	58473	52
potential target	PLEKHB1	KIRP	-0.76531	0.588327	0.0033436	0.0101312	438.187	744.872	32	58473	32
potential target	PLEKHB1	LUSC	-1.60975	0.327655	1.00172e-09	5.62159e-09	269.241	821.925	51	58473	51
potential target	PLEKHB1	KIRC	-2.45988	0.181762	2.25598e-21	5.93795e-20	128.848	709.334	72	58473	72
potential target	PLEKHB1	HNSC	-2.82386	0.141232	0.00155443	0.00581834	62.7531	444.935	43	58473	43
potential target	PLLP	KICH	1.75378	3.3724	8.37135e-06	4.9172e-05	5167.68	1532.28	25	51090	25
potential target	PLLP	KIRP	-0.58212	0.667982	0.0105377	0.0263515	919.651	1376.81	32	51090	32
potential target	PLLP	BRCA	-0.871494	0.546581	5.04768e-09	1.96469e-08	139.219	254.792	114	51090	114
potential target	PLLP	KIRC	-1.29888	0.406442	5.62191e-20	1.18066e-18	475.331	1169.64	72	51090	72
potential target	PLLP	LUAD	-1.63825	0.321246	4.10108e-16	1.1367e-14	557.945	1737.03	58	51090	58
potential target	PLLP	HNSC	-1.76828	0.293559	1.73556e-06	2.0347e-05	151.494	516.301	43	51090	43
potential target	PLLP	PRAD	-2.09447	0.234154	7.1495e-05	0.00036864	117.789	503.37	52	51090	52
potential target	PLLP	LUSC	-2.32947	0.198957	3.05866e-22	1.73263e-20	308.941	1553.21	51	51090	51
potential target	PLOD3	HNSC	1.83631	3.57095	5.38742e-08	1.14634e-06	1986.24	556.151	43	8985	43
potential target	PLOD3	KIRC	1.60278	3.03727	2.81771e-09	1.1313e-08	2891.49	951.933	72	8985	72
potential target	PLOD3	STAD	1.55964	2.94781	0.000261612	0.00242359	3430.88	1163.81	32	8985	32
potential target	PLOD3	KIRP	1.39427	2.62855	1.07532e-08	2.73433e-07	3245	1234.46	32	8985	32
potential target	PLOD3	COAD	1.14954	2.21844	3.17656e-08	4.92988e-07	4062.77	1831.31	26	8985	26
potential target	PLOD3	LIHC	1.09022	2.12907	7.83357e-12	3.47177e-10	3699.83	1737.72	50	8985	50
potential target	PLOD3	KICH	0.938819	1.91696	3.4101e-05	0.000160632	1961.4	1023.14	25	8985	25
potential target	PLP1	LUAD	-1.44945	0.366161	0.00273642	0.00584119	4.22533	11.7126	58	5354	58
potential target	PLP1	PRAD	-1.72841	0.301784	7.41665e-06	5.293e-05	100.538	333.378	52	5354	52
potential target	PLP1	HNSC	-2.37293	0.193053	0.000138542	0.000793406	28.8952	150.093	43	5354	43
potential target	PLP1	KIRP	-2.75096	0.148552	7.10985e-06	5.8802e-05	2.64799	18.3985	32	5354	32
potential target	PLP1	LIHC	-2.90547	0.133464	2.80714e-06	2.0963e-05	1.57206	12.4282	50	5354	50
potential target	PLP1	KIRC	-3.25483	0.104761	0.00230786	0.00417063	3.37143	33.0368	72	5354	72
potential target	PLP1	STAD	-4.12951	0.057134	0.000325739	0.00283358	43.9092	770.179	32	5354	32
potential target	PLP1	BLCA	-4.62685	0.0404743	3.4231e-06	0.000260399	15.2848	380.014	19	5354	19
potential target	PLP1	COAD	-5.13195	0.0285187	2.1607e-05	0.000114641	20.4128	719.175	26	5354	26
potential target	PPFIA2	BRCA	-0.709847	0.611385	1.25054e-06	3.66777e-06	9.4814	15.5716	114	8499	114
potential target	PPFIA2	LUSC	-1.02963	0.489837	0.000461729	0.00100433	4.95841	10.2267	51	8499	51
potential target	PPFIA2	KIRC	-1.04616	0.484257	1.00887e-06	2.87055e-06	10.7476	22.3005	72	8499	72
potential target	PPFIA2	KICH	-1.42087	0.373488	0.00744497	0.0163368	8.95308	24.1393	25	8499	25
potential target	PPFIA2	KIRP	-2.41945	0.186928	4.63195e-09	1.37853e-07	3.6144	19.7708	32	8499	32
potential target	PPM1H	COAD	2.18801	4.55677	1.14629e-08	2.13796e-07	950.983	208.619	26	57460	26
potential target	PPM1H	STAD	1.50399	2.83625	1.96094e-06	6.5575e-05	702.058	247.465	32	57460	32
potential target	PPM1H	LUAD	1.38497	2.61167	0.000214377	0.000573702	791.845	303.133	58	57460	58
potential target	PPM1H	LUSC	1.09277	2.13283	0.00675911	0.0119811	734.53	344.339	51	57460	51
potential target	PPM1H	BRCA	1.01912	2.02669	1.66676e-10	7.77768e-10	1258.94	621.128	114	57460	114
potential target	PPM1H	PRAD	0.987306	1.98248	4.42668e-14	1.03491e-11	4187.56	2112.23	52	57460	52
potential target	PPM1H	HNSC	-1.37091	0.386646	0.0177424	0.0419771	137.921	356.869	43	57460	43
potential target	PPM1H	KIRC	-2.02133	0.246332	8.30956e-34	1.91758e-31	353.071	1433.62	72	57460	72
potential target	PPM1K	ESCA	-0.947383	0.518572	0.00113988	0.0280334	271.169	523.007	11	152926	11
potential target	PPM1K	KICH	-1.05712	0.48059	8.9912e-08	1.10692e-06	305.546	635.88	25	152926	25
potential target	PPM1K	STAD	-1.10596	0.464592	5.1988e-05	0.000746744	274.31	590.548	32	152926	32
potential target	PPM1K	HNSC	-1.12735	0.457756	7.52975e-08	1.50105e-06	118.622	259.256	43	152926	43
potential target	PPM1K	KIRP	-1.13108	0.456575	2.20561e-08	4.95272e-07	323.808	709.331	32	152926	32
potential target	PPM1K	LUSC	-1.35224	0.391684	3.76603e-18	9.63707e-17	167.334	427.371	51	152926	51
potential target	PPM1K	BLCA	-1.46031	0.363416	0.000134231	0.00252115	126.761	348.98	19	152926	19
potential target	PPM1K	KIRC	-1.52648	0.347123	6.11257e-24	2.4262e-22	256.175	738.184	72	152926	72
potential target	PPP1R16B	PRAD	-0.581189	0.668413	0.016655	0.0383198	91.0427	136.257	52	26051	52
potential target	PPP1R16B	KIRC	-0.826019	0.564084	0.0004265	0.000856018	683.202	1211.25	72	26051	72
potential target	PPP1R16B	LUAD	-0.986481	0.504708	3.84664e-08	2.05023e-07	418.449	829.191	58	26051	58
potential target	PPP1R16B	THCA	-1.11105	0.462956	3.2077e-05	0.000113465	231.294	499.718	59	26051	59
potential target	PPP1R16B	COAD	-1.31787	0.401128	7.83193e-07	6.93568e-06	184.463	460.01	26	26051	26
potential target	PPP1R16B	BLCA	-1.72818	0.301833	0.00853191	0.0396175	111.707	370.328	19	26051	19
potential target	PPP1R16B	BRCA	-1.84513	0.27833	1.16749e-21	2.4718e-20	238.445	856.957	114	26051	114
potential target	PPP1R16B	LUSC	-2.10697	0.232135	2.02988e-12	1.82048e-11	211.74	912.471	51	26051	51
potential target	PPP1R16B	KICH	-2.26316	0.208315	2.7911e-05	0.000135274	142.679	685.299	25	26051	25
potential target	PPP1R16B	KIRP	-2.91003	0.133044	3.73706e-06	3.4557e-05	224.633	1689.06	32	26051	32
potential target	PPP2R2C	LUSC	6.85848	116.04	2.16897e-07	8.24584e-07	969.122	8.25245	51	5522	51
potential target	PPP2R2C	LIHC	6.04336	65.9528	0.0025376	0.00768292	233.883	3.44773	50	5522	50
potential target	PPP2R2C	LUAD	5.14006	35.2624	1.7036e-05	5.6107e-05	269.768	7.55315	58	5522	58
potential target	PPP2R2C	BRCA	3.68895	12.8969	3.04081e-14	2.2765e-13	543.243	42.0299	114	5522	114
potential target	PPP2R2C	KIRP	3.60792	12.1925	0.0177385	0.0408712	234.902	19.1743	32	5522	32
potential target	PPP3CB	HNSC	-0.655389	0.634904	0.000398211	0.00188629	960.922	1513.55	43	5532	43
potential target	PPP3CB	COAD	-0.666548	0.630013	2.8033e-05	0.000142604	772.85	1226.78	26	5532	26
potential target	PPP3CB	STAD	-0.772911	0.585235	0.0008955	0.00582229	901.282	1540.1	32	5532	32
potential target	PPP3CB	BLCA	-1.37795	0.384765	9.4908e-05	0.00203287	795.212	2066.91	19	5532	19
potential target	PPP4R4	HNSC	2.74931	6.72396	6.22622e-07	8.64415e-06	140.616	20.8275	43	57718	43
potential target	PPP4R4	LUAD	-2.35296	0.195744	8.86409e-11	7.99182e-10	20.0964	103.078	58	57718	58
potential target	PPP4R4	KIRC	-2.75982	0.147642	1.99131e-08	7.07348e-08	2.19982	15.477	72	57718	72
potential target	PRKAR2B	THCA	-0.684255	0.622327	1.58153e-06	7.23613e-06	103.704	166.7	59	5577	59
potential target	PRKAR2B	LUSC	-1.13372	0.455741	5.06139e-13	5.0929e-12	174.374	382.736	51	5577	51
potential target	PRKAR2B	KIRP	-1.16629	0.445567	8.05166e-06	6.5207e-05	196.364	440.831	32	5577	32
potential target	PRKAR2B	HNSC	-1.67094	0.314049	0.000702138	0.00302688	80.6882	257.147	43	5577	43
potential target	PRKAR2B	COAD	-1.85624	0.276194	5.57376e-12	5.49405e-10	157.616	570.932	26	5577	26
potential target	PRKAR2B	BLCA	-1.8952	0.268837	5.31915e-07	9.347e-05	224.368	834.859	19	5577	19
potential target	PRKAR2B	STAD	-1.96051	0.256937	8.9433e-05	0.00110281	268.908	1046.88	32	5577	32
potential target	PRKAR2B	KIRC	-2.2769	0.206341	1.25762e-19	2.48841e-18	137.376	666.157	72	5577	72
potential target	PRKAR2B	BRCA	-2.34036	0.197461	5.69494e-11	2.81208e-10	1222.23	6190.15	114	5577	114
potential target	PRKCB	KIRC	0.647515	1.56647	0.013831	0.0221596	344.994	220.201	72	5579	72
potential target	PRKCB	LIHC	-0.759143	0.590847	0.0180026	0.0405352	127.347	215.602	50	5579	50
potential target	PRKCB	STAD	-1.36499	0.388237	0.00419595	0.0180729	583.492	1503.08	32	5579	32
potential target	PRKCB	LUSC	-1.47347	0.360116	8.19663e-11	5.50029e-10	266.128	739.185	51	5579	51
potential target	PRKCB	PRAD	-1.62216	0.324848	1.38836e-06	1.2656e-05	236.052	726.861	52	5579	52
potential target	PRKCB	COAD	-2.10459	0.232517	5.70019e-06	3.6823e-05	139.831	601.709	26	5579	26
potential target	PRKCB	KICH	-2.28953	0.204542	6.4865e-05	0.000278232	42.1607	206.512	25	5579	25
potential target	PRKCB	BLCA	-2.96627	0.127956	7.23756e-06	0.000396453	112.593	880.615	19	5579	19
potential target	PRKCG	COAD	4.47734	22.2747	0.0214743	0.0420624	57.7134	2.49547	26	5582	26
potential target	PRKCG	STAD	3.92209	15.1589	0.00868691	0.031131	97.1378	6.31457	32	5582	32
potential target	PRKCG	KIRP	2.9724	7.8484	0.0160125	0.0375016	4.16642	0.443603	32	5582	32
potential target	PRKCG	LUAD	2.56563	5.92015	0.0214091	0.0368807	4.91126	0.746474	58	5582	58
potential target	PRKCG	HNSC	1.60741	3.04704	0.0167311	0.0400006	1.6413	0.471472	43	5582	43
potential target	PRNP	HNSC	1.27721	2.42369	5.97011e-08	1.24502e-06	11149.1	4600	43	5621	43
potential target	PRNP	LUSC	0.974848	1.96543	0.0001214	0.000291839	6898.63	3509.93	51	5621	51
potential target	PRNP	COAD	-0.847897	0.555594	0.0222349	0.043339	1762.42	3172.21	26	5621	26
potential target	PRNP	PRAD	-0.872428	0.546227	1.45464e-10	6.1373e-09	2635.21	4824.47	52	5621	52
potential target	PRNP	LIHC	-0.885634	0.54125	9.1615e-10	2.12069e-08	1250.18	2309.88	50	5621	50
potential target	PRNP	BRCA	-1.30799	0.403883	5.16441e-46	2.86108e-43	1997.03	4944.71	114	5621	114
potential target	PRNP	STAD	-1.33226	0.397147	0.00228003	0.0114714	2653.43	6681.39	32	5621	32
potential target	PTGDS	COAD	-0.971157	0.510097	0.0238439	0.0459565	434.238	851.382	26	5730	26
potential target	PTGDS	PRAD	-1.39691	0.379741	9.32377e-09	1.9442e-07	2842.75	7486.2	52	5730	52
potential target	PTGDS	BRCA	-1.44905	0.366262	4.8808e-11	2.42871e-10	341.647	932.968	114	5730	114
potential target	PTGDS	LUAD	-1.57272	0.336173	1.90806e-13	3.13106e-12	1341.37	3990.32	58	5730	58
potential target	PTGDS	LUSC	-1.69987	0.307814	2.0129e-05	5.5233e-05	1607.81	5223.52	51	5730	51
potential target	PTGDS	HNSC	-2.11402	0.231003	0.00197915	0.00707425	272.371	1179.41	43	5730	43
potential target	PTGDS	KIRC	-2.12368	0.22946	5.04061e-10	2.26121e-09	381.095	1661.17	72	5730	72
potential target	PTGDS	BLCA	-2.86231	0.137517	0.00950148	0.0427567	515.981	3752.74	19	5730	19
potential target	PTGDS	KICH	-4.55972	0.042402	0.000103735	0.000414771	88.3424	2085.71	25	5730	25
potential target	PVALB	KICH	4.53954	23.2562	2.61009e-08	3.9675e-07	13957.3	600.061	25	5816	25
potential target	PVALB	BRCA	4.53204	23.1356	0.00355192	0.00655678	205.033	8.76656	114	5816	114
potential target	PVALB	LUAD	-1.33796	0.395579	0.0031003	0.006532	6.77023	17.2675	58	5816	58
potential target	PVALB	KIRC	-2.49149	0.177823	2.51388e-08	8.79749e-08	85.6265	481.99	72	5816	72
potential target	PVALB	LIHC	-3.08972	0.117463	1.96481e-11	7.6581e-10	4.59608	39.8792	50	5816	50
potential target	RAB3A	KICH	1.79508	3.47035	4.43628e-08	6.15248e-07	576.621	166.085	25	5864	25
potential target	RAB3A	BRCA	1.30081	2.46367	1.32135e-09	5.5282e-09	127.598	51.7322	114	5864	114
potential target	RAB3A	LIHC	1.22633	2.33971	9.30927e-06	5.9571e-05	109.746	46.8485	50	5864	50
potential target	RAB3A	LUAD	0.692294	1.61585	0.000339529	0.000871727	67.5969	41.7955	58	5864	58
potential target	RAB3A	COAD	-0.674771	0.626432	0.00325525	0.00841818	52.9159	84.5316	26	5864	26
potential target	RAB3A	STAD	-0.786916	0.579582	0.00498355	0.0204853	87.4729	150.997	32	5864	32
potential target	RAB3A	KIRP	-0.893869	0.538169	0.00840039	0.0218481	134.374	249.773	32	5864	32
potential target	RAB3A	KIRC	-1.08	0.473029	1.19059e-11	6.77546e-11	81.4541	172.308	72	5864	72
potential target	RAP1GAP2	PRAD	0.862517	1.81821	1.65936e-08	3.17983e-07	1132.88	623.029	52	23108	52
potential target	RAP1GAP2	THCA	0.855619	1.80954	8.84606e-13	1.48074e-11	762.965	421.591	59	23108	59
potential target	RAP1GAP2	KIRC	-1.30056	0.405969	2.96127e-19	5.49247e-18	368.39	907.581	72	23108	72
potential target	RAPGEF4	KICH	0.994631	1.99257	0.001908	0.00501507	410.86	206.146	25	11069	25
potential target	RAPGEF4	KIRC	0.931378	1.9071	1.07691e-07	3.46671e-07	485.157	254.348	72	11069	72
potential target	RAPGEF4	PRAD	0.597538	1.51313	0.00103599	0.00364246	222.647	147.109	52	11069	52
potential target	RAPGEF4	LUSC	-1.3417	0.394556	1.138e-06	3.86125e-06	138.635	351.524	51	11069	51
potential target	RAPGEF4	LUAD	-2.08226	0.236144	8.5529e-20	4.84991e-18	82.6011	350.114	58	11069	58
potential target	RAPGEF4	KIRP	-2.13934	0.226984	1.77759e-11	1.22104e-09	48.2252	212.801	32	11069	32
potential target	RASAL1	LUSC	4.56921	23.7394	4.19002e-08	1.80442e-07	178.085	7.4059	51	8437	51
potential target	RASAL1	LUAD	3.98755	15.8625	2.16431e-11	2.23082e-10	140.301	8.75111	58	8437	58
potential target	RASAL1	LIHC	2.04319	4.12157	0.0119741	0.0287369	31.4735	7.56055	50	8437	50
potential target	RASAL1	COAD	0.716728	1.64345	0.0237399	0.0457966	227.958	138.668	26	8437	26
potential target	RASAL1	KIRC	-0.964935	0.512302	2.7613e-05	6.5357e-05	406.957	794.466	72	8437	72
potential target	RASAL1	HNSC	-1.32739	0.398488	1.76865e-06	2.0674e-05	358.12	898.847	43	8437	43
potential target	RASAL1	PRAD	-4.01941	0.0616648	0.00498044	0.0138615	5.93431	97.7566	52	8437	52
potential target	RASAL1	KICH	-4.95898	0.0321513	3.81754e-09	8.00378e-08	32.0929	1001.19	25	8437	25
potential target	RASGEF1A	LIHC	2.58466	5.99873	0.00621523	0.0165109	58.5805	9.68214	50	221002	50
potential target	RASGEF1A	HNSC	1.99946	3.9985	4.45228e-06	4.4986e-05	192.577	48.0874	43	221002	43
potential target	RASGEF1A	LUAD	1.83214	3.56066	7.39571e-07	3.14417e-06	199.385	55.9248	58	221002	58
potential target	RASGEF1A	STAD	1.78304	3.44152	0.000555741	0.00416472	155.046	44.9807	32	221002	32
potential target	RASGEF1A	LUSC	1.34776	2.54516	0.000119407	0.000287185	167.829	65.8797	51	221002	51
potential target	RASGEF1A	KIRC	1.19835	2.29477	3.4468e-05	8.0496e-05	213.221	92.8594	72	221002	72
potential target	RASGEF1A	THCA	1.0558	2.07887	5.1604e-05	0.000174806	119.351	57.3595	59	221002	59
potential target	RASGEF1A	KICH	-1.49967	0.353633	0.00288891	0.00718256	37.4025	105.949	25	221002	25
potential target	RASGRF1	THCA	4.67364	25.5215	5.45936e-07	2.74106e-06	264.013	10.2486	59	5923	59
potential target	RASGRF1	LIHC	2.84832	7.20159	0.0129283	0.0306305	29.6894	4.0365	50	5923	50
potential target	RASGRF1	HNSC	1.97904	3.9423	0.00271727	0.00909948	25.4776	6.38798	43	5923	43
potential target	RASGRF1	BRCA	1.67799	3.19981	0.000679928	0.00140015	89.3602	27.8579	114	5923	114
potential target	RASGRF1	KIRC	-0.783331	0.581024	0.0095855	0.0157713	15.7748	27.2221	72	5923	72
potential target	RASGRF1	PRAD	-1.6015	0.329534	0.00335056	0.00988602	15.6299	47.6338	52	5923	52
potential target	RASGRF1	LUAD	-1.80774	0.285638	2.17119e-10	1.80613e-09	397.412	1391.56	58	5923	58
potential target	RASGRF1	LUSC	-3.52692	0.0867542	5.26489e-20	1.91374e-18	116.47	1343.58	51	5923	51
potential target	RBFOX1	THCA	4.72236	26.3981	0.0143129	0.0279218	56.1533	2.03096	59	54715	59
potential target	RBFOX1	COAD	-1.33746	0.395717	7.9658e-05	0.000348441	6.42497	16.389	26	54715	26
potential target	RBFOX1	PRAD	-2.00233	0.249596	3.87588e-06	3.0275e-05	10.2364	41.3125	52	54715	52
potential target	RBFOX1	HNSC	-3.11196	0.115667	0.00297263	0.00979146	30.4798	264.279	43	54715	43
potential target	RBFOX1	KIRP	-3.32481	0.0998005	2.41144e-06	2.4315e-05	1.27266	13.654	32	54715	32
potential target	RBFOX1	KIRC	-3.80992	0.0713018	3.02467e-21	7.7756e-20	0.807	12.6206	72	54715	72
potential target	REPS2	BRCA	1.77392	3.41982	2.22358e-06	6.33166e-06	1994.85	583.25	114	9185	114
potential target	REPS2	PRAD	1.48409	2.7974	5.82565e-12	4.80245e-10	4151.78	1484.09	52	9185	52
potential target	REPS2	LIHC	-0.659892	0.632926	2.44444e-07	2.56842e-06	445.375	703.734	50	9185	50
potential target	REPS2	HNSC	-0.849109	0.555128	0.0188828	0.0442384	102.624	184.947	43	9185	43
potential target	REPS2	LUAD	-1.06777	0.477057	7.16454e-14	1.28313e-12	449.748	942.865	58	9185	58
potential target	REPS2	LUSC	-1.6646	0.315431	3.63355e-19	1.11663e-17	255.599	810.533	51	9185	51
potential target	REPS2	KICH	-2.67531	0.15655	1.99027e-09	4.6552e-08	122.678	784.177	25	9185	25
potential target	RGS7	BRCA	3.20469	9.2195	0.0113058	0.0192031	17.2115	1.7777	114	6000	114
potential target	RGS7BP	LUAD	-0.587798	0.665358	0.0261149	0.0440742	30.6713	46.1478	58	401190	58
potential target	RGS7BP	KIRC	-0.753123	0.593318	3.5725e-05	8.3323e-05	73.048	123.186	72	401190	72
potential target	RGS7BP	STAD	-0.850402	0.55463	0.00679602	0.0258211	31.9142	57.6217	32	401190	32
potential target	RGS7BP	PRAD	-1.07455	0.474818	4.0597e-05	0.000226611	79.7334	168.035	52	401190	52
potential target	RGS7BP	THCA	-1.41847	0.374109	1.14916e-06	5.39664e-06	3.47543	9.45719	59	401190	59
potential target	RGS7BP	BRCA	-1.70287	0.307175	7.10719e-09	2.71752e-08	11.6021	37.9958	114	401190	114
potential target	RGS7BP	LUSC	-2.34564	0.19674	6.52835e-12	5.30025e-11	9.08432	46.5824	51	401190	51
potential target	RGS7BP	BLCA	-2.36478	0.194146	0.0010237	0.00946453	4.80916	25.1859	19	401190	19
potential target	RGS7BP	HNSC	-2.55479	0.170189	0.000767705	0.00326426	3.13678	18.9188	43	401190	43
potential target	RGS7BP	KIRP	-2.61064	0.163726	3.13874e-12	2.74751e-10	10.8142	66.5612	32	401190	32
potential target	RGS7BP	KICH	-3.1054	0.116193	2.04734e-06	1.4947e-05	14.3882	124.59	25	401190	25
potential target	RIMBP2	LUSC	2.05328	4.1505	0.0293497	0.0457946	44.8235	10.7237	51	23504	51
potential target	RIMBP2	THCA	1.2883	2.44241	8.07649e-06	3.228e-05	81.0893	33.1415	59	23504	59
potential target	RIMBP2	STAD	-1.29713	0.406936	0.00214211	0.0109823	40.0661	98.6038	32	23504	32
potential target	RIMBP2	KICH	-1.73169	0.301099	0.000110176	0.000436786	41.5112	138.098	25	23504	25
potential target	RIMBP2	KIRC	-2.96257	0.128285	3.2482e-13	2.31302e-12	15.4115	120.814	72	23504	72
potential target	RIMBP2	KIRP	-3.205	0.108442	3.64211e-07	5.12459e-06	14.3575	133.221	32	23504	32
potential target	RIMS3	LIHC	1.23762	2.3581	0.00285746	0.00851795	56.7952	24.0276	50	9783	50
potential target	RIMS3	LUAD	-0.665649	0.630405	4.3907e-05	0.000133845	162.085	257.171	58	9783	58
potential target	RIMS3	LUSC	-0.755675	0.592269	1.2371e-05	3.517e-05	168.106	283.902	51	9783	51
potential target	RIMS3	THCA	-0.873817	0.545701	1.49829e-09	1.26417e-08	94.0312	172.396	59	9783	59
potential target	RIMS3	KIRC	-0.989627	0.503608	2.51124e-13	1.81493e-12	74.1449	147.326	72	9783	72
potential target	RIMS3	PRAD	-1.0775	0.473848	3.19897e-07	3.65345e-06	127.448	269.074	52	9783	52
potential target	RIMS3	STAD	-1.13571	0.45511	0.00325101	0.014934	111.579	245.288	32	9783	32
potential target	RIMS3	COAD	-1.54978	0.341561	6.79898e-06	4.2472e-05	132.274	387.456	26	9783	26
potential target	RIMS3	BRCA	-1.72495	0.302509	1.58828e-27	7.74492e-26	127.092	420.358	114	9783	114
potential target	RIMS3	ESCA	-2.36368	0.194295	0.00200106	0.037531	147.409	759.103	11	9783	11
potential target	RPS6KA2	LUAD	-0.764815	0.588529	1.21447e-10	1.05972e-09	2549.19	4331.54	58	6196	58
potential target	RPS6KA2	BRCA	-0.913867	0.530761	1.38956e-26	5.90902e-25	845.22	1592.56	114	6196	114
potential target	RPS6KA2	BLCA	-1.70088	0.307599	1.76481e-07	5.9836e-05	544.176	1769.33	19	6196	19
potential target	RPS6KA2	LUSC	-2.46052	0.181681	1.75479e-30	8.50988e-28	832.031	4580.08	51	6196	51
potential target	RTN1	KICH	1.01726	2.02407	0.010968	0.022939	215.756	106.545	25	6252	25
potential target	RTN1	PRAD	0.949266	1.93089	7.5798e-05	0.00038751	1031.61	534.217	52	6252	52
potential target	RTN1	KIRC	0.80288	1.74458	1.86152e-06	5.1204e-06	238.844	136.863	72	6252	72
potential target	RTN1	LUAD	-1.19152	0.437842	2.39393e-09	1.61748e-08	189.629	433.226	58	6252	58
potential target	RTN1	THCA	-1.27095	0.414388	9.91689e-17	4.98418e-15	85.1033	205.512	59	6252	59
potential target	RTN1	COAD	-1.64919	0.318819	2.8855e-05	0.000145988	64.6551	203.009	26	6252	26
potential target	RTN1	LUSC	-1.73856	0.299669	1.87844e-15	2.92934e-14	123.611	412.725	51	6252	51
potential target	S100A2	LUSC	6.80606	111.9	2.81509e-06	8.90713e-06	13199.7	117.861	51	6273	51
potential target	S100A2	COAD	3.73149	13.2829	0.000138581	0.000560212	117.048	8.71951	26	6273	26
potential target	S100A2	LUAD	3.3656	10.3073	0.0128913	0.0234938	869.986	84.3145	58	6273	58
potential target	S100A2	THCA	2.44728	5.45386	0.00345826	0.00786318	849.896	155.752	59	6273	59
potential target	S100A2	PRAD	-1.59916	0.330069	0.00668993	0.017728	110.718	335.641	52	6273	52
potential target	S100A2	KIRP	-2.62774	0.161798	2.28715e-06	2.324e-05	199.143	1231.33	32	6273	32
potential target	S100A2	KICH	-3.52054	0.0871389	0.00133498	0.00368982	205.863	2363.51	25	6273	25
potential target	S100A2	KIRC	-4.00347	0.0623499	1.87427e-10	9.0525e-10	88.3199	1418.02	72	6273	72
potential target	SCN1B	KICH	2.71503	6.56607	0.00786314	0.0171451	801.679	122.009	25	6324	25
potential target	SCN1B	THCA	2.30791	4.95164	9.40589e-13	1.56517e-11	495.711	100.031	59	6324	59
potential target	SCN1B	KIRP	1.86966	3.65447	0.00309291	0.00950109	450.056	123.08	32	6324	32
potential target	SCN1B	KIRC	1.70229	3.25417	1.39586e-15	1.42575e-14	320.069	98.2873	72	6324	72
potential target	SCN1B	LUAD	0.590622	1.5059	0.0123723	0.0226439	188.511	125.149	58	6324	58
potential target	SCN1B	COAD	-1.12696	0.457879	0.000125419	0.000514791	61.1512	133.672	26	6324	26
potential target	SCN1B	BLCA	-1.7128	0.305068	0.000151735	0.00273498	76.1725	249.919	19	6324	19
potential target	SCN1B	HNSC	-2.15986	0.223777	0.00350295	0.011156	187.15	836.669	43	6324	43
potential target	SCN2A	LUSC	2.10966	4.31589	0.00245111	0.0046992	71.7909	16.5573	51	6326	51
potential target	SCN2A	KIRP	-0.886719	0.540843	0.0170292	0.0394993	150.461	278.282	32	6326	32
potential target	SCN2A	BRCA	-2.32077	0.200161	6.86732e-15	5.53605e-14	44.9873	225.155	114	6326	114
potential target	SCN2A	KIRC	-3.19651	0.109082	4.94823e-26	2.83822e-24	26.9237	247.637	72	6326	72
potential target	SCN2B	THCA	0.711324	1.63731	0.000580851	0.00156286	190.767	116.474	59	6327	59
potential target	SCN2B	PRAD	-1.52207	0.348185	2.80023e-10	1.03796e-08	36.6382	105.413	52	6327	52
potential target	SCN2B	LUAD	-1.64169	0.320481	2.18875e-11	2.24898e-10	33.8838	105.94	58	6327	58
potential target	SCN2B	STAD	-1.97444	0.254469	8.658e-05	0.00107984	14.1643	55.955	32	6327	32
potential target	SCN2B	LUSC	-2.10722	0.232093	3.36195e-10	2.03425e-09	27.848	120.317	51	6327	51
potential target	SCN2B	KIRC	-2.20265	0.217238	3.70241e-10	1.69499e-09	13.8789	64.2483	72	6327	72
potential target	SCN2B	KIRP	-2.31712	0.200668	2.25655e-09	7.50273e-08	11.2465	56.4437	32	6327	32
potential target	SCN2B	BRCA	-2.70956	0.152877	5.3408e-34	6.2657e-32	23.9202	157.021	114	6327	114
potential target	SCN2B	HNSC	-2.90256	0.133734	0.000194593	0.00104605	19.5046	146.493	43	6327	43
potential target	SCN2B	BLCA	-3.1016	0.1165	7.7045e-05	0.00179594	5.27282	46.0186	19	6327	19
potential target	SCN2B	COAD	-3.17641	0.110613	0.000545329	0.00181117	11.0701	100.884	26	6327	26
potential target	SEMA4D	COAD	0.704488	1.62957	2.1107e-05	0.000112448	952.671	584.578	26	10507	26
potential target	SEMA4D	HNSC	-0.826784	0.563785	1.84588e-07	3.18231e-06	754.959	1339.17	43	10507	43
potential target	SEMA4D	KICH	-1.10789	0.463973	6.72315e-08	8.70858e-07	749.902	1616.38	25	10507	25
potential target	SERPINH1	HNSC	2.31285	4.96863	6.15476e-12	9.41914e-10	8701.05	1751.11	43	871	43
potential target	SERPINH1	KIRC	1.64955	3.13736	1.17532e-11	6.69692e-11	5706.81	1818.92	72	871	72
potential target	SERPINH1	KIRP	1.57403	2.97736	8.2416e-05	0.000457219	5440.59	1827.26	32	871	32
potential target	SERPINH1	STAD	1.37677	2.59687	9.25728e-08	7.52063e-06	4840.98	1864.1	32	871	32
potential target	SERPINH1	LUAD	1.21988	2.32928	1.63542e-11	1.73725e-10	6641.78	2851.38	58	871	58
potential target	SERPINH1	COAD	1.16513	2.24254	0.000319575	0.00114923	5242.27	2337.59	26	871	26
potential target	SERPINH1	LUSC	1.11139	2.16053	2.35802e-06	7.56513e-06	7599.46	3517.35	51	871	51
potential target	SERPINH1	LIHC	0.993634	1.99119	0.0197734	0.0439107	2625.94	1318.73	50	871	50
potential target	SERPINH1	THCA	0.806988	1.74956	3.99232e-11	4.73327e-10	3296.37	1884.08	59	871	59
potential target	SERPINH1	BLCA	0.7881	1.7268	0.0100652	0.0445791	7556.02	4375.69	19	871	19
potential target	SERPINH1	BRCA	0.739611	1.66973	4.78947e-10	2.11237e-09	5258.46	3149.25	114	871	114
potential target	SERPINI1	KICH	2.13732	4.39944	5.0358e-05	0.000224391	1433.37	325.729	25	5274	25
potential target	SERPINI1	LIHC	1.91471	3.77037	0.000124127	0.000563804	171.898	45.5184	50	5274	50
potential target	SERPINI1	LUSC	1.26558	2.40423	0.00117787	0.0023827	290.478	120.761	51	5274	51
potential target	SERPINI1	KIRC	0.707451	1.63292	6.59e-05	0.000148518	580.517	355.47	72	5274	72
potential target	SERPINI1	KIRP	-1.18142	0.440917	0.00017618	0.00086309	161.95	367.43	32	5274	32
potential target	SGTB	LUSC	-0.656254	0.634524	4.59233e-09	2.32872e-08	212.723	335.306	51	54557	51
potential target	SH2D5	LUSC	5.14637	35.4169	6.803e-05	0.000170358	74.5617	2.00808	51	400745	51
potential target	SH2D5	KIRP	3.47225	11.0982	5.10766e-08	9.89666e-07	87.4703	7.79053	32	400745	32
potential target	SH2D5	HNSC	2.87377	7.32979	0.00115564	0.00454557	457.619	62.3464	43	400745	43
potential target	SH2D5	COAD	2.3529	5.10849	0.00069576	0.0022303	6.31622	1.15599	26	400745	26
potential target	SH2D5	KIRC	2.34473	5.07964	4.41392e-12	2.66662e-11	40.8014	7.95202	72	400745	72
potential target	SH2D5	LUAD	2.18647	4.55191	0.00163349	0.00365852	10.6355	2.25846	58	400745	58
potential target	SH2D5	BRCA	0.974739	1.96529	0.00225861	0.0043077	2.71658	1.33316	114	400745	114
potential target	SH2D5	THCA	0.604824	1.52079	0.00480784	0.0105516	47.2687	31.0474	59	400745	59
potential target	SH2D5	PRAD	-0.849265	0.555068	0.00016292	0.000750128	4.65777	8.47151	52	400745	52
potential target	SH3BGRL2	KIRC	-0.652471	0.63619	3.47021e-12	2.12824e-11	910.171	1430.72	72	83699	72
potential target	SH3BGRL2	STAD	-0.668514	0.629155	0.0110359	0.037311	2682.68	4264	32	83699	32
potential target	SH3BGRL2	LIHC	-0.722979	0.605845	1.50191e-07	1.67918e-06	1817.04	2999.24	50	83699	50
potential target	SH3BGRL2	KIRP	-0.894301	0.538008	2.09082e-07	3.22894e-06	585.849	1089.01	32	83699	32
potential target	SH3BGRL2	COAD	-0.973207	0.509372	9.06795e-09	1.76914e-07	2343.64	4601.13	26	83699	26
potential target	SH3BGRL2	LUSC	-1.49717	0.354247	6.1944e-24	5.59833e-22	404.015	1140.67	51	83699	51
potential target	SH3BGRL2	KICH	-1.7098	0.305702	1.84048e-08	2.96288e-07	383.011	1253.12	25	83699	25
potential target	SH3BGRL2	BRCA	-1.82611	0.282024	4.4653e-55	6.85046e-52	423.264	1501.06	114	83699	114
potential target	SH3BGRL2	HNSC	-3.57524	0.0838966	3.08969e-08	7.30909e-07	326.663	3894.73	43	83699	43
potential target	SH3BP2	KIRC	1.41404	2.66483	5.89219e-25	2.74498e-23	3069.65	1151.85	72	6452	72
potential target	SH3BP2	THCA	0.632591	1.55035	4.6735e-07	2.37853e-06	1015.85	655.206	59	6452	59
potential target	SH3BP2	STAD	0.622445	1.53948	6.6215e-05	0.000886294	1484.11	963.996	32	6452	32
potential target	SH3BP2	BRCA	-0.666054	0.630228	2.77933e-17	3.12112e-16	898.111	1425.12	114	6452	114
potential target	SH3GL2	BRCA	1.51194	2.85194	0.00977332	0.0167903	13.6996	4.73868	114	6456	114
potential target	SH3GL2	KIRP	-1.27452	0.413364	2.2655e-05	0.000155058	177.019	428.382	32	6456	32
potential target	SH3GL2	LUAD	-1.40154	0.378524	0.000478423	0.00119229	28.3233	74.9898	58	6456	58
potential target	SH3GL2	BLCA	-2.28578	0.205075	0.00387405	0.0228572	34.1565	166.944	19	6456	19
potential target	SH3GL2	KIRC	-2.88389	0.135476	6.69618e-24	2.62115e-22	55.151	407.729	72	6456	72
potential target	SH3GL2	COAD	-3.11244	0.115628	4.07715e-08	6.07184e-07	2.23203	20.0684	26	6456	26
potential target	SH3GL2	STAD	-4.62475	0.0405331	0.000404031	0.00331407	2.3203	59.6116	32	6456	32
potential target	SH3GL2	ESCA	-7.4502	0.0057183	0.00304355	0.0455862	2.25964	412.546	11	6456	11
potential target	SH3GL3	HNSC	-0.973181	0.509382	0.0154785	0.0374856	62.6361	123.061	43	6457	43
potential target	SH3GL3	LUSC	-1.55181	0.341083	5.00973e-10	2.94351e-09	32.689	96.0322	51	6457	51
potential target	SH3GL3	PRAD	-1.90538	0.266947	3.53467e-08	5.98814e-07	3.35328	12.8362	52	6457	52
potential target	SH3GL3	COAD	-3.54318	0.0857822	0.00099893	0.00304312	0.109335	2.3403	26	6457	26
potential target	SH3GL3	LUAD	-4.38264	0.0479395	1.55893e-20	1.02837e-18	4.99191	106.115	58	6457	58
potential target	SH3GL3	KICH	-4.76279	0.0368346	0.0156981	0.0312528	7.18457	197.664	25	6457	25
potential target	SH3GL3	KIRC	-6.33143	0.0124179	0.000696335	0.00135485	1.49469	128.319	72	6457	72
potential target	SHANK1	KICH	2.88015	7.36225	0.0111722	0.0233162	42.2284	5.64939	25	50944	25
potential target	SHANK1	KIRP	2.35216	5.10588	0.00433233	0.0125302	27.5152	5.30851	32	50944	32
potential target	SHANK1	HNSC	1.30959	2.47871	0.00110792	0.00439848	11.9323	4.75427	43	50944	43
potential target	SHANK1	LUAD	1.06406	2.0908	0.000580377	0.00142502	7.00422	3.29784	58	50944	58
potential target	SHANK1	BRCA	0.712717	1.63889	0.0199862	0.03242	11.0128	6.68071	114	50944	114
potential target	SLC17A7	PRAD	-0.774418	0.584625	5.0484e-05	0.000273134	3.12611	5.41826	52	57030	52
potential target	SLC17A7	KIRC	-1.23551	0.424693	1.08348e-07	3.48619e-07	6.53181	15.5155	72	57030	72
potential target	SLC17A7	KIRP	-1.36471	0.388313	5.4984e-05	0.000326162	5.07608	13.2296	32	57030	32
potential target	SLC17A7	KICH	-1.84532	0.278294	0.00317161	0.00777899	4.88677	17.8191	25	57030	25
potential target	SLC17A7	STAD	-1.85522	0.276391	0.00105888	0.00655287	18.6327	67.6761	32	57030	32
potential target	SLC17A7	THCA	-2.16286	0.223313	2.10462e-12	3.27585e-11	11.5663	52.142	59	57030	59
potential target	SLC17A7	COAD	-2.88332	0.13553	1.20665e-08	2.23556e-07	6.25173	46.7659	26	57030	26
potential target	SLC17A7	BRCA	-3.021	0.123194	1.37188e-21	2.865e-20	15.4304	125.965	114	57030	114
potential target	SLC1A2	KICH	4.16893	17.9876	0.0185983	0.0362436	270.346	14.9351	25	6506	25
potential target	SLC1A2	BRCA	1.7204	3.29528	0.00686645	0.0120986	569.13	172.641	114	6506	114
potential target	SLC1A2	KIRC	-0.907864	0.532974	6.5032e-05	0.000146713	11.9571	22.5223	72	6506	72
potential target	SLC1A2	LUAD	-1.05624	0.480884	3.1439e-05	9.823e-05	47.6898	99.279	58	6506	58
potential target	SLC1A2	THCA	-1.23426	0.425059	0.00474273	0.0104188	20.4506	48.2476	59	6506	59
potential target	SLC1A2	COAD	-1.46723	0.361677	0.00182181	0.00511545	5.19858	14.55	26	6506	26
potential target	SLC1A2	KIRP	-1.47526	0.359669	3.20314e-06	3.0324e-05	5.09969	14.3569	32	6506	32
potential target	SLC24A2	BRCA	5.43087	43.1375	8.05819e-15	6.44139e-14	29.0521	0.575796	114	25769	114
potential target	SLC24A2	LUSC	5.03384	32.7594	7.87708e-06	2.3134e-05	7.50764	0.132227	51	25769	51
potential target	SLC24A2	LUAD	5.00213	32.0472	0.000387265	0.000983064	5.08762	0.0618741	58	25769	58
potential target	SLC24A2	BLCA	3.39473	10.5176	0.000269741	0.00399433	3.31108	0.224321	19	25769	19
potential target	SLC24A2	HNSC	2.75116	6.73257	3.3701e-05	0.000241962	7.56154	1.03798	43	25769	43
potential target	SLC24A2	COAD	2.35448	5.1141	0.0116135	0.025013	2.47798	0.404092	26	25769	26
potential target	SLC24A2	PRAD	1.59121	3.01302	0.0196254	0.0440824	2.11304	0.634494	52	25769	52
potential target	SLC24A2	KIRC	-3.50935	0.0878174	3.36321e-11	1.8113e-10	0.299422	4.44833	72	25769	72
potential target	SLC30A3	THCA	4.32241	20.0067	0.00107493	0.00273843	164.156	8.11007	59	7781	59
potential target	SLC30A3	HNSC	1.33819	2.52833	0.00206025	0.00729747	10.982	4.28312	43	7781	43
potential target	SLC30A3	BRCA	0.993745	1.99135	0.022598	0.0362732	5.29285	2.60814	114	7781	114
potential target	SLC30A3	KICH	-1.15573	0.44884	0.0114196	0.0237435	1.37337	3.18262	25	7781	25
potential target	SLC32A1	BRCA	1.07875	2.11221	0.00118271	0.00235151	0.246834	0.0642044	114	140679	114
potential target	SLC32A1	COAD	-3.44444	0.0918584	0.00207326	0.00573069	0.0328923	1.34671	26	140679	26
potential target	SLC6A1	THCA	2.41037	5.31612	5.12706e-07	2.588e-06	29.098	5.39236	59	6529	59
potential target	SLC6A1	KIRC	2.15683	4.45934	0.00319381	0.00565325	150.303	33.6277	72	6529	72
potential target	SLC6A1	COAD	1.40707	2.65197	0.00116491	0.0034739	19.3059	7.21752	26	6529	26
potential target	SLC6A1	BRCA	1.10085	2.14482	2.58141e-08	9.25132e-08	31.4337	14.6023	114	6529	114
potential target	SLC6A1	LUSC	-0.919574	0.528665	5.79527e-06	1.7419e-05	29.1568	55.2409	51	6529	51
potential target	SLC6A1	PRAD	-1.19865	0.435684	0.0060252	0.0162835	11.6364	26.8379	52	6529	52
potential target	SLC6A1	HNSC	-4.11126	0.0578612	6.51961e-06	6.1736e-05	9.121	159.264	43	6529	43
potential target	SLC6A15	LUSC	7.13214	140.277	0.0107944	0.0183751	394.489	2.71293	51	55117	51
potential target	SLC6A15	KIRP	5.86323	58.2114	0.0139787	0.0334715	185.85	3.09439	32	55117	32
potential target	SLC6A15	HNSC	0.931153	1.9068	0.00841284	0.0227246	454.701	238.415	43	55117	43
potential target	SLC6A15	STAD	-3.35116	0.0979945	0.0129697	0.0420131	5.28161	54.8175	32	55117	32
potential target	SLC6A15	COAD	-3.65125	0.0795912	1.14755e-06	9.50638e-06	1.0716	14.6202	26	55117	26
potential target	SLC6A15	THCA	-4.85163	0.0346348	8.62572e-08	5.05864e-07	0.97019	30.7993	59	55117	59
potential target	SLC6A17	LUAD	3.69167	12.9212	0.000569001	0.00139882	48.9741	3.69795	58	388662	58
potential target	SLC6A17	LUSC	2.16772	4.49313	0.000171063	0.000400147	19.7461	4.31699	51	388662	51
potential target	SLC6A17	PRAD	1.83278	3.56223	0.00333938	0.00985742	42.7246	11.9218	52	388662	52
potential target	SLC6A17	BRCA	1.50961	2.84733	0.00357594	0.00659806	58.5867	20.5112	114	388662	114
potential target	SLC6A17	COAD	-1.16712	0.445309	0.00538986	0.0129576	6.59413	14.9325	26	388662	26
potential target	SLC6A17	KIRP	-1.41885	0.374012	0.00278572	0.00869789	92.9949	248.809	32	388662	32
potential target	SLC6A17	STAD	-1.64027	0.320796	2.9715e-05	0.000498936	10.943	34.3237	32	388662	32
potential target	SLC6A17	KIRC	-3.39036	0.0953672	4.00891e-19	7.27247e-18	17.4659	184.092	72	388662	72
potential target	SLITRK1	LUAD	5.33073	40.2447	0.0277664	0.0465282	9.73004	0.144257	58	114798	58
potential target	SLITRK1	KIRC	-2.43962	0.184332	1.6203e-10	7.90293e-10	0.285542	1.99156	72	114798	72
potential target	SLITRK1	PRAD	-2.5864	0.166501	3.3042e-05	0.000189938	0.318456	2.41323	52	114798	52
potential target	SLITRK1	COAD	-2.63422	0.161072	0.00113103	0.00338372	0.168888	1.56937	26	114798	26
potential target	SLITRK1	KICH	-3.20457	0.108475	0.000477088	0.00152631	0.042488	1.21356	25	114798	25
potential target	SNAP25	KIRP	2.84674	7.19374	4.88085e-07	6.49346e-06	207.414	28.7465	32	6616	32
potential target	SNAP25	KIRC	1.98301	3.95317	1.04815e-11	6.01721e-11	154.268	38.9492	72	6616	72
potential target	SNAP25	THCA	1.73191	3.32167	7.41323e-09	5.40118e-08	77.6803	23.316	59	6616	59
potential target	SNAP25	COAD	-3.13813	0.113587	0.000208466	0.000795885	10.52	93.3969	26	6616	26
potential target	SNAP25	PRAD	-3.38947	0.0954261	0.00197317	0.00628374	36.1959	380.256	52	6616	52
potential target	SNAP91	LUSC	1.98921	3.97021	0.010046	0.0172114	16.6804	4.12658	51	9892	51
potential target	SNAP91	THCA	-1.03402	0.488349	0.001819	0.00440557	11.6539	23.9686	59	9892	59
potential target	SNAP91	STAD	-2.45122	0.182856	0.00146791	0.00831828	8.90701	49.1574	32	9892	32
potential target	SNAP91	COAD	-3.34143	0.0986575	0.000107092	0.000449574	2.57727	27.037	26	9892	26
potential target	SNCA	KIRC	-0.580364	0.668795	0.000535226	0.00106051	107.4	160.637	72	6622	72
potential target	SNCA	THCA	-1.17579	0.442641	8.54385e-13	1.43624e-11	80.3001	181.537	59	6622	59
potential target	SNCA	LUAD	-1.45272	0.365333	1.34444e-16	4.05587e-15	56.0803	153.678	58	6622	58
potential target	SNCA	BRCA	-1.89777	0.268357	4.97357e-34	5.8694e-32	44.6319	166.588	114	6622	114
potential target	SNCA	COAD	-1.92139	0.263999	0.000382843	0.00134139	34.3229	130.29	26	6622	26
potential target	SNCB	KICH	4.58027	23.9221	0.000488768	0.0015562	4.48281	0.091572	25	6620	25
potential target	SNCB	LUSC	2.37453	5.18566	0.000638391	0.00135375	7.11329	1.29101	51	6620	51
potential target	SNCB	LUAD	1.60358	3.03896	0.00190161	0.00420948	1.90584	0.560041	58	6620	58
potential target	SNCB	COAD	-2.77803	0.14579	0.00163037	0.00465422	0.565008	4.4614	26	6620	26
potential target	SOX11	LUAD	6.15017	71.0207	0.0160719	0.0286081	258.93	3.54725	58	6664	58
potential target	SOX11	LUSC	5.59309	48.271	0.00592794	0.0106147	111.054	2.20271	51	6664	51
potential target	SOX11	KIRC	5.00982	32.2185	0.000403037	0.000811719	99.768	2.99971	72	6664	72
potential target	SOX11	THCA	4.53705	23.216	0.0211454	0.0394209	57.3923	2.37641	59	6664	59
potential target	SOX11	LIHC	3.87775	14.7001	0.00120344	0.00406755	7.07159	0.38786	50	6664	50
potential target	SOX11	HNSC	3.2651	9.61373	0.000212743	0.00112567	70.7379	7.2684	43	6664	43
potential target	SOX11	BRCA	2.58782	6.01191	0.000445688	0.000941924	261.846	43.4712	114	6664	114
potential target	SOX4	BLCA	2.19223	4.5701	0.00059719	0.00667638	6949.56	1520.58	19	6659	19
potential target	SOX4	LUSC	1.92715	3.80303	1.78339e-07	6.88259e-07	4994.47	1313.21	51	6659	51
potential target	SOX4	THCA	1.89102	3.70898	6.02568e-11	6.89567e-10	3736.02	1007.22	59	6659	59
potential target	SOX4	COAD	1.76891	3.40796	2.05931e-08	3.48137e-07	3320.5	974.266	26	6659	26
potential target	SOX4	LUAD	1.75703	3.38001	4.03561e-14	7.58449e-13	5164.69	1527.94	58	6659	58
potential target	SOX4	STAD	1.74954	3.3625	2.705e-08	3.43966e-06	3253.23	967.432	32	6659	32
potential target	SOX4	LIHC	1.34649	2.54293	0.00410679	0.0116589	1017.24	399.964	50	6659	50
potential target	SOX4	KIRP	0.950466	1.9325	0.000196131	0.00094268	3996.16	2067.82	32	6659	32
potential target	SOX4	PRAD	0.922662	1.89561	8.88665e-09	1.86874e-07	2777.37	1465.11	52	6659	52
potential target	SOX4	HNSC	0.874707	1.83364	0.00106867	0.00427274	2409.83	1314.19	43	6659	43
potential target	SOX4	BRCA	0.805514	1.74777	3.71288e-14	2.74258e-13	4453.45	2548.03	114	6659	114
potential target	SOX4	KICH	-0.913403	0.530931	0.00088013	0.00258133	1483.83	2794.85	25	6659	25
potential target	SPOCK1	LIHC	5.70991	52.3423	0.0189508	0.0423413	274.501	5.14624	50	6695	50
potential target	SPOCK1	LUAD	3.66506	12.6851	1.1778e-05	4.011e-05	458.48	36.0511	58	6695	58
potential target	SPOCK1	LUSC	3.51742	11.4511	1.20999e-08	5.69965e-08	598.585	52.1818	51	6695	51
potential target	SPOCK1	THCA	2.69798	6.48893	4.28517e-07	2.19561e-06	1139.02	175.448	59	6695	59
potential target	SPOCK1	HNSC	1.38988	2.62057	0.000465149	0.00214912	615.787	234.921	43	6695	43
potential target	SPOCK1	PRAD	1.04798	2.06763	2.69534e-06	2.2261e-05	12343.3	5969.7	52	6695	52
potential target	SPOCK1	BRCA	0.921428	1.89399	2.44787e-06	6.93964e-06	1209.84	638.731	114	6695	114
potential target	SPOCK3	LUSC	3.67303	12.7553	0.0148267	0.0245891	187.976	14.6449	51	50859	51
potential target	SPOCK3	THCA	3.09807	8.56275	0.0016829	0.00410429	13.5557	1.49478	59	50859	59
potential target	SPOCK3	PRAD	-1.37824	0.384687	1.89157e-06	1.6386e-05	730.537	1899.2	52	50859	52
potential target	SPOCK3	KIRC	-2.14266	0.226461	7.29406e-08	2.39824e-07	1.30062	6.08482	72	50859	72
potential target	SPOCK3	KIRP	-3.16264	0.111674	1.38542e-06	1.5441e-05	0.312994	3.59822	32	50859	32
potential target	SPOCK3	BRCA	-3.19182	0.109438	9.65452e-07	2.87088e-06	2.34607	22.2513	114	50859	114
potential target	SPOCK3	COAD	-3.45363	0.0912755	3.3714e-05	0.00016645	1.8203	20.9385	26	50859	26
potential target	SPOCK3	KICH	-3.6821	0.077907	7.00541e-06	4.2135e-05	0.263524	4.56613	25	50859	25
potential target	SPOCK3	STAD	-3.74731	0.0744642	0.00403438	0.0175677	1.09635	15.9661	32	50859	32
potential target	STMN2	THCA	3.4888	11.2262	1.9052e-05	7.0248e-05	39.8292	3.45677	59	11075	59
potential target	STMN2	LUSC	1.66904	3.18003	0.008921	0.0154563	15.5576	4.82372	51	11075	51
potential target	STMN2	STAD	-2.8655	0.137214	0.00310385	0.0144307	35.8614	261.983	32	11075	32
potential target	STMN2	COAD	-3.12502	0.114624	3.13069e-10	1.24901e-08	67.9159	593.282	26	11075	26
potential target	STXBP1	COAD	1.19754	2.29348	0.00119054	0.00354015	1046.99	456.449	26	6812	26
potential target	STXBP1	LIHC	1.00823	2.01144	0.000738085	0.0026719	314.592	156.351	50	6812	50
potential target	STXBP1	HNSC	0.820698	1.76626	3.9756e-05	0.000278113	843.952	477.775	43	6812	43
potential target	STXBP1	KICH	-0.731502	0.602277	1.78049e-08	2.88287e-07	501.505	832.749	25	6812	25
potential target	STXBP1	BRCA	-1.18868	0.438704	8.37202e-24	2.39214e-22	579.661	1321.43	114	6812	114
potential target	STXBP1	LUSC	-1.28743	0.40968	5.24201e-16	9.11074e-15	842.995	2057.83	51	6812	51
potential target	STXBP6	KICH	2.87349	7.32837	0.00724873	0.0159436	1018.98	138.959	25	29091	25
potential target	STXBP6	LIHC	1.82904	3.55302	2.86755e-09	5.68951e-08	178.129	50.0627	50	29091	50
potential target	STXBP6	KIRP	1.15877	2.23268	0.0214058	0.0477796	163.09	72.9918	32	29091	32
potential target	STXBP6	THCA	0.623135	1.54022	0.0011113	0.00282065	617.864	401.118	59	29091	59
potential target	STXBP6	KIRC	-0.769439	0.586645	0.00327737	0.00579136	63.6532	108.574	72	29091	72
potential target	STXBP6	BLCA	-1.50154	0.353177	0.01141	0.048598	61.5828	174.551	19	29091	19
potential target	STXBP6	LUSC	-1.70528	0.306661	8.8698e-12	7.01784e-11	120.655	393.674	51	29091	51
potential target	STXBP6	BRCA	-2.1393	0.22699	1.16287e-19	1.79342e-18	12.5573	55.6614	114	29091	114
potential target	STXBP6	LUAD	-3.38859	0.0954843	4.34851e-20	2.63171e-18	36.7242	385.557	58	29091	58
potential target	SULT4A1	LUSC	5.06118	33.3863	2.3366e-05	6.3304e-05	46.9237	1.30847	51	25830	51
potential target	SULT4A1	LIHC	4.38526	20.8976	0.00928421	0.0232394	59.293	2.7421	50	25830	50
potential target	SULT4A1	THCA	4.18192	18.1502	0.0129143	0.025516	10.9172	0.506998	59	25830	59
potential target	SULT4A1	LUAD	3.9947	15.9413	0.000324586	0.000836509	27.5973	1.63746	58	25830	58
potential target	SULT4A1	KIRP	3.76378	13.5834	1.34017e-06	1.5039e-05	49.5634	3.55618	32	25830	32
potential target	SULT4A1	KIRC	1.80066	3.48379	0.0056223	0.00959912	9.27949	2.59232	72	25830	72
potential target	SULT4A1	BRCA	1.26935	2.41053	0.00260808	0.00492338	21.7457	8.96261	114	25830	114
potential target	SULT4A1	STAD	-1.23119	0.425966	0.01296	0.0419885	19.3495	45.5598	32	25830	32
potential target	SULT4A1	COAD	-1.48986	0.356047	0.0104575	0.0228779	12.6098	35.597	26	25830	26
potential target	SV2B	KICH	1.65763	3.15499	0.0263955	0.0491168	177.696	56.2541	25	9899	25
potential target	SV2B	BRCA	-1.55051	0.341389	2.70942e-11	1.39377e-10	68.0935	199.653	114	9899	114
potential target	SV2B	PRAD	-1.57767	0.335022	0.000192155	0.000863133	117.105	349.743	52	9899	52
potential target	SV2B	THCA	-1.63656	0.321622	1.9227e-08	1.27912e-07	10.9567	34.2779	59	9899	59
potential target	SV2B	COAD	-1.6614	0.316133	0.000196035	0.000754626	22.9465	72.8012	26	9899	26
potential target	SVIP	KICH	0.675459	1.5971	0.00066065	0.00201283	1182.43	740.32	25	258010	25
potential target	SVIP	KIRP	-0.751025	0.594181	1.23085e-09	4.50925e-08	332.84	560.234	32	258010	32
potential target	SVIP	KIRC	-1.06956	0.476466	6.09412e-30	6.87182e-28	321.744	675.383	72	258010	72
potential target	SVIP	HNSC	-1.45461	0.364853	4.27012e-09	1.46979e-07	86.0471	236.015	43	258010	43
potential target	SVOP	LUSC	1.70893	3.26917	0.0258853	0.0408344	2.45308	0.680955	51	55530	51
potential target	SVOP	HNSC	-1.6691	0.314449	0.00527737	0.0155569	1.00505	3.41423	43	55530	43
potential target	SVOP	STAD	-2.12482	0.229279	0.00191914	0.0101278	3.77122	16.7843	32	55530	32
potential target	SVOP	COAD	-3.36078	0.0973432	2.62455e-07	2.79641e-06	1.38412	15.1463	26	55530	26
potential target	SYN1	THCA	3.27341	9.6693	1.89618e-07	1.04456e-06	61.2765	6.24757	59	6853	59
potential target	SYN1	BRCA	2.38398	5.21973	0.0106158	0.0181386	78.5987	14.9772	114	6853	114
potential target	SYN1	KIRP	1.0416	2.05852	0.0193334	0.0439726	43.2941	20.9803	32	6853	32
potential target	SYN1	KIRC	0.925256	1.89902	0.00642286	0.0108761	36.8372	19.3506	72	6853	72
potential target	SYN1	PRAD	-0.813775	0.568891	0.000739166	0.00273228	18.9237	33.34	52	6853	52
potential target	SYN2	KICH	-1.35455	0.391058	0.00235601	0.00600446	13.9499	35.8281	25	6854	25
potential target	SYN2	THCA	-1.73061	0.301324	1.44123e-16	6.87613e-15	2.38843	8.15832	59	6854	59
potential target	SYN2	STAD	-2.11035	0.231591	0.000264811	0.00244527	19.4426	84.2842	32	6854	32
potential target	SYN2	LUAD	-2.34366	0.19701	2.46029e-08	1.36422e-07	13.611	69.4954	58	6854	58
potential target	SYN2	KIRP	-2.47873	0.179403	1.655e-05	0.000119146	17.0003	95.218	32	6854	32
potential target	SYN2	COAD	-2.71483	0.152319	0.000228304	0.000860174	7.80407	51.7915	26	6854	26
potential target	SYN2	BRCA	-3.01793	0.123456	1.54643e-33	1.68536e-31	34.9382	283.711	114	6854	114
potential target	SYN2	KIRC	-3.362	0.0972605	4.59567e-12	2.768e-11	7.35214	76.5205	72	6854	72
potential target	SYNGR3	KICH	5.02888	32.6471	4.50009e-08	6.2247e-07	1632.48	49.9068	25	9143	25
potential target	SYNGR3	BRCA	2.80168	6.97252	1.0059e-08	3.77953e-08	50.875	7.21085	114	9143	114
potential target	SYNGR3	LUAD	2.3417	5.069	3.58459e-06	1.34e-05	59.2364	11.6057	58	9143	58
potential target	SYNGR3	HNSC	1.89866	3.72866	0.00214564	0.00754063	61.5875	16.4442	43	9143	43
potential target	SYNGR3	LUSC	1.78734	3.45178	0.0040763	0.00751778	67.0367	19.3499	51	9143	51
potential target	SYNGR3	KIRC	-1.21835	0.429773	1.7931e-05	4.3515e-05	15.2298	35.5694	72	9143	72
potential target	SYT1	THCA	3.30768	9.90172	3.05482e-06	1.3229e-05	136.538	13.6994	59	6857	59
potential target	SYT1	BRCA	2.96255	7.79503	0.000472317	0.000994709	772.919	99.0682	114	6857	114
potential target	SYT1	HNSC	2.68498	6.43074	2.86502e-07	4.53096e-06	145.184	22.4921	43	6857	43
potential target	SYT1	LUAD	2.36879	5.16508	0.00761586	0.0146584	314.841	60.875	58	6857	58
potential target	SYT1	LUSC	2.32546	5.01225	0.00240931	0.00462486	270.518	53.8913	51	6857	51
potential target	SYT1	LIHC	1.36633	2.57815	0.00741111	0.0191637	143.286	55.516	50	6857	50
potential target	SYT1	KICH	-2.07192	0.237843	0.00322245	0.00788006	33.6938	141.985	25	6857	25
potential target	SYT1	KIRP	-2.18009	0.220662	0.000181762	0.000885227	17.3247	78.8656	32	6857	32
potential target	SYT1	KIRC	-2.59212	0.165842	4.2083e-07	1.25102e-06	21.9368	132.779	72	6857	72
potential target	SYT13	BRCA	5.16652	35.9152	4.3104e-05	0.000104	1792.95	49.8247	114	57586	114
potential target	SYT13	LUSC	3.96669	15.6348	0.0027405	0.0052098	168.991	10.715	51	57586	51
potential target	SYT13	LUAD	3.79402	13.8712	0.00533205	0.0106254	323.634	23.2386	58	57586	58
potential target	SYT13	KICH	3.11853	8.685	6.93423e-07	6.06946e-06	8075.62	929.746	25	57586	25
potential target	SYT13	STAD	2.05006	4.14125	0.000585703	0.00433073	1391.69	335.98	32	57586	32
potential target	SYT13	KIRC	0.881229	1.84194	0.000880025	0.00168695	2143.18	1163.5	72	57586	72
potential target	SYT4	HNSC	-2.00913	0.248422	0.00597261	0.0171986	0.410267	1.95403	43	6860	43
potential target	SYT4	KIRP	-2.17465	0.221495	0.000236922	0.00110339	0.486522	2.54801	32	6860	32
potential target	SYT4	LIHC	-2.28857	0.204678	1.89431e-06	1.4837e-05	0.132238	1.03465	50	6860	50
potential target	SYT4	THCA	-2.87748	0.136079	2.98038e-06	1.293e-05	1.19311	9.40264	59	6860	59
potential target	SYT4	COAD	-3.58382	0.0833994	0.000127492	0.000521763	4.33648	53.0956	26	6860	26
potential target	SYT4	STAD	-4.0391	0.060829	5.887e-05	0.000813908	3.31546	56.0485	32	6860	32
potential target	SYT7	LUAD	3.09512	8.54521	1.90224e-08	1.0765e-07	1094.94	128.047	58	9066	58
potential target	SYT7	LUSC	1.99238	3.97893	1.98282e-06	6.43557e-06	495.291	124.404	51	9066	51
potential target	SYT7	KICH	1.9455	3.85172	0.00552656	0.0126094	4012.23	1041.6	25	9066	25
potential target	SYT7	COAD	1.92523	3.79798	1.36705e-06	1.0993e-05	1542.91	406.171	26	9066	26
potential target	SYT7	BRCA	0.922609	1.89554	3.0889e-05	7.609e-05	2065.75	1089.75	114	9066	114
potential target	SYT7	PRAD	0.633181	1.55098	1.1493e-05	7.7132e-05	7343.39	4734.64	52	9066	52
potential target	SYT7	THCA	-0.744112	0.597035	0.00144965	0.00359131	347.903	582.786	59	9066	59
potential target	SYT7	LIHC	-0.804996	0.572364	0.00836327	0.0212196	2193.18	3831.87	50	9066	50
potential target	SYT7	KIRP	-4.14926	0.056357	3.63088e-08	7.45121e-07	44.0242	782.841	32	9066	32
potential target	SYT7	KIRC	-4.98575	0.0315602	8.97049e-16	9.50498e-15	25.731	818.368	72	9066	72
potential target	TAC3	COAD	-1.08505	0.471376	0.0196243	0.0390305	9.05869	19.3297	26	6866	26
potential target	TAC3	KICH	-1.79768	0.287636	0.00840516	0.0181875	0.025964	0.337928	25	6866	25
potential target	TCF3	LUSC	1.46496	2.76057	7.7609e-14	9.21253e-13	2391.34	866.187	51	6929	51
potential target	TCF3	ESCA	1.29325	2.45079	0.00118154	0.0282781	2452.96	1000.83	11	6929	11
potential target	TCF3	BLCA	1.15124	2.22105	7.5961e-05	0.00177618	2615.68	1177.63	19	6929	19
potential target	TCF3	HNSC	1.00005	2.00007	1.15724e-11	1.51469e-09	2237.48	1118.65	43	6929	43
potential target	TCF3	LIHC	0.986147	1.98089	1.6883e-08	2.62591e-07	840.143	424.075	50	6929	50
potential target	TCF3	LUAD	0.952779	1.9356	2.8727e-12	3.5936e-11	1580.52	816.505	58	6929	58
potential target	TCF3	STAD	0.943052	1.92259	8.56166e-09	1.53986e-06	2253.13	1171.88	32	6929	32
potential target	TCF3	COAD	0.867396	1.82437	2.54686e-10	1.06168e-08	2535.54	1389.78	26	6929	26
potential target	TCF3	KICH	0.837533	1.78699	9.154e-05	0.000374089	1473.02	824.257	25	6929	25
potential target	TCF3	KIRP	0.699256	1.62367	0.000481091	0.00199026	1332.44	820.6	32	6929	32
potential target	TCF3	BRCA	0.589714	1.50495	6.61719e-12	3.66898e-11	1438.56	955.854	114	6929	114
potential target	TESPA1	KIRC	2.36849	5.16399	9.53177e-12	5.50065e-11	59.0488	11.3541	72	9840	72
potential target	TESPA1	BRCA	0.680623	1.60283	0.0057389	0.010255	39.5513	24.6383	114	9840	114
potential target	TESPA1	COAD	-1.20106	0.434956	7.7234e-05	0.000339132	19.7271	45.4841	26	9840	26
potential target	TESPA1	LUSC	-1.51395	0.350152	1.1859e-09	6.58457e-09	34.801	99.574	51	9840	51
potential target	TMEM151B	LIHC	0.883964	1.84544	0.000724787	0.00263149	5.31149	2.83236	50	441151	50
potential target	TMEM151B	BRCA	-0.652711	0.636084	8.50466e-07	2.54527e-06	10.459	16.4999	114	441151	114
potential target	TMEM151B	STAD	-1.09415	0.468412	0.00352936	0.015916	13.5338	29.0064	32	441151	32
potential target	TMEM151B	COAD	-2.15965	0.22381	0.000257109	0.000951184	10.6103	47.7543	26	441151	26
potential target	TNFRSF12A	COAD	2.37559	5.18949	9.68943e-08	1.22668e-06	1306.81	251.739	26	51330	26
potential target	TNFRSF12A	KIRP	1.88257	3.68732	8.34675e-08	1.50249e-06	5577.19	1512.46	32	51330	32
potential target	TNFRSF12A	THCA	1.8305	3.55661	1.20338e-10	1.30028e-09	3724.84	1047.23	59	51330	59
potential target	TNFRSF12A	HNSC	1.48063	2.7907	1.46343e-08	3.99383e-07	2374.53	850.809	43	51330	43
potential target	TNFRSF12A	STAD	1.36949	2.5838	0.000194017	0.00197419	1750.28	677.344	32	51330	32
potential target	TNFRSF12A	KIRC	0.780585	1.71783	0.00139676	0.00260527	1989.63	1158.18	72	51330	72
potential target	TNFRSF12A	BRCA	0.721356	1.64873	1.8084e-05	4.5753e-05	832.508	504.9	114	51330	114
potential target	TNFRSF12A	KICH	-1.07013	0.476277	0.0221674	0.0422466	1513.18	3177.22	25	51330	25
potential target	TOP2A	LUSC	4.61635	24.5278	2.46669e-14	3.1889e-13	5292.16	215.665	51	7153	51
potential target	TOP2A	KIRP	4.36917	20.6658	0.000417507	0.00176335	781.303	37.7114	32	7153	32
potential target	TOP2A	LUAD	4.22608	18.7144	7.08131e-11	6.50599e-10	2954.62	157.785	58	7153	58
potential target	TOP2A	LIHC	4.03061	16.3431	1.91189e-07	2.0695e-06	1113.41	68.0331	50	7153	50
potential target	TOP2A	BRCA	3.62525	12.3398	1.51755e-08	5.5862e-08	4008.15	324.722	114	7153	114
potential target	TOP2A	ESCA	3.21774	9.30329	0.00194533	0.0370572	6358.21	683.347	11	7153	11
potential target	TOP2A	STAD	2.67592	6.39046	0.00128679	0.007538	4913.73	768.833	32	7153	32
potential target	TOP2A	BLCA	2.24651	4.74532	1.07418e-07	4.4944e-05	4340.57	914.627	19	7153	19
potential target	TOP2A	KIRC	2.1165	4.3364	5.95699e-09	2.27921e-08	556.898	128.347	72	7153	72
potential target	TOP2A	PRAD	1.60302	3.03778	0.0123788	0.0299259	454.318	149.489	52	7153	52
potential target	TOP2A	COAD	1.42073	2.67722	1.24586e-10	6.26428e-09	3498.27	1306.62	26	7153	26
potential target	TOP2A	HNSC	1.32852	2.51144	4.31953e-10	2.4072e-08	3421.24	1362.2	43	7153	43
potential target	TOP2A	THCA	0.70105	1.62569	0.0276107	0.049869	298.891	183.817	59	7153	59
potential target	TP53I3	LIHC	1.91466	3.77024	1.50236e-06	1.2148e-05	924.816	245.22	50	9540	50
potential target	TP53I3	THCA	0.715086	1.64158	1.57241e-08	1.06546e-07	624.494	380.383	59	9540	59
potential target	TP53I3	KICH	-1.12552	0.458338	1.7098e-07	1.86926e-06	502.625	1096.74	25	9540	25
potential target	TP53I3	COAD	-1.21569	0.430567	4.1744e-09	9.60357e-08	566.82	1316.58	26	9540	26
potential target	TPPP	KICH	1.8087	3.50326	1.43847e-06	1.1143e-05	1215.19	346.803	25	11076	25
potential target	TPPP	BRCA	-1.65069	0.318488	4.73165e-22	1.0651e-20	172.293	541.185	114	11076	114
potential target	TPPP	LUSC	-1.66355	0.315661	7.67523e-11	5.1727e-10	457.924	1450.9	51	11076	51
potential target	TPPP	LUAD	-1.81309	0.284581	2.97106e-14	5.7701e-13	415.979	1461.98	58	11076	58
potential target	TPPP	THCA	-2.34793	0.196427	8.42904e-17	4.30208e-15	247.202	1258.9	59	11076	59
potential target	TPPP	BLCA	-3.66778	0.0786843	1.2071e-05	0.000548202	97.9689	1246.26	19	11076	19
potential target	TPRG1L	KIRC	-0.586593	0.665914	1.88853e-12	1.20716e-11	1651.81	2480.57	72	127262	72
potential target	TPRG1L	COAD	-0.693479	0.618361	5.08325e-09	1.11052e-07	1817.99	2940.08	26	127262	26
potential target	TPRG1L	KIRP	-1.14182	0.453187	4.45373e-11	2.68623e-09	1292.17	2851.41	32	127262	32
potential target	TUBA4A	LUSC	1.10139	2.14562	0.000134295	0.000319783	2397.99	1117.57	51	7277	51
potential target	TUBA4A	LUAD	1.02823	2.03952	5.45074e-08	2.81645e-07	2082.68	1021.11	58	7277	58
potential target	TUBA4A	THCA	0.917597	1.88897	3.0158e-05	0.000107297	1035.24	547.999	59	7277	59
potential target	TUBA4A	LIHC	0.736402	1.66602	0.00488966	0.0135232	1912.46	1147.88	50	7277	50
potential target	TUBA4A	COAD	0.598605	1.51425	0.000124066	0.000509882	3110.09	2053.85	26	7277	26
potential target	TUBA4A	PRAD	-1.15948	0.447673	1.43986e-13	2.57773e-11	619.303	1383.51	52	7277	52
potential target	TUBB4A	KIRP	3.23888	9.4406	0.00425697	0.0123543	1708.98	180.936	32	10382	32
potential target	TUBB4A	LUSC	1.71099	3.27385	9.80763e-06	2.8311e-05	144.799	44.1593	51	10382	51
potential target	TUBB4A	PRAD	1.58011	2.98992	1.4253e-05	9.2653e-05	152.143	50.8187	52	10382	52
potential target	TUBB4A	LUAD	1.32797	2.5105	7.8851e-05	0.000229547	126.525	50.3383	58	10382	58
potential target	TUBB4A	COAD	-1.74439	0.298459	2.3824e-05	0.000124176	54.7478	183.67	26	10382	26
potential target	TUBB4A	STAD	-2.91418	0.132661	0.00192919	0.0101675	24.2714	183.612	32	10382	32
potential target	UBE2C	LUSC	4.80449	27.9444	1.07252e-15	1.74805e-14	1251.83	44.7008	51	11065	51
potential target	UBE2C	KIRP	4.23536	18.8352	0.000401823	0.00170845	161.881	8.49989	32	11065	32
potential target	UBE2C	LUAD	4.1739	18.0497	1.19235e-09	8.54642e-09	718.773	39.7275	58	11065	58
potential target	UBE2C	KICH	4.06633	16.7528	0.00829768	0.0179808	225.752	13.3815	25	11065	25
potential target	UBE2C	BRCA	3.91651	15.1004	5.94361e-20	9.6609e-19	665.584	43.984	114	11065	114
potential target	UBE2C	LIHC	3.7936	13.8672	5.01302e-09	9.17132e-08	293.112	21.0443	50	11065	50
potential target	UBE2C	ESCA	3.23683	9.42719	0.000535601	0.0196092	1245.74	132.054	11	11065	11
potential target	UBE2C	KIRC	2.87172	7.31938	1.3053e-05	3.2309e-05	140.339	19.0873	72	11065	72
potential target	UBE2C	BLCA	2.39382	5.25546	4.35785e-07	8.903e-05	1508.7	286.992	19	11065	19
potential target	UBE2C	STAD	2.28788	4.88337	1.46762e-06	5.2761e-05	1628.34	333.368	32	11065	32
potential target	UBE2C	COAD	2.10305	4.29616	2.25997e-08	3.74436e-07	1787.4	415.971	26	11065	26
potential target	UBE2C	HNSC	1.67353	3.18994	9.1138e-13	2.35209e-10	1081.69	339.027	43	11065	43
potential target	VAMP2	KIRC	-0.660436	0.632687	5.36048e-17	6.88125e-16	1850.23	2924.45	72	6844	72
potential target	VAMP2	KICH	-0.844075	0.557068	2.167e-09	4.98536e-08	1912.25	3432.79	25	6844	25
potential target	VAMP2	STAD	-0.902817	0.534841	1.0099e-05	0.000227606	1386.78	2592.97	32	6844	32
potential target	VAMP2	BRCA	-0.968925	0.510887	8.86529e-42	2.99677e-39	1441.37	2821.41	114	6844	114
potential target	VAMP2	KIRP	-0.981769	0.506359	1.86064e-12	1.78685e-10	1652.17	3262.94	32	6844	32
potential target	VAMP2	BLCA	-1.02102	0.492769	4.74813e-08	3.0059e-05	1062.52	2156.33	19	6844	19
potential target	VAMP2	LUAD	-1.07737	0.473891	8.03466e-30	4.54303e-27	1365.72	2882.05	58	6844	58
potential target	VAMP2	COAD	-1.16132	0.447104	1.18067e-12	1.70619e-10	829.851	1856.18	26	6844	26
potential target	VAMP2	LUSC	-1.52196	0.348213	4.16015e-32	3.44651e-29	981.818	2819.78	51	6844	51
potential target	VSTM2A	BRCA	4.06616	16.7508	0.0084658	0.0146921	430.75	25.6211	114	222008	114
potential target	VSTM2A	HNSC	-1.78056	0.29107	0.00941442	0.0249401	0.104181	0.601486	43	222008	43
potential target	VSTM2A	THCA	-3.60694	0.0820734	5.30629e-09	3.98668e-08	0.136242	2.77843	59	222008	59
potential target	VSTM2A	STAD	-3.67032	0.0785457	3.1301e-05	0.000516862	4.00874	52.2102	32	222008	32
potential target	VSTM2A	COAD	-4.32011	0.0500629	8.21757e-11	4.63921e-09	4.27375	87.2651	26	222008	26
potential target	WASF1	LUSC	2.70186	6.50639	6.5469e-10	3.79621e-09	628.673	96.5394	51	8936	51
potential target	WASF1	LUAD	1.53727	2.90245	6.93455e-09	4.28591e-08	204.243	70.3037	58	8936	58
potential target	WASF1	KIRP	1.09873	2.14166	3.8754e-05	0.000242924	479.279	223.735	32	8936	32
potential target	WASF1	THCA	1.05158	2.0728	0.00473868	0.0104114	143.001	68.9376	59	8936	59
potential target	WASF1	KIRC	0.694657	1.6185	2.56303e-10	1.21052e-09	376.399	232.522	72	8936	72
potential target	WASF1	STAD	-1.79347	0.288477	0.00217221	0.0111024	145.222	503.654	32	8936	32
potential target	ZNF365	KIRC	1.23625	2.35585	0.00621979	0.0105584	52.5981	22.2691	72	22891	72
potential target	ZNF365	BRCA	0.833822	1.7824	4.6142e-05	0.00011102	103.5	58.0239	114	22891	114
potential target	ZNF365	PRAD	-0.625424	0.648229	0.000352301	0.00145127	48.6651	75.1282	52	22891	52
potential target	ZNF365	LUAD	-1.70759	0.30617	2.43629e-16	7.07989e-15	46.2703	151.353	58	22891	58

## Sheet: Total genes
symbol	cancertype	log2FC	FC	pval	fdr	tumor	normal	n_tumor	entrez	n_normal
AATK	LUSC	-2.71817	0.151967	2.45938e-17	5.41526e-16	109.483	720.998	51	9625	51
AATK	LUAD	-2.33503	0.198191	1.98206e-25	3.47124e-23	165.551	835.716	58	9625	58
AATK	KIRP	-1.51815	0.349134	3.90719e-06	3.5868e-05	23.8245	68.4253	32	9625	32
AATK	KICH	-0.474436	0.719748	0.0611314	0.100666	47.9782	66.6986	25	9625	25
AATK	PRAD	-0.470731	0.721599	0.0348673	0.0713209	78.8345	109.288	52	9625	52
AATK	COAD	-0.409791	0.752732	0.233351	0.315857	149.471	198.604	26	9625	26
AATK	BLCA	-0.329284	0.795931	0.382816	0.5175	62.9155	79.072	19	9625	19
AATK	BRCA	-0.0863093	0.941929	0.675975	0.72106	48.4513	51.4445	114	9625	114
AATK	STAD	0.213169	1.15923	0.472994	0.592921	602.391	519.633	32	9625	32
AATK	HNSC	0.24284	1.18332	0.336155	0.436	55.6069	46.9768	43	9625	43
AATK	ESCA	0.36445	1.28739	0.660706	0.779791	562.9	437.218	11	9625	11
AATK	THCA	0.479142	1.39391	0.0315826	0.0562354	158.761	113.867	59	9625	59
AATK	KIRC	1.11231	2.16192	2.94438e-10	1.37525e-09	82.6248	38.1645	72	9625	72
AATK	LIHC	1.65819	3.15621	0.00817568	0.0207999	95.3309	30.1359	50	9625	50
ADAP1	KIRC	-1.54041	0.343787	1.19839e-25	6.37818e-24	186.225	541.878	72	11033	72
ADAP1	KIRP	-0.843947	0.557117	8.6321e-05	0.000475151	438.189	786.609	32	11033	32
ADAP1	PRAD	-0.55922	0.678669	0.000420735	0.0016877	116.059	171.057	52	11033	52
ADAP1	LUSC	-0.476526	0.718706	0.00611027	0.0109146	308.005	428.595	51	11033	51
ADAP1	LIHC	-0.00542087	0.99625	0.992496	0.99426	150.718	151.286	50	11033	50
ADAP1	COAD	0.14684	1.10714	0.317464	0.405036	2728.76	2464.68	26	11033	26
ADAP1	LUAD	0.2781	1.2126	0.116233	0.163255	531.447	438.254	58	11033	58
ADAP1	BLCA	0.346721	1.27167	0.291558	0.447391	364.302	286.454	19	11033	19
ADAP1	HNSC	0.552892	1.46702	0.0200136	0.0463474	332.122	226.36	43	11033	43
ADAP1	THCA	0.595729	1.51124	6.3746e-05	0.00021197	520.388	344.312	59	11033	59
ADAP1	KICH	0.822492	1.76846	0.00362844	0.00874318	1411.72	798.232	25	11033	25
ADAP1	BRCA	0.837581	1.78705	1.67602e-08	6.14796e-08	190.808	106.728	114	11033	114
ADAP1	STAD	1.48921	2.80735	7.37633e-08	6.45882e-06	2577.63	918.108	32	11033	32
ADAP1	ESCA	1.51324	2.8545	0.0102994	0.0838103	1602.07	561.18	11	11033	11
ADCY1	ESCA	-2.28861	0.204673	0.0530574	0.197844	75.2394	367.997	11	107	11
ADCY1	KIRP	-1.85652	0.276142	7.69879e-06	6.2755e-05	82.1329	297.692	32	107	32
ADCY1	LIHC	-0.907465	0.533121	0.0167282	0.0381271	518.363	972.405	50	107	50
ADCY1	KIRC	-0.776492	0.583784	0.00323893	0.00572903	177.098	303.433	72	107	72
ADCY1	THCA	-0.421103	0.746854	0.0647629	0.105885	306.787	410.806	59	107	59
ADCY1	HNSC	-0.135008	0.910665	0.789178	0.842809	110.862	121.748	43	107	43
ADCY1	COAD	0.0597539	1.04229	0.790165	0.835456	49.1278	47.1305	26	107	26
ADCY1	STAD	0.175139	1.12907	0.571692	0.678795	87.5556	77.535	32	107	32
ADCY1	LUAD	0.438315	1.35502	0.168665	0.224034	152.72	112.681	58	107	58
ADCY1	BLCA	0.56922	1.48372	0.268869	0.425094	158.342	106.687	19	107	19
ADCY1	LUSC	0.744464	1.67535	0.118547	0.159581	150.643	89.8768	51	107	51
ADCY1	BRCA	0.7828	1.72047	0.0316298	0.0494804	1095.47	636.687	114	107	114
ADCY1	PRAD	1.03887	2.05461	0.000791905	0.00290025	581.905	283.167	52	107	52
ADCY1	KICH	3.31452	9.94876	0.000977491	0.00282966	2410.33	242.184	25	107	25
AIFM3	COAD	-1.44257	0.367911	8.92703e-07	7.73025e-06	448.142	1218.24	26	150209	26
AIFM3	PRAD	-1.27654	0.412784	4.32015e-06	3.3249e-05	12.7902	31.1275	52	150209	52
AIFM3	KIRC	0.271047	1.20668	0.158568	0.206208	14.7278	12.1881	72	150209	72
AIFM3	LUAD	0.319194	1.24763	0.132772	0.182646	29.8104	23.8737	58	150209	58
AIFM3	STAD	0.623109	1.54019	0.0279923	0.0757335	16.5622	10.7183	32	150209	32
AIFM3	THCA	0.685103	1.60782	0.00660323	0.0139943	22.2236	13.7844	59	150209	59
AIFM3	LUSC	0.991022	1.98759	0.000548184	0.00117579	55.0755	27.66	51	150209	51
AIFM3	KIRP	1.06025	2.0853	0.00718509	0.0191461	36.8856	17.6364	32	150209	32
AIFM3	BRCA	1.20445	2.3045	5.1616e-08	1.78814e-07	25.1568	10.8598	114	150209	114
AIFM3	LIHC	1.25779	2.39129	0.00294715	0.00874831	44.6814	18.6269	50	150209	50
AIFM3	HNSC	1.2946	2.45309	0.0628571	0.118395	36.0141	14.6219	43	150209	43
AIFM3	KICH	2.20152	4.59964	0.0187758	0.0365423	96.6815	20.9411	25	150209	25
AIFM3	ESCA	2.29547	4.90914	0.00114553	0.0280654	29.9886	6.02909	11	150209	11
AIFM3	BLCA	4.17083	18.0112	0.294586	0.450084	930.706	51.5792	19	150209	19
AK5	STAD	-3.15655	0.112146	0.000581943	0.00431572	6.99731	63.1866	32	26289	32
AK5	KICH	-2.96228	0.128311	2.92732e-12	2.23839e-10	4.42698	35.1813	25	26289	25
AK5	BRCA	-2.59647	0.165342	5.99491e-25	2.06142e-23	231.544	1400.9	114	26289	114
AK5	ESCA	-1.98227	0.253091	0.110572	0.288891	7.48909	29.8856	11	26289	11
AK5	THCA	-0.954683	0.515955	0.00166813	0.0040733	5.25641	10.2815	59	26289	59
AK5	COAD	-0.81608	0.567983	0.216754	0.296851	12.7957	22.6043	26	26289	26
AK5	LIHC	-0.465024	0.724459	0.193399	0.278227	1.57919	2.21786	50	26289	50
AK5	HNSC	0.0452579	1.03187	0.935856	0.953786	21.6206	20.9498	43	26289	43
AK5	BLCA	0.212024	1.15831	0.706382	0.793092	23.8925	20.6134	19	26289	19
AK5	KIRC	0.221262	1.16575	0.85173	0.87728	44.0975	37.8133	72	26289	72
AK5	KIRP	0.356562	1.28037	0.624809	0.70123	39.0055	30.4423	32	26289	32
AK5	LUSC	0.871136	1.8291	0.0204562	0.0330219	9.64665	5.22865	51	26289	51
AK5	LUAD	1.10283	2.14776	0.115384	0.162235	10.4541	4.81402	58	26289	58
AK5	PRAD	2.10649	4.30642	0.000539597	0.00208738	276.105	64.0381	52	26289	52
AMPH	KICH	-5.9714	0.0159379	5.89225e-07	5.30167e-06	3.02916	196.234	25	273	25
AMPH	KIRC	-4.23898	0.0529591	3.11429e-13	2.22321e-12	10.0495	191.547	72	273	72
AMPH	KIRP	-3.4195	0.0934606	2.57092e-06	2.552e-05	13.895	149.643	32	273	32
AMPH	PRAD	-1.46201	0.362987	1.62462e-07	2.09639e-06	18.1251	50.1086	52	273	52
AMPH	STAD	-1.39564	0.380075	0.000608468	0.00445778	35.195	92.7632	32	273	32
AMPH	ESCA	-1.03118	0.489309	0.112322	0.291311	36.0097	73.6973	11	273	11
AMPH	LIHC	-0.991258	0.503039	0.00019078	0.000820624	5.58158	11.1945	50	273	50
AMPH	THCA	-0.414728	0.750161	0.101925	0.156439	9.43343	12.6085	59	273	59
AMPH	BLCA	-0.388045	0.764164	0.545241	0.663386	58.234	76.237	19	273	19
AMPH	HNSC	-0.0234127	0.983903	0.952674	0.965928	29.4106	29.8934	43	273	43
AMPH	BRCA	0.619092	1.53591	0.115731	0.159138	246.534	160.479	114	273	114
AMPH	LUSC	1.23183	2.34865	0.090755	0.126055	42.5996	18.0805	51	273	51
AMPH	COAD	1.45357	2.73884	0.44323	0.523014	110.971	40.4542	26	273	26
AMPH	LUAD	1.6405	3.11773	0.00321614	0.00674445	53.4609	17.0794	58	273	58
ANK3	COAD	-1.81198	0.284799	9.9819e-08	1.25556e-06	388.926	1365.87	26	288	26
ANK3	THCA	-1.16845	0.444899	1.66159e-18	1.36181e-16	1028.85	2312.67	59	288	59
ANK3	KIRC	-1.09811	0.467127	6.92065e-19	1.21332e-17	1877.27	4018.86	72	288	72
ANK3	KICH	-0.922159	0.527719	1.86051e-08	2.99023e-07	1417.92	2686.97	25	288	25
ANK3	LUAD	-0.78518	0.58028	6.8254e-05	0.000201154	981.122	1690.85	58	288	58
ANK3	LUSC	-0.721794	0.606343	8.43952e-07	2.91984e-06	912.319	1504.69	51	288	51
ANK3	LIHC	-0.717361	0.608209	0.0373267	0.0743668	261.093	429.347	50	288	50
ANK3	STAD	-0.714232	0.60953	0.000817964	0.00547247	641.438	1052.41	32	288	32
ANK3	HNSC	-0.630549	0.64593	5.7927e-05	0.000384027	1100.89	1704.4	43	288	43
ANK3	KIRP	-0.257565	0.836498	0.219878	0.316974	2981.3	3564.04	32	288	32
ANK3	ESCA	-0.171342	0.888016	0.644374	0.76839	1168.33	1315.68	11	288	11
ANK3	BLCA	0.069259	1.04918	0.796653	0.8613	618.417	589.426	19	288	19
ANK3	BRCA	0.248163	1.18769	0.0510249	0.0765861	1377.13	1159.48	114	288	114
ANK3	PRAD	0.314059	1.2432	0.0981663	0.167706	2233.78	1796.78	52	288	52
ANKS1B	COAD	-3.3415	0.0986524	0.0012914	0.00380746	3.17358	33.083	26	56899	26
ANKS1B	ESCA	-3.08617	0.117753	0.0614019	0.213798	9.2374	79.1968	11	56899	11
ANKS1B	STAD	-2.66724	0.157427	0.000309422	0.00273211	16.2307	103.635	32	56899	32
ANKS1B	HNSC	-2.46976	0.180522	1.22683e-06	1.5312e-05	3.58404	20.3078	43	56899	43
ANKS1B	KICH	-2.45493	0.182386	0.00214908	0.00554916	17.0151	93.74	25	56899	25
ANKS1B	THCA	-2.26359	0.208253	1.70301e-20	2.48335e-18	43.6582	210.021	59	56899	59
ANKS1B	BLCA	-2.09694	0.233754	0.0346327	0.106243	18.7987	80.7486	19	56899	19
ANKS1B	LUSC	-1.14353	0.45265	7.7793e-06	2.2867e-05	7.53189	16.7605	51	56899	51
ANKS1B	LUAD	-0.724422	0.605239	0.000855014	0.00202269	10.5771	17.541	58	56899	58
ANKS1B	PRAD	-0.360071	0.779126	0.113826	0.189032	44.417	57.037	52	56899	52
ANKS1B	KIRC	0.524214	1.43815	0.00407476	0.00710363	137.346	95.4713	72	56899	72
ANKS1B	BRCA	0.760517	1.6941	0.00013498	0.000305671	158.275	93.3865	114	56899	114
ANKS1B	KIRP	0.780817	1.7181	0.254261	0.355808	176.123	102.468	32	56899	32
ANKS1B	LIHC	3.25293	9.533	0.00475882	0.0132188	32.8857	3.36016	50	56899	50
ANXA2	PRAD	-1.14049	0.453604	8.4058e-17	7.59273e-14	4013.22	8847.52	52	302	52
ANXA2	LUAD	-0.228194	0.853703	0.0340767	0.055849	19137.6	22417.1	58	302	58
ANXA2	KICH	-0.204502	0.867838	0.516779	0.590124	5700.11	6568.19	25	302	25
ANXA2	BRCA	-0.130688	0.913395	0.14912	0.19872	14844.6	16252.1	114	302	114
ANXA2	HNSC	0.0617034	1.0437	0.627038	0.70852	28407.5	27218.1	43	302	43
ANXA2	LUSC	0.12338	1.08928	0.253131	0.309757	25583.3	23486.3	51	302	51
ANXA2	BLCA	0.21059	1.15716	0.504601	0.628315	17517.9	15138.7	19	302	19
ANXA2	COAD	0.345494	1.27059	0.038009	0.0688566	18182.6	14310.4	26	302	26
ANXA2	STAD	0.486779	1.40131	0.0241836	0.0679618	14822	10577.2	32	302	32
ANXA2	ESCA	0.697643	1.62185	0.171385	0.366811	13148.2	8106.87	11	302	11
ANXA2	KIRC	0.887025	1.84936	1.53839e-10	7.53851e-10	10919.1	5904.21	72	302	72
ANXA2	THCA	0.946302	1.92693	1.84727e-07	1.01948e-06	13882.5	7204.45	59	302	59
ANXA2	LIHC	1.30535	2.47144	6.34083e-06	4.2463e-05	9318.15	3770.27	50	302	50
ANXA2	KIRP	1.35877	2.56466	6.52196e-07	8.24962e-06	13319.1	5193.24	32	302	32
APLP1	ESCA	-4.69186	0.038691	0.0156844	0.104405	84.0286	2174.27	11	333	11
APLP1	COAD	-2.1895	0.219228	3.5491e-05	0.000174144	19.9078	91.1647	26	333	26
APLP1	STAD	-1.02033	0.493002	0.045613	0.108621	180.234	365.687	32	333	32
APLP1	KICH	-0.333072	0.793844	0.575648	0.643933	72.7509	91.6698	25	333	25
APLP1	KIRC	-0.321512	0.800231	0.330561	0.390053	78.8664	98.5795	72	333	72
APLP1	KIRP	-0.315624	0.803504	0.538872	0.626867	106.409	132.456	32	333	32
APLP1	PRAD	-0.121366	0.919317	0.662011	0.741071	83.4903	90.8265	52	333	52
APLP1	LUSC	0.4408	1.35736	0.179925	0.23009	135.523	99.8173	51	333	51
APLP1	HNSC	1.00114	2.00158	0.003185	0.0103464	58.7562	29.3049	43	333	43
APLP1	THCA	1.30896	2.47764	0.0241927	0.0443935	93.1024	37.5175	59	333	59
APLP1	LUAD	1.6885	3.22321	0.00153253	0.00345116	266.728	82.6835	58	333	58
APLP1	BRCA	2.52547	5.7576	0.00152502	0.00298773	268.397	46.5335	114	333	114
APLP1	BLCA	3.70992	13.0857	0.250182	0.406429	613.422	46.7849	19	333	19
APLP1	LIHC	4.76278	27.1482	0.0962539	0.161148	253.404	9.23779	50	333	50
APOC1	LUSC	-1.4269	0.371929	2.13338e-07	8.1214e-07	1713.36	4606.86	51	341	51
APOC1	LUAD	-1.3572	0.390338	1.56747e-06	6.25157e-06	2310.84	5920.25	58	341	58
APOC1	LIHC	-0.517093	0.698779	0.00847493	0.0214533	131541	188245	50	341	50
APOC1	HNSC	0.580067	1.49492	0.455632	0.55388	517.27	345.986	43	341	43
APOC1	BRCA	0.782797	1.72046	0.000302937	0.000655218	1116.24	648.762	114	341	114
APOC1	COAD	1.59306	3.01689	0.00307128	0.00801251	661.894	219.329	26	341	26
APOC1	PRAD	1.72233	3.29969	1.2094e-05	8.0651e-05	346	104.789	52	341	52
APOC1	THCA	1.84057	3.58152	0.000177476	0.000538065	2276.09	635.438	59	341	59
APOC1	STAD	2.59781	6.05366	6.22867e-06	0.000156904	611.934	101.002	32	341	32
APOC1	BLCA	2.64946	6.27431	0.0199686	0.0725712	1157.05	184.326	19	341	19
APOC1	ESCA	2.78925	6.91268	0.107183	0.2838	202.796	29.2512	11	341	11
APOC1	KICH	3.39362	10.5095	6.57906e-06	3.9971e-05	598.755	56.8822	25	341	25
APOC1	KIRC	5.46773	44.254	1.81873e-07	5.67524e-07	3062.58	69.1069	72	341	72
APOC1	KIRP	6.27959	77.6865	7.4646e-05	0.0004206	4148.01	53.2955	32	341	32
ARHGAP44	LUSC	-2.74311	0.149363	1.4108e-33	2.09941e-30	205.334	1375.31	51	9912	51
ARHGAP44	COAD	-2.57445	0.167886	8.69225e-11	4.81753e-09	287.647	1713.84	26	9912	26
ARHGAP44	LUAD	-1.7182	0.303927	4.14829e-30	2.41455e-27	440.628	1450.01	58	9912	58
ARHGAP44	KIRC	-0.668045	0.629359	5.3532e-05	0.000122128	198.572	315.573	72	9912	72
ARHGAP44	ESCA	-0.586553	0.665932	0.176281	0.371319	245.791	369.144	11	9912	11
ARHGAP44	HNSC	-0.517409	0.698625	0.231208	0.333084	86.6862	124.124	43	9912	43
ARHGAP44	BLCA	-0.515331	0.699633	0.153881	0.299492	101.811	145.564	19	9912	19
ARHGAP44	KIRP	-0.224532	0.855873	0.47735	0.569791	260.159	303.986	32	9912	32
ARHGAP44	BRCA	-0.150333	0.901042	0.131405	0.177918	198.953	220.814	114	9912	114
ARHGAP44	PRAD	-0.0846428	0.943018	0.410477	0.514021	347.247	368.235	52	9912	52
ARHGAP44	THCA	0.0784478	1.05588	0.441058	0.524301	803.753	761.21	59	9912	59
ARHGAP44	STAD	0.0957988	1.06866	0.70826	0.789971	382.681	358.089	32	9912	32
ARHGAP44	KICH	0.685983	1.6088	0.00801735	0.0174504	544.94	338.687	25	9912	25
ARHGAP44	LIHC	1.523	2.87387	0.0195241	0.0434354	135.608	47.1212	50	9912	50
ASPA	KICH	-3.99205	0.0628452	1.99259e-06	1.4607e-05	24.3955	389.675	25	443	25
ASPA	BLCA	-3.74754	0.0744524	2.24086e-07	6.5771e-05	8.29773	112.693	19	443	19
ASPA	LUSC	-3.69166	0.0773928	5.65313e-21	2.40427e-19	4.12538	54.4966	51	443	51
ASPA	HNSC	-3.63157	0.0806844	2.0924e-05	0.000161729	2.94137	37.5947	43	443	43
ASPA	BRCA	-3.51911	0.0872254	2.18404e-18	2.83032e-17	10.6125	122.713	114	443	114
ASPA	COAD	-3.42547	0.0930745	1.55196e-12	2.04575e-10	4.71272	51.6082	26	443	26
ASPA	ESCA	-3.12591	0.114553	0.00258752	0.0425653	9.56437	84.2659	11	443	11
ASPA	STAD	-2.61765	0.162933	1.39685e-09	5.26163e-07	15.0861	93.1044	32	443	32
ASPA	LUAD	-2.32158	0.200048	1.35717e-19	7.31837e-18	9.55435	48.1601	58	443	58
ASPA	PRAD	-2.23556	0.212339	1.95766e-09	5.31456e-08	15.2327	72.1088	52	443	52
ASPA	LIHC	-1.71692	0.304198	2.13599e-12	1.09989e-10	41.4823	136.595	50	443	50
ASPA	KIRP	-1.66499	0.315347	2.29012e-07	3.48236e-06	136.639	433.515	32	443	32
ASPA	THCA	-0.27017	0.829222	0.687342	0.747104	15.3723	18.5589	59	443	59
ASPA	KIRC	0.00422512	1.00293	0.975707	0.980003	406.258	405.069	72	443	72
ATL1	ESCA	-1.31329	0.402401	0.00335134	0.0475929	96.3851	239.673	11	51062	11
ATL1	BLCA	-1.20288	0.434407	0.000806256	0.00810587	167.667	386.097	19	51062	19
ATL1	STAD	-1.16554	0.445798	2.08524e-06	6.9152e-05	106.271	238.508	32	51062	32
ATL1	COAD	-1.11998	0.460102	1.84848e-08	3.18008e-07	138.695	301.562	26	51062	26
ATL1	HNSC	-0.971823	0.509861	0.000876618	0.00364175	118.57	232.65	43	51062	43
ATL1	KICH	-0.815518	0.568205	0.000342602	0.00115557	128.211	225.718	25	51062	25
ATL1	BRCA	-0.634134	0.644327	1.99863e-12	1.18774e-11	307.951	477.998	114	51062	114
ATL1	LUSC	-0.597721	0.660797	3.05974e-07	1.13544e-06	171.262	259.226	51	51062	51
ATL1	THCA	-0.144563	0.904654	0.0511814	0.0859565	122.129	135.012	59	51062	59
ATL1	LUAD	-0.12664	0.915962	0.216637	0.277528	235.805	257.448	58	51062	58
ATL1	KIRP	-0.119152	0.920728	0.403273	0.499683	180.343	195.878	32	51062	32
ATL1	KIRC	-0.0635022	0.956938	0.467778	0.527113	226.495	236.691	72	51062	72
ATL1	PRAD	0.0851685	1.06081	0.428527	0.531433	461.667	435.196	52	51062	52
ATL1	LIHC	0.378846	1.3003	0.0859205	0.147248	32.5201	24.9866	50	51062	50
ATP1A2	BLCA	-6.36227	0.0121553	0.001092	0.00989155	34.3624	2835.08	19	477	19
ATP1A2	ESCA	-4.93534	0.0326824	0.068304	0.225638	60.8993	1866.33	11	477	11
ATP1A2	COAD	-4.57135	0.0420616	0.0107787	0.0234742	52.9894	1262.08	26	477	26
ATP1A2	BRCA	-4.10296	0.058195	0.000350305	0.000750427	122.674	2109.6	114	477	114
ATP1A2	HNSC	-3.78829	0.0723789	0.00205486	0.00728289	364.008	5030.49	43	477	43
ATP1A2	STAD	-3.44688	0.0917033	0.000146995	0.00159663	178.122	1943.36	32	477	32
ATP1A2	LUSC	-3.39812	0.0948557	1.29583e-11	9.96329e-11	25.0143	264.663	51	477	51
ATP1A2	KIRP	-2.57794	0.16748	8.72137e-12	6.43787e-10	34.7873	208.208	32	477	32
ATP1A2	LUAD	-2.46397	0.181247	5.46465e-12	6.48743e-11	40.0949	221.669	58	477	58
ATP1A2	KICH	-1.7731	0.29258	0.0111262	0.0232277	49.9221	170.869	25	477	25
ATP1A2	PRAD	-1.53468	0.345156	6.98149e-08	1.04391e-06	705.089	2043	52	477	52
ATP1A2	KIRC	-0.516318	0.699154	0.0321399	0.0483439	151.299	216.446	72	477	72
ATP1A2	THCA	0.147494	1.10764	0.77915	0.824261	78.5303	70.8888	59	477	59
ATP1A2	LIHC	1.98725	3.9648	0.00343569	0.00998212	93.6116	23.5359	50	477	50
ATP1B1	KIRP	-1.3829	0.383447	2.04918e-12	1.93966e-10	17550.5	45770.5	32	481	32
ATP1B1	KIRC	-1.23219	0.425671	8.05569e-22	2.25491e-20	21960.9	51591.5	72	481	72
ATP1B1	PRAD	-1.11175	0.462734	2.5417e-08	4.57921e-07	1298.34	2805.92	52	481	52
ATP1B1	ESCA	-1.02147	0.492613	0.0740942	0.235165	8364.29	16979.5	11	481	11
ATP1B1	HNSC	-0.5622	0.677269	0.00731964	0.0202694	5909.16	8725.04	43	481	43
ATP1B1	KICH	-0.543506	0.686101	0.00369802	0.00888793	34375.7	50102.9	25	481	25
ATP1B1	COAD	-0.313164	0.804874	0.20296	0.280818	8889.84	11045	26	481	26
ATP1B1	BLCA	-0.284964	0.820762	0.473076	0.600749	2663.75	3245.48	19	481	19
ATP1B1	THCA	-0.275036	0.82643	0.0017472	0.00424381	12632.5	15285.6	59	481	59
ATP1B1	LUSC	0.385393	1.30622	0.0492113	0.0729927	6112.35	4679.41	51	481	51
ATP1B1	BRCA	0.478149	1.39295	0.000522236	0.00109268	4924.4	3535.19	114	481	114
ATP1B1	STAD	0.702523	1.62735	0.0287226	0.0772177	12889.6	7920.6	32	481	32
ATP1B1	LIHC	0.816417	1.76103	0.000474495	0.00182098	9678.7	5496.01	50	481	50
ATP1B1	LUAD	1.35362	2.55553	8.4123e-05	0.000243354	14104.1	5519	58	481	58
ATP2B1	COAD	-0.835161	0.56052	3.5804e-05	0.000175504	1274.11	2273.16	26	490	26
ATP2B1	THCA	-0.540234	0.687659	1.40904e-11	1.83463e-10	710.786	1033.68	59	490	59
ATP2B1	BRCA	-0.438649	0.737825	5.35001e-08	1.85084e-07	1278.02	1732.18	114	490	114
ATP2B1	KIRC	-0.282722	0.822038	0.000237422	0.000494633	1050.01	1277.35	72	490	72
ATP2B1	BLCA	-0.207518	0.866026	0.405275	0.538964	1447.41	1671.34	19	490	19
ATP2B1	LUAD	-0.174745	0.885924	0.177426	0.233756	1196.37	1350.44	58	490	58
ATP2B1	LIHC	-0.0912346	0.938719	0.485044	0.56587	850.379	905.9	50	490	50
ATP2B1	ESCA	0.037882	1.02661	0.914172	0.95138	1976.28	1925.06	11	490	11
ATP2B1	PRAD	0.289996	1.22264	0.00597053	0.0161577	1167.25	954.681	52	490	52
ATP2B1	STAD	0.393624	1.31369	0.0931328	0.183165	1585.05	1206.54	32	490	32
ATP2B1	KICH	0.467644	1.38285	0.0157012	0.0312559	1333.97	964.626	25	490	25
ATP2B1	KIRP	0.535455	1.4494	0.00953245	0.024286	1420.05	979.72	32	490	32
ATP2B1	LUSC	0.684082	1.60668	0.000971366	0.00199563	2347.22	1460.88	51	490	51
ATP2B1	HNSC	1.0373	2.05238	4.31892e-06	4.3951e-05	1724.38	840.133	43	490	43
ATP2B2	HNSC	-4.83885	0.0349431	0.0467815	0.0927658	9.1745	265.317	43	491	43
ATP2B2	STAD	-3.85882	0.0689255	0.0068382	0.0259323	2.90968	43.5656	32	491	32
ATP2B2	ESCA	-2.58593	0.166555	0.0522008	0.196559	2.72707	16.8738	11	491	11
ATP2B2	COAD	-2.01189	0.247948	7.2301e-05	0.000319991	1.88138	7.89113	26	491	26
ATP2B2	THCA	-0.72449	0.605211	0.00133992	0.00334084	1.77637	3.00036	59	491	59
ATP2B2	PRAD	-0.412063	0.751548	0.300439	0.407447	3.56734	4.77971	52	491	52
ATP2B2	LUAD	-0.323891	0.798912	0.374532	0.437234	2.5776	3.25156	58	491	58
ATP2B2	BRCA	0.151456	1.11069	0.904675	0.921305	40.3567	36.3249	114	491	114
ATP2B2	LIHC	0.379325	1.30073	0.055826	0.103548	2466.76	1896.41	50	491	50
ATP2B2	LUSC	0.841801	1.79229	0.0820262	0.115407	5.56611	3.06139	51	491	51
ATP2B2	BLCA	1.1428	2.2081	0.547737	0.66555	12.2663	5.50045	19	491	19
ATP2B2	KIRP	2.92012	7.5691	0.0146147	0.0347377	167.974	22.1053	32	491	32
ATP2B2	KIRC	3.33485	10.09	1.25202e-07	3.99351e-07	296.801	29.3252	72	491	72
ATP2B2	KICH	5.22686	37.4492	5.2698e-05	0.000233073	1331.91	35.4683	25	491	25
ATP6V1A	KIRC	-1.27698	0.41266	1.124e-14	9.93182e-14	3355.87	8132.44	72	523	72
ATP6V1A	KIRP	-0.704537	0.613639	0.000126777	0.000658623	4131.97	6733.6	32	523	32
ATP6V1A	COAD	-0.16117	0.894299	0.0251182	0.0480894	1358.98	1519.62	26	523	26
ATP6V1A	LUAD	-0.0251358	0.982728	0.715363	0.759131	2126.53	2163.9	58	523	58
ATP6V1A	HNSC	0.0137808	1.0096	0.898768	0.926044	2324.33	2302.23	43	523	43
ATP6V1A	ESCA	0.0546164	1.03858	0.746936	0.842257	2165.47	2085.02	11	523	11
ATP6V1A	STAD	0.18078	1.1335	0.283994	0.415918	1431.79	1263.15	32	523	32
ATP6V1A	THCA	0.190711	1.14133	0.0055761	0.0120305	2966.49	2599.15	59	523	59
ATP6V1A	LIHC	0.216566	1.16196	0.00462957	0.0129326	2045.26	1760.16	50	523	50
ATP6V1A	PRAD	0.219084	1.16399	0.00251197	0.00771051	2138.27	1837	52	523	52
ATP6V1A	LUSC	0.227994	1.17121	0.00307326	0.00579639	2505.39	2139.14	51	523	51
ATP6V1A	BRCA	0.543254	1.45726	7.93443e-09	3.02108e-08	2724.85	1869.82	114	523	114
ATP6V1A	BLCA	0.660278	1.58039	0.000244032	0.00375818	1902.7	1203.91	19	523	19
ATP6V1A	KICH	1.2409	2.36346	1.0475e-05	5.9423e-05	16018.1	6777.36	25	523	25
ATP6V1E1	KIRC	-0.431624	0.741427	6.33886e-17	8.00771e-16	3034.5	4092.82	72	529	72
ATP6V1E1	KIRP	-0.414722	0.750164	7.705e-05	0.000431686	2925.93	3900.42	32	529	32
ATP6V1E1	ESCA	-0.362626	0.777748	0.027212	0.139686	1250.69	1608.12	11	529	11
ATP6V1E1	STAD	-0.282963	0.821901	0.00163796	0.00898605	1548.56	1884.14	32	529	32
ATP6V1E1	COAD	-0.272195	0.828059	0.000828739	0.00258479	1865.67	2253.08	26	529	26
ATP6V1E1	LUAD	-0.240945	0.846191	0.00550681	0.0109406	2408.3	2846.06	58	529	58
ATP6V1E1	PRAD	-0.232114	0.851387	0.000113279	0.000548241	2237.42	2627.99	52	529	52
ATP6V1E1	BLCA	-0.141556	0.906541	0.179811	0.32774	2497.5	2754.99	19	529	19
ATP6V1E1	HNSC	0.0376244	1.02642	0.629273	0.710562	2697.75	2628.3	43	529	43
ATP6V1E1	BRCA	0.0780782	1.05561	0.236083	0.296296	2417.48	2290.12	114	529	114
ATP6V1E1	LUSC	0.123685	1.08951	0.109338	0.148525	3109.89	2854.37	51	529	51
ATP6V1E1	THCA	0.284433	1.21793	0.00148212	0.00366578	2774.93	2278.37	59	529	59
ATP6V1E1	LIHC	0.541387	1.45537	2.67432e-07	2.77594e-06	2570.8	1766.39	50	529	50
ATP6V1E1	KICH	0.634707	1.55262	1.84183e-06	1.3722e-05	6866.1	4422.22	25	529	25
ATP6V1G2	COAD	-2.68444	0.155562	3.8823e-05	0.000188359	6.66366	43.379	26	534	26
ATP6V1G2	KICH	-2.61286	0.163474	2.0406e-08	3.23463e-07	7.18471	44.4618	25	534	25
ATP6V1G2	STAD	-2.35787	0.195079	0.000635947	0.0046067	11.3495	58.5918	32	534	32
ATP6V1G2	ESCA	-2.16372	0.22318	0.106763	0.283259	6.95951	31.5315	11	534	11
ATP6V1G2	HNSC	-1.5378	0.34441	0.00143334	0.00545141	4.65576	13.7084	43	534	43
ATP6V1G2	KIRP	-1.40707	0.377076	8.26564e-08	1.4906e-06	17.7318	47.1896	32	534	32
ATP6V1G2	KIRC	-1.40404	0.377871	1.59556e-17	2.25538e-16	18.3842	48.8166	72	534	72
ATP6V1G2	PRAD	-0.939997	0.521234	2.5562e-05	0.000152222	19.8135	38.1046	52	534	52
ATP6V1G2	THCA	-0.698259	0.616316	4.1595e-05	0.000143759	69.3612	112.604	59	534	59
ATP6V1G2	LUSC	-0.47021	0.721859	0.0712776	0.101724	11.2107	15.5688	51	534	51
ATP6V1G2	LUAD	0.0322652	1.02262	0.906273	0.922637	13.9906	13.6789	58	534	58
ATP6V1G2	LIHC	0.125177	1.09064	0.529006	0.606997	10.3502	9.48166	50	534	50
ATP6V1G2	BLCA	0.590472	1.50574	0.666603	0.762314	30.6828	20.3436	19	534	19
ATP6V1G2	BRCA	0.668582	1.58951	0.00220232	0.00420719	45.9135	28.8482	114	534	114
ATP8A1	LUSC	-2.70839	0.153001	4.64792e-20	1.71138e-18	252.073	1648.08	51	10396	51
ATP8A1	HNSC	-1.89434	0.268996	0.000225822	0.00118448	100.369	373.396	43	10396	43
ATP8A1	ESCA	-1.37923	0.384424	0.0329935	0.154658	897.394	2334.54	11	10396	11
ATP8A1	LUAD	-1.22229	0.428602	1.59933e-13	2.65304e-12	864.359	2016.83	58	10396	58
ATP8A1	COAD	-1.19787	0.435918	3.82771e-07	3.81859e-06	682.024	1564.7	26	10396	26
ATP8A1	BRCA	-0.860308	0.550835	7.4585e-06	1.9921e-05	328.95	597.266	114	10396	114
ATP8A1	BLCA	-0.665527	0.630458	0.10393	0.228288	184.18	292.195	19	10396	19
ATP8A1	THCA	-0.465713	0.724113	0.000180602	0.000546787	3092.94	4271.39	59	10396	59
ATP8A1	KIRC	0.146937	1.10722	0.310321	0.37334	783.279	707.421	72	10396	72
ATP8A1	STAD	0.359623	1.28309	0.16929	0.285882	634.636	494.593	32	10396	32
ATP8A1	LIHC	0.399412	1.31897	0.31178	0.405522	140.273	106.326	50	10396	50
ATP8A1	PRAD	0.664591	1.58512	7.92222e-07	7.8794e-06	2366.81	1493.11	52	10396	52
ATP8A1	KIRP	0.875225	1.83429	0.00139012	0.00487687	1170.56	638.107	32	10396	32
ATP8A1	KICH	1.62842	3.09175	4.24295e-06	2.7607e-05	1721.61	556.772	25	10396	25
BAX	COAD	0.134408	1.09764	0.272119	0.358024	1238.26	1128.1	26	581	26
BAX	LUAD	0.144401	1.10527	0.068278	0.10288	841.653	761.481	58	581	58
BAX	LUSC	0.170755	1.12565	0.0569732	0.0832634	946.528	840.863	51	581	51
BAX	KICH	0.195084	1.14479	0.219433	0.295347	620.84	542.305	25	581	25
BAX	PRAD	0.280329	1.21447	0.000197657	0.000883652	727.238	598.793	52	581	52
BAX	HNSC	0.487435	1.40195	0.0027096	0.00908297	978.406	697.861	43	581	43
BAX	STAD	0.521008	1.43496	0.00859668	0.0308899	804.757	560.793	32	581	32
BAX	LIHC	0.705159	1.63032	5.1487e-05	0.000262112	1085.89	666.02	50	581	50
BAX	BLCA	0.720051	1.64724	0.0240729	0.0827032	1447.14	878.483	19	581	19
BAX	BRCA	0.778705	1.71559	7.86709e-15	6.30125e-14	536.861	312.889	114	581	114
BAX	THCA	1.14627	2.21341	2.67105e-15	8.89688e-14	1257.66	568.146	59	581	59
BAX	KIRC	1.19028	2.28198	1.35685e-19	2.66878e-18	852.163	373.376	72	581	72
BAX	ESCA	1.26811	2.40846	5.2829e-05	0.00716683	492.983	204.63	11	581	11
BAX	KIRP	1.43737	2.70827	3.29766e-12	2.8613e-10	1328.47	490.461	32	581	32
BCAS1	KICH	-2.89055	0.134852	0.000153839	0.000584046	33.6117	249.89	25	8537	25
BCAS1	HNSC	-2.62933	0.161619	3.9216e-05	0.000274818	119.393	739.245	43	8537	43
BCAS1	COAD	-2.12873	0.228659	2.28301e-10	9.94178e-09	957.825	4189.22	26	8537	26
BCAS1	KIRC	-1.80579	0.286024	0.000316077	0.000647155	50.4879	176.766	72	8537	72
BCAS1	KIRP	-1.41214	0.375755	0.0168995	0.039226	45.6877	121.755	32	8537	32
BCAS1	ESCA	-1.31601	0.401643	0.101598	0.275835	981.324	2443.42	11	8537	11
BCAS1	STAD	-1.03674	0.487428	0.0352304	0.0898837	1387.25	2846.17	32	8537	32
BCAS1	THCA	-0.559021	0.678763	0.199013	0.274793	2.27518	3.39928	59	8537	59
BCAS1	BLCA	-0.490691	0.711684	0.391727	0.526182	1386.5	1948.24	19	8537	19
BCAS1	LUSC	-0.200239	0.870406	0.663021	0.707314	132.618	152.378	51	8537	51
BCAS1	PRAD	0.0375554	1.02637	0.824574	0.872567	1849.27	1801.74	52	8537	52
BCAS1	BRCA	2.54342	5.82971	6.2436e-05	0.000147837	979.854	167.997	114	8537	114
BCAS1	LUAD	2.68714	6.44037	0.0214496	0.0369441	879.664	136.502	58	8537	58
BCAS1	LIHC	2.75748	6.76214	0.0105491	0.0258574	89.6419	13.1712	50	8537	50
BIN1	BLCA	-2.72989	0.150738	5.038e-05	0.00133882	394.043	2614.65	19	274	19
BIN1	BRCA	-1.96865	0.255492	0.00124321	0.00246419	289.23	1132.34	114	274	114
BIN1	HNSC	-1.70237	0.307281	0.00523065	0.0154512	1430	4653.94	43	274	43
BIN1	KICH	-1.01035	0.496425	0.00590711	0.0133581	810.77	1633.32	25	274	25
BIN1	PRAD	-0.551522	0.6823	9.5858e-05	0.000475507	1157.41	1696.39	52	274	52
BIN1	LUSC	-0.534661	0.690321	0.000713875	0.00150153	550.913	798.099	51	274	51
BIN1	THCA	-0.50555	0.704392	4.83508e-07	2.45193e-06	937.993	1331.68	59	274	59
BIN1	KIRC	-0.168939	0.889496	0.241218	0.299014	1431.96	1609.87	72	274	72
BIN1	COAD	-0.0348805	0.976113	0.772883	0.820581	1129.79	1157.44	26	274	26
BIN1	LUAD	0.0837613	1.05978	0.326176	0.387596	825.965	779.37	58	274	58
BIN1	ESCA	0.350309	1.27483	0.52751	0.678044	1063.74	834.397	11	274	11
BIN1	LIHC	0.446578	1.3628	0.00157002	0.00508099	1536.34	1127.31	50	274	50
BIN1	STAD	0.478662	1.39345	0.0462101	0.109708	1611.94	1156.77	32	274	32
BIN1	KIRP	0.728305	1.65669	0.000872968	0.00328513	4251.19	2566.03	32	274	32
BRINP1	BLCA	-2.35568	0.195375	0.0468001	0.130635	9.65859	49.8479	19	1620	19
BRINP1	BRCA	-1.97728	0.253968	5.50334e-13	3.51115e-12	56.4104	222.41	114	1620	114
BRINP1	STAD	-0.898595	0.536409	0.0845371	0.170906	6.79963	12.7626	32	1620	32
BRINP1	HNSC	-0.868927	0.547554	0.0632809	0.118951	33.7449	61.7111	43	1620	43
BRINP1	ESCA	-0.778345	0.583035	0.123708	0.306674	3.83311	6.64592	11	1620	11
BRINP1	LUSC	-0.599938	0.659782	0.274417	0.332312	39.0734	59.2733	51	1620	51
BRINP1	LIHC	-0.466878	0.723529	0.306364	0.400167	15.1455	20.9711	50	1620	50
BRINP1	COAD	-0.445343	0.73441	0.139408	0.205993	5.48529	7.50514	26	1620	26
BRINP1	PRAD	-0.289552	0.818156	0.280953	0.386721	76.7487	93.8291	52	1620	52
BRINP1	KICH	0.342538	1.26799	0.662063	0.721715	74.392	58.6483	25	1620	25
BRINP1	KIRC	0.866615	1.82338	0.189331	0.240709	131.799	72.2374	72	1620	72
BRINP1	KIRP	1.33231	2.51806	0.113062	0.188005	233.501	92.6704	32	1620	32
BRINP1	LUAD	1.33378	2.52062	0.108758	0.154388	176.777	70.0721	58	1620	58
BRINP1	THCA	3.31959	9.98383	1.10214e-06	5.20429e-06	168.826	16.82	59	1620	59
CA12	COAD	-2.12302	0.229566	3.39344e-11	2.31477e-09	2586.91	11269	26	771	26
CA12	PRAD	-1.35528	0.390859	5.5314e-05	0.000295009	240.299	614.954	52	771	52
CA12	KIRP	-1.31607	0.401629	2.08362e-06	2.1589e-05	10308.8	25667.8	32	771	32
CA12	BLCA	-0.731866	0.602125	0.0567116	0.149315	1895.3	3147.75	19	771	19
CA12	STAD	-0.69192	0.61903	0.238933	0.367408	977.5	1579.15	32	771	32
CA12	KIRC	-0.420276	0.747282	0.00184122	0.00337341	17393.3	23275.5	72	771	72
CA12	ESCA	0.101872	1.07316	0.889056	0.936356	3383.2	3152.53	11	771	11
CA12	HNSC	0.329099	1.25623	0.0867239	0.153298	6131.78	4881.08	43	771	43
CA12	LUAD	1.25155	2.38097	0.00483604	0.00974001	936.65	393.332	58	771	58
CA12	KICH	1.78649	3.44975	5.58117e-07	5.08472e-06	69360.2	20105.8	25	771	25
CA12	BRCA	1.91066	3.75981	1.0901e-10	5.20741e-10	11203.9	2979.82	114	771	114
CA12	THCA	2.39934	5.27563	0.000141149	0.000437536	1623.31	307.619	59	771	59
CA12	LIHC	2.56697	5.92564	0.00835625	0.0212046	543.945	91.7119	50	771	50
CA12	LUSC	3.27956	9.71061	3.20501e-08	1.40829e-07	3833.1	394.643	51	771	51
CABP1	KICH	-3.89631	0.0671574	1.37924e-06	1.0758e-05	8.74925	131.669	25	9478	25
CABP1	BRCA	-2.59171	0.165889	7.19769e-18	8.7106e-17	4.39505	26.9968	114	9478	114
CABP1	BLCA	-1.81355	0.28449	0.00047612	0.00575453	15.4837	54.6777	19	9478	19
CABP1	ESCA	-1.38002	0.384213	0.0802765	0.245034	15.6615	40.9227	11	9478	11
CABP1	PRAD	-0.978989	0.507335	2.5214e-05	0.000150694	12.698	25.1259	52	9478	52
CABP1	COAD	-0.855247	0.552771	0.0281282	0.053076	13.7734	24.998	26	9478	26
CABP1	KIRP	-0.360611	0.778835	0.406109	0.502662	142.378	182.837	32	9478	32
CABP1	STAD	0.318178	1.24676	0.572499	0.679471	21.3586	17.1115	32	9478	32
CABP1	KIRC	0.463731	1.3791	0.135959	0.179703	166.777	120.904	72	9478	72
CABP1	LUAD	0.639989	1.55832	0.243136	0.305935	4.03261	2.55197	58	9478	58
CABP1	HNSC	0.670733	1.59188	0.374338	0.474853	4.86191	3.01701	43	9478	43
CABP1	THCA	0.702933	1.62781	0.0227778	0.0421143	6.80625	4.14266	59	9478	59
CABP1	LUSC	1.02543	2.03557	0.149315	0.195653	7.64775	3.70618	51	9478	51
CABP1	LIHC	2.84402	7.1802	0.00739781	0.0191419	7.87203	1.01028	50	9478	50
CALB1	KICH	-10.3623	0.000759717	0.000501235	0.00158931	4.11668	5550.22	25	793	25
CALB1	KIRP	-9.09547	0.00182806	3.81986e-07	5.29932e-06	16.7566	9220.92	32	793	32
CALB1	KIRC	-6.606	0.0102659	1.21249e-12	7.93377e-12	85.5125	8339.42	72	793	72
CALB1	LIHC	-2.28347	0.205403	0.279414	0.372817	0.8031	4.29673	50	793	50
CALB1	THCA	-1.41185	0.375828	0.169004	0.239783	0.906792	2.57886	59	793	59
CALB1	PRAD	-0.921138	0.528092	0.0240934	0.0523458	0.583235	1.19378	52	793	52
CALB1	ESCA	0.583667	1.49865	0.698579	0.807529	78.8194	52.5602	11	793	11
CALB1	BRCA	1.29813	2.45909	0.42724	0.486435	3.46453	1.34953	114	793	114
CALB1	BLCA	1.64302	3.1232	0.427494	0.5594	59.7231	19.0544	19	793	19
CALB1	COAD	2.13401	4.38934	0.377575	0.458148	25.9939	5.84483	26	793	26
CALB1	LUAD	3.45017	10.9296	0.182152	0.239219	17.234	1.48597	58	793	58
CALB1	LUSC	4.95093	30.9299	0.0129108	0.0216464	184.859	5.87992	51	793	51
CALB1	STAD	5.42216	42.8778	0.182509	0.301673	345.721	7.96526	32	793	32
CALB1	HNSC	7.03989	131.589	0.0268035	0.0588908	532.879	3.95034	43	793	43
CAMK2A	KIRP	-5.41798	0.0233898	3.03764e-07	4.42189e-06	1.2392	57.1556	32	815	32
CAMK2A	KICH	-5.21706	0.0268848	0.000296091	0.00102225	0.746428	31.3835	25	815	25
CAMK2A	BLCA	-4.48495	0.0446576	0.00148688	0.0121376	7.08249	160.735	19	815	19
CAMK2A	KIRC	-4.02644	0.0613648	1.82471e-11	1.01381e-10	2.6213	44.2462	72	815	72
CAMK2A	STAD	-3.6564	0.0793073	0.000653014	0.0046869	7.57824	96.7163	32	815	32
CAMK2A	BRCA	-3.092	0.117278	0.349835	0.409744	8.76508	75.4905	114	815	114
CAMK2A	HNSC	-2.7559	0.148044	0.0028325	0.00942823	67.6014	457.205	43	815	43
CAMK2A	ESCA	-2.36075	0.194689	0.262749	0.463244	7.06945	36.7251	11	815	11
CAMK2A	COAD	-2.27512	0.206595	0.000342724	0.00121856	4.97455	24.4628	26	815	26
CAMK2A	PRAD	-2.12058	0.229955	0.00315223	0.0093732	7.94029	34.8647	52	815	52
CAMK2A	LUAD	-1.94563	0.259601	7.28575e-13	1.04482e-11	8.48302	32.9624	58	815	58
CAMK2A	LUSC	-1.75668	0.295927	7.69089e-10	4.41322e-09	11.8126	40.1553	51	815	51
CAMK2A	THCA	1.69066	3.22804	0.205707	0.282646	4.03123	1.17979	59	815	59
CAMK2A	LIHC	1.78503	3.44626	0.0296535	0.0613732	17.7487	5.07916	50	815	50
CAMK2B	HNSC	-2.76139	0.147482	0.00176998	0.00646242	77.2516	524.381	43	816	43
CAMK2B	STAD	-2.00476	0.249177	1.93559e-06	6.4836e-05	6.7741	27.4872	32	816	32
CAMK2B	LIHC	-0.932096	0.524096	0.00512209	0.0140694	157.933	301.434	50	816	50
CAMK2B	KIRC	-0.733944	0.601258	0.0165713	0.0261947	31.0533	51.7136	72	816	72
CAMK2B	BRCA	-0.595716	0.661716	0.269151	0.331601	98.5733	149.017	114	816	114
CAMK2B	COAD	-0.352418	0.78327	0.672055	0.73473	14.5345	18.5839	26	816	26
CAMK2B	ESCA	-0.0173242	0.988064	0.9855	0.991439	46.4944	47.0573	11	816	11
CAMK2B	THCA	0.193861	1.14382	0.072578	0.11693	1014.84	887.227	59	816	59
CAMK2B	KIRP	0.557166	1.47138	0.232633	0.331569	111.859	75.9911	32	816	32
CAMK2B	PRAD	0.66224	1.58254	0.0151256	0.035366	442.116	279.335	52	816	52
CAMK2B	BLCA	2.30335	4.93601	0.0879637	0.204252	26.4575	5.28035	19	816	19
CAMK2B	LUAD	3.11914	8.68872	0.0737176	0.110128	54.2814	6.15885	58	816	58
CAMK2B	KICH	3.16787	8.98719	7.3539e-05	0.000309951	442.381	49.1346	25	816	25
CAMK2B	LUSC	3.89359	14.8624	0.0227779	0.0363741	59.1027	3.88339	51	816	51
CAMK2G	STAD	-1.26687	0.415562	0.000792198	0.00534536	1069.85	2574.61	32	818	32
CAMK2G	COAD	-1.02942	0.489906	0.00182285	0.00511757	1012.37	2066.57	26	818	26
CAMK2G	KICH	-0.932451	0.523968	6.33423e-07	5.62711e-06	410.918	784.334	25	818	25
CAMK2G	PRAD	-0.897307	0.536888	2.44883e-08	4.42815e-07	1033.66	1925.36	52	818	52
CAMK2G	BLCA	-0.88901	0.539985	0.0317631	0.1002	1565.18	2898.65	19	818	19
CAMK2G	KIRP	-0.68325	0.622761	3.96641e-07	5.47193e-06	621.36	997.812	32	818	32
CAMK2G	ESCA	-0.639248	0.642047	0.30234	0.50178	1021.83	1591.57	11	818	11
CAMK2G	KIRC	-0.506058	0.704144	1.0372e-08	3.82963e-08	574.025	815.251	72	818	72
CAMK2G	HNSC	-0.432779	0.740833	0.00787935	0.0215685	764.612	1032.13	43	818	43
CAMK2G	BRCA	-0.268676	0.830081	0.027174	0.0429819	719.566	866.883	114	818	114
CAMK2G	THCA	-0.220982	0.857981	6.9424e-05	0.000229003	523.565	610.246	59	818	59
CAMK2G	LUSC	-0.218129	0.85968	0.0401718	0.0607774	870.129	1012.17	51	818	51
CAMK2G	LUAD	0.0551697	1.03898	0.443698	0.50671	1023.65	985.24	58	818	58
CAMK2G	LIHC	0.552683	1.46681	5.06879e-09	9.25346e-08	548.899	374.18	50	818	50
CAMK4	KICH	-1.93843	0.260901	0.000139388	0.000536357	4.34576	16.94	25	814	25
CAMK4	LIHC	-1.91689	0.264825	6.23978e-09	1.11066e-07	4.17309	16.0355	50	814	50
CAMK4	PRAD	-1.20992	0.432293	0.00186962	0.00600404	40.6885	94.2538	52	814	52
CAMK4	COAD	-1.03905	0.486649	0.00224054	0.00611765	13.6996	28.2564	26	814	26
CAMK4	THCA	-1.02817	0.490331	0.0233323	0.0430107	7.29179	14.9751	59	814	59
CAMK4	KIRP	-0.813139	0.569142	0.016591	0.0386095	6.26082	11.0762	32	814	32
CAMK4	BLCA	-0.300942	0.811722	0.628786	0.732094	20.3534	25.0975	19	814	19
CAMK4	STAD	-0.176412	0.884901	0.554829	0.66444	30.3855	34.3508	32	814	32
CAMK4	KIRC	0.207572	1.15474	0.232215	0.288972	22.9315	19.8451	72	814	72
CAMK4	LUAD	0.237723	1.17913	0.270061	0.334178	22.3953	18.9779	58	814	58
CAMK4	LUSC	0.38669	1.30739	0.195194	0.246948	35.8754	27.417	51	814	51
CAMK4	ESCA	0.4468	1.36301	0.465535	0.62647	28.8967	21.174	11	814	11
CAMK4	HNSC	0.787883	1.72654	0.00469824	0.0141623	20.8028	12.0067	43	814	43
CAMK4	BRCA	1.24423	2.36893	1.4795e-05	3.784e-05	22.0295	9.24156	114	814	114
CAMKK1	BLCA	-0.96402	0.512626	0.00620098	0.0315667	230.73	450.189	19	84254	19
CAMKK1	PRAD	-0.453895	0.730069	0.0489584	0.0946127	235.021	321.954	52	84254	52
CAMKK1	LUAD	-0.452029	0.731014	0.000210843	0.000564855	179.942	246.191	58	84254	58
CAMKK1	STAD	-0.250834	0.84041	0.259122	0.389278	143.67	170.972	32	84254	32
CAMKK1	BRCA	-0.181581	0.881736	0.0284746	0.0448919	210.785	239.071	114	84254	114
CAMKK1	LUSC	0.00636232	1.00442	0.958738	0.96539	251.339	250.233	51	84254	51
CAMKK1	HNSC	0.126817	1.09188	0.600796	0.68679	370.028	338.882	43	84254	43
CAMKK1	LIHC	0.301026	1.23202	0.220727	0.309441	42.4293	34.42	50	84254	50
CAMKK1	THCA	0.373982	1.29592	0.000617311	0.00165308	533.286	411.487	59	84254	59
CAMKK1	ESCA	0.394657	1.31463	0.407617	0.577665	233.65	177.707	11	84254	11
CAMKK1	COAD	0.41392	1.3323	0.0146693	0.0304807	273.589	205.326	26	84254	26
CAMKK1	KICH	0.478127	1.39293	0.0183133	0.0357556	196.437	140.996	25	84254	25
CAMKK1	KIRP	1.03213	2.04504	0.000496808	0.00204757	263.02	128.563	32	84254	32
CAMKK1	KIRC	1.22907	2.34416	1.57427e-16	1.8686e-15	276.937	118.082	72	84254	72
CAMKK2	BLCA	-0.384136	0.766238	0.0392663	0.11582	1198.88	1564.66	19	10645	19
CAMKK2	LUAD	-0.294426	0.815397	8.64401e-06	3.0293e-05	1193.15	1463.3	58	10645	58
CAMKK2	BRCA	-0.268319	0.830286	3.75565e-10	1.68169e-09	1527.72	1840.01	114	10645	114
CAMKK2	ESCA	-0.232455	0.851185	0.0882493	0.256294	1276.16	1499.3	11	10645	11
CAMKK2	THCA	-0.223717	0.856356	0.00215254	0.00512809	995.509	1162.51	59	10645	59
CAMKK2	COAD	-0.161821	0.893896	0.00312894	0.00814334	1391.96	1557.2	26	10645	26
CAMKK2	LUSC	-0.113913	0.924078	0.0821345	0.115543	1450.89	1570.1	51	10645	51
CAMKK2	STAD	-0.0279307	0.980826	0.766958	0.834508	1244.64	1268.97	32	10645	32
CAMKK2	LIHC	0.0817338	1.05829	0.377557	0.462725	1404.55	1327.19	50	10645	50
CAMKK2	HNSC	0.393426	1.31351	7.39096e-07	1.0044e-05	1398.9	1064.99	43	10645	43
CAMKK2	KIRC	0.508516	1.42259	1.07942e-13	8.24567e-13	1416.2	995.482	72	10645	72
CAMKK2	KIRP	0.63501	1.55295	9.88727e-07	1.16e-05	1746.14	1124.37	32	10645	32
CAMKK2	KICH	0.846575	1.79823	9.7437e-05	0.000393519	1658.23	922.105	25	10645	25
CAMKK2	PRAD	1.71435	3.28149	2.50015e-10	9.51808e-09	8688.1	2647.54	52	10645	52
CAMKV	KICH	-2.78539	0.145048	0.001269	0.00353156	0.039808	0.863872	25	79012	25
CAMKV	KIRC	-0.421078	0.746867	0.582757	0.636861	0.577067	0.806543	72	79012	72
CAMKV	THCA	0.00933788	1.00649	0.983307	0.987145	2.40889	2.39271	59	79012	59
CAMKV	HNSC	0.811662	1.75523	0.0458915	0.0913103	1.32388	0.711219	43	79012	43
CAMKV	BRCA	0.935631	1.91273	0.325242	0.385421	2.87391	1.4548	114	79012	114
CAMKV	KIRP	1.09887	2.14187	0.155629	0.242713	1.77043	0.773269	32	79012	32
CAMKV	STAD	1.24921	2.37712	0.238024	0.366321	6.19116	2.54655	32	79012	32
CAMKV	PRAD	1.63751	3.11128	0.0199551	0.0447368	1.36316	0.370275	52	79012	52
CAMKV	LUAD	2.36102	5.13733	0.0154295	0.0275861	2.61787	0.429043	58	79012	58
CAMKV	LUSC	2.54759	5.84657	0.00198229	0.00386676	3.01674	0.433088	51	79012	51
CAMKV	ESCA	2.57517	5.95942	0.108766	0.28622	11.233	1.80169	11	79012	11
CAMKV	LIHC	3.54657	11.6849	0.0707903	0.125472	1.77304	0.060296	50	79012	50
CAMKV	COAD	4.45882	21.9907	0.0250117	0.0479137	27.1487	1.1391	26	79012	26
CAMKV	BLCA	6.08954	68.0981	0.325987	0.471568	37.4697	0.4517	19	79012	19
CARNS1	ESCA	-3.48445	0.0893463	0.00180479	0.0355134	29.5218	331.439	11	57571	11
CARNS1	HNSC	-2.80144	0.143444	0.00530457	0.0156208	46.3389	323.643	43	57571	43
CARNS1	LUSC	-1.76045	0.295157	0.0179567	0.0293179	21.745	73.9115	51	57571	51
CARNS1	COAD	-1.13176	0.456358	0.013533	0.0284775	15.9479	35.0652	26	57571	26
CARNS1	BRCA	-1.12337	0.459021	0.233283	0.293188	27.5526	60.1426	114	57571	114
CARNS1	STAD	-0.831529	0.561933	0.00893174	0.0317975	62.3517	111.037	32	57571	32
CARNS1	KIRP	-0.531252	0.691954	0.0705659	0.127905	20.1894	29.2219	32	57571	32
CARNS1	BLCA	-0.424023	0.745343	0.349531	0.488325	24.345	32.697	19	57571	19
CARNS1	PRAD	-0.396013	0.759956	0.379144	0.483127	36.4039	47.9342	52	57571	52
CARNS1	LUAD	-0.203666	0.868341	0.643994	0.6962	47.216	54.3901	58	57571	58
CARNS1	KIRC	-0.11348	0.924356	0.647975	0.697608	19.6696	21.2875	72	57571	72
CARNS1	KICH	-0.0225399	0.984498	0.944892	0.956591	26.9357	27.3614	25	57571	25
CARNS1	THCA	1.60412	3.0401	6.23981e-09	4.61952e-08	1241.7	408.373	59	57571	59
CARNS1	LIHC	1.76865	3.40736	0.0299508	0.0618976	89.2603	26.1257	50	57571	50
CBX2	KICH	-0.825776	0.564179	0.00468178	0.0109206	39.6232	70.3089	25	84733	25
CBX2	KIRP	-0.0384453	0.973704	0.926934	0.945263	53.3577	54.8014	32	84733	32
CBX2	KIRC	0.01036	1.00721	0.951993	0.960901	56.4455	56.0409	72	84733	72
CBX2	PRAD	1.06658	2.09446	0.00175018	0.0056783	88.1796	42.049	52	84733	52
CBX2	THCA	1.49487	2.81838	1.29701e-10	1.39005e-09	78.209	27.6851	59	84733	59
CBX2	HNSC	1.82738	3.54892	1.98829e-08	5.11735e-07	725.943	204.481	43	84733	43
CBX2	STAD	2.1264	4.36626	0.000965348	0.00610846	244.051	55.8177	32	84733	32
CBX2	ESCA	2.34614	5.08461	0.0110345	0.0867047	411.074	80.7664	11	84733	11
CBX2	LUAD	2.53998	5.81582	4.56448e-07	2.00825e-06	384.716	66.0671	58	84733	58
CBX2	BRCA	2.59395	6.03749	8.9125e-10	3.81112e-09	498.99	82.5651	114	84733	114
CBX2	LIHC	2.71926	6.58536	4.0463e-05	0.000212692	135.994	20.5662	50	84733	50
CBX2	BLCA	3.09268	8.53079	0.00833138	0.0389161	1052.96	123.342	19	84733	19
CBX2	LUSC	3.33028	10.0581	6.12383e-09	3.0266e-08	770.763	76.5411	51	84733	51
CBX2	COAD	3.62993	12.3799	1.2496e-05	7.1683e-05	375.19	30.2145	26	84733	26
CCK	KICH	-3.50743	0.0879342	0.0616639	0.101433	0.333488	4.82968	25	885	25
CCK	KIRC	-2.58576	0.166575	0.00709283	0.0119221	0.274778	2.1499	72	885	72
CCK	LUSC	-2.36989	0.193461	0.00219115	0.00424089	1.92832	10.3844	51	885	51
CCK	PRAD	-1.64737	0.319221	0.00045474	0.00179833	190.462	596.859	52	885	52
CCK	LIHC	-1.30803	0.403872	0.00677814	0.0177716	0.673136	1.81431	50	885	50
CCK	KIRP	-1.12511	0.458467	0.125296	0.204297	0.627672	1.48718	32	885	32
CCK	THCA	-1.03649	0.487511	0.00861494	0.0177308	0.49698	1.12455	59	885	59
CCK	STAD	-0.966665	0.511688	0.13956	0.247793	55.457	108.476	32	885	32
CCK	LUAD	-0.957065	0.515104	0.0655701	0.0991771	6.11063	11.957	58	885	58
CCK	COAD	-0.624595	0.648602	0.500364	0.578695	6.64642	10.3015	26	885	26
CCK	BLCA	0.149427	1.10913	0.888804	0.927872	10.1245	9.11849	19	885	19
CCK	BRCA	0.231774	1.17428	0.72661	0.766422	1.03195	0.863953	114	885	114
CCK	HNSC	0.649016	1.5681	0.573415	0.663107	10.2608	6.50721	43	885	43
CCK	ESCA	1.44106	2.7152	0.231623	0.430485	13.0743	4.75204	11	885	11
CD200	BLCA	-1.89454	0.26896	0.00467285	0.0260297	189.762	705.811	19	4345	19
CD200	PRAD	-1.43319	0.370311	6.26955e-11	3.16215e-09	135.467	365.99	52	4345	52
CD200	BRCA	-1.22303	0.428382	3.7736e-35	5.45368e-33	269.626	629.539	114	4345	114
CD200	KICH	-0.500014	0.7071	0.0154966	0.0309082	163.03	230.602	25	4345	25
CD200	LUSC	-0.258202	0.836129	0.320812	0.37791	320.312	383.109	51	4345	51
CD200	LUAD	-0.25755	0.836507	0.108923	0.154584	241.974	289.287	58	4345	58
CD200	HNSC	-0.101654	0.931964	0.785169	0.839926	159.704	171.37	43	4345	43
CD200	THCA	0.109556	1.0789	0.345477	0.4285	709.221	657.351	59	4345	59
CD200	COAD	0.161934	1.11879	0.55532	0.628698	184.227	164.656	26	4345	26
CD200	ESCA	0.210057	1.15673	0.739144	0.837249	177.589	153.513	11	4345	11
CD200	STAD	0.327175	1.25455	0.201875	0.324443	219.147	174.66	32	4345	32
CD200	KIRP	1.52895	2.88575	0.000569681	0.00229205	568.871	197.066	32	4345	32
CD200	KIRC	2.07541	4.21465	3.89265e-19	7.06804e-18	978.946	232.196	72	4345	72
CD200	LIHC	2.1789	4.52808	7.2501e-10	1.74161e-08	99.4214	21.8787	50	4345	50
CD44	LUAD	-0.682027	0.623289	4.34371e-08	2.29845e-07	9120.8	14633.4	58	960	58
CD44	BLCA	-0.495906	0.709116	0.0894457	0.206595	6647.9	9374.95	19	960	19
CD44	PRAD	-0.195824	0.873074	0.0958826	0.164555	4305.88	4931.88	52	960	52
CD44	STAD	-0.00586064	0.995946	0.976	0.984283	7654.33	7685.49	32	960	32
CD44	LUSC	0.153419	1.1122	0.200936	0.253311	16308.9	14663.6	51	960	51
CD44	BRCA	0.405564	1.32461	0.00715269	0.0125697	11161	8425.89	114	960	114
CD44	ESCA	0.740317	1.67054	0.34166	0.522207	13216.7	7911.58	11	960	11
CD44	LIHC	0.805967	1.74832	0.0311504	0.0640747	1790	1023.8	50	960	50
CD44	HNSC	0.822624	1.76862	0.000320742	0.00158067	28078.9	15876.1	43	960	43
CD44	THCA	1.20323	2.30255	1.61579e-12	2.55731e-11	11426.8	4962.63	59	960	59
CD44	KIRC	1.27951	2.42757	4.71841e-06	1.2336e-05	3842.9	1582.97	72	960	72
CD44	COAD	1.33517	2.52305	5.67374e-09	1.22069e-07	7681.28	3044.38	26	960	26
CD44	KIRP	1.89521	3.71976	0.0024609	0.00784432	4502.51	1210.36	32	960	32
CD44	KICH	1.91085	3.76031	0.000676259	0.00205535	4394.78	1168.65	25	960	25
CDS1	KIRC	-1.36895	0.387173	1.05471e-21	2.89513e-20	550.758	1422.67	72	1040	72
CDS1	COAD	-0.762593	0.589436	4.49593e-06	3.0069e-05	932.871	1582.72	26	1040	26
CDS1	LUSC	-0.557116	0.679659	7.86145e-06	2.3095e-05	665.036	978.532	51	1040	51
CDS1	HNSC	-0.546002	0.684915	0.000388934	0.00185205	1022.55	1493	43	1040	43
CDS1	STAD	-0.487755	0.713134	0.069446	0.147664	994.497	1394.59	32	1040	32
CDS1	THCA	-0.337685	0.79131	5.3204e-06	2.1907e-05	1512.37	1911.24	59	1040	59
CDS1	KIRP	-0.331301	0.79482	0.0197512	0.0447222	893.748	1124.49	32	1040	32
CDS1	LUAD	-0.161828	0.893892	0.142075	0.193814	1019.9	1140.98	58	1040	58
CDS1	ESCA	0.077096	1.05489	0.846671	0.910021	1100.87	1043.58	11	1040	11
CDS1	PRAD	0.333451	1.26002	0.000105455	0.000514512	1075.3	853.378	52	1040	52
CDS1	BLCA	0.393817	1.31387	0.250035	0.406319	799.553	608.527	19	1040	19
CDS1	KICH	0.930073	1.90537	3.7321e-05	0.000173574	2588.57	1358.52	25	1040	25
CDS1	BRCA	0.941918	1.92108	2.91114e-18	3.71226e-17	1290.96	671.947	114	1040	114
CDS1	LIHC	1.81354	3.51503	0.00476699	0.0132359	223.651	63.5556	50	1040	50
CELF4	COAD	-3.0666	0.119361	6.263e-05	0.000283753	2.584	22.3865	26	56853	26
CELF4	ESCA	-2.76658	0.146953	0.0057454	0.062508	10.8115	74.1519	11	56853	11
CELF4	STAD	-0.55702	0.679705	0.502318	0.618114	25.9859	38.2783	32	56853	32
CELF4	PRAD	-0.488496	0.712768	0.0460151	0.0897803	14.2917	20.0913	52	56853	52
CELF4	LUSC	0.552233	1.46635	0.120188	0.161521	22.6419	15.4092	51	56853	51
CELF4	KIRC	0.687562	1.61056	0.0772459	0.107995	22.0284	13.6396	72	56853	72
CELF4	HNSC	0.721496	1.64889	0.298248	0.404172	7.37307	4.43218	43	56853	43
CELF4	LIHC	0.759972	1.69346	0.218528	0.307032	4.8185	2.80441	50	56853	50
CELF4	KICH	1.07288	2.10363	0.0222246	0.042331	31.5111	14.9269	25	56853	25
CELF4	KIRP	1.26479	2.40292	0.0096213	0.0244682	39.0072	16.1749	32	56853	32
CELF4	BRCA	1.34953	2.54829	0.0130602	0.0219438	26.3673	10.2863	114	56853	114
CELF4	LUAD	1.38855	2.61815	0.0254083	0.0429843	61.3283	23.3625	58	56853	58
CELF4	THCA	3.30975	9.91593	6.06111e-10	5.60482e-09	105.893	10.5892	59	56853	59
CELF4	BLCA	4.27402	19.3467	0.24396	0.399855	62.6435	3.14311	19	56853	19
CENPK	PRAD	0.289809	1.22248	0.292783	0.399025	16.5125	13.4892	52	64105	52
CENPK	HNSC	0.700294	1.62484	0.0011093	0.00440159	122.529	75.3717	43	64105	43
CENPK	COAD	0.867641	1.82468	7.2022e-05	0.0003189	235.753	129.157	26	64105	26
CENPK	STAD	1.06865	2.09748	0.000115686	0.00133329	148.362	70.6813	32	64105	32
CENPK	THCA	1.30334	2.468	1.14036e-06	5.35914e-06	39.2105	15.8281	59	64105	59
CENPK	KICH	1.4898	2.80849	0.109611	0.165145	37.6847	13.3537	25	64105	25
CENPK	ESCA	1.82484	3.54267	0.000220227	0.0129405	183.919	51.8437	11	64105	11
CENPK	KIRC	1.85869	3.62678	1.07838e-12	7.08893e-12	40.2369	11.022	72	64105	72
CENPK	BRCA	2.04111	4.11562	5.71067e-19	7.94792e-18	98.9366	23.9636	114	64105	114
CENPK	BLCA	2.09516	4.27275	1.168e-05	0.000537413	197.494	46.1451	19	64105	19
CENPK	LUAD	2.49701	5.64514	1.56644e-10	1.34373e-09	121.704	21.4768	58	64105	58
CENPK	KIRP	2.59869	6.05737	0.000351507	0.00153034	36.888	6.00627	32	64105	32
CENPK	LUSC	2.72484	6.61086	5.53132e-11	3.83203e-10	175.149	26.4093	51	64105	51
CENPK	LIHC	2.8285	7.10334	7.59438e-08	9.43771e-07	52.0381	7.23995	50	64105	50
CHRM1	HNSC	-4.97746	0.0317421	0.0345263	0.0725279	5.84582	187.216	43	1128	43
CHRM1	LUAD	-4.27955	0.0514904	8.45192e-12	9.57981e-11	5.77687	114.035	58	1128	58
CHRM1	LUSC	-3.52007	0.0871673	2.44374e-09	1.28986e-08	9.48027	109.807	51	1128	51
CHRM1	KIRC	-2.85103	0.138597	2.49273e-11	1.3617e-10	1.33171	10.23	72	1128	72
CHRM1	THCA	-1.85047	0.277302	7.60812e-13	1.2855e-11	0.626058	2.51829	59	1128	59
CHRM1	ESCA	-1.04602	0.484301	0.209471	0.407984	15.6068	32.332	11	1128	11
CHRM1	BLCA	-0.999493	0.500176	0.361099	0.498225	0.829605	1.75856	19	1128	19
CHRM1	BRCA	-0.636347	0.64334	0.0675559	0.0985614	89.2899	138.847	114	1128	114
CHRM1	PRAD	-0.0818945	0.944816	0.646349	0.727907	2373.32	2511.95	52	1128	52
CHRM1	COAD	-0.0660885	0.955224	0.89541	0.919107	49.0629	51.3674	26	1128	26
CHRM1	STAD	0.174285	1.12841	0.816914	0.871945	53.1485	47.0892	32	1128	32
CHRM1	KIRP	0.518827	1.43279	0.431111	0.526714	22.4594	15.6451	32	1128	32
CHRM1	LIHC	4.65181	25.1382	0.298566	0.392392	15.935	0.537876	50	1128	50
CHRM1	KICH	5.39556	42.0945	0.137351	0.199851	711.704	16.8096	25	1128	25
CLVS2	STAD	-3.64322	0.0800353	0.0270477	0.0738688	0.6444	9.20089	32	134829	32
CLVS2	COAD	-3.01427	0.12377	7.4591e-05	0.000328563	0.210888	2.41183	26	134829	26
CLVS2	HNSC	-2.83162	0.140475	0.00491283	0.0146802	0.0865023	1.22766	43	134829	43
CLVS2	KICH	-1.86869	0.273823	0.211072	0.286122	0.086056	0.579476	25	134829	25
CLVS2	PRAD	-1.41786	0.374268	2.214e-05	0.000134983	19.7495	52.9356	52	134829	52
CLVS2	ESCA	-0.330376	0.795329	0.841721	0.906869	4.48987	5.67104	11	134829	11
CLVS2	KIRP	-0.00120438	0.999166	0.996553	0.997517	0.0309625	0.0310719	32	134829	32
CLVS2	THCA	0.899782	1.86578	0.16974	0.240562	0.12089	0.0183898	59	134829	59
CLVS2	LUAD	1.0533	2.07528	0.107249	0.152398	0.210053	0.0494034	58	134829	58
CLVS2	LIHC	2.3225	5.00197	0.173107	0.255044	1.2791	0.175712	50	134829	50
CLVS2	BLCA	2.77749	6.85658	0.279102	0.435254	9.15497	1.24979	19	134829	19
CLVS2	LUSC	2.84152	7.16773	0.025363	0.0401028	1.33561	0.100288	51	134829	51
CLVS2	KIRC	3.24753	9.4974	0.000293375	0.000603413	2.44173	0.167624	72	134829	72
CLVS2	BRCA	3.28345	9.73679	0.215358	0.273503	6.67684	0.596004	114	134829	114
CNKSR2	ESCA	-5.70967	0.0191081	0.0538463	0.199393	2.89116	156.439	11	22866	11
CNKSR2	STAD	-3.63135	0.0806967	0.00470528	0.0196109	9.22226	115.422	32	22866	32
CNKSR2	BRCA	-2.32632	0.199391	4.17495e-17	4.58005e-16	9.16302	46.3565	114	22866	114
CNKSR2	COAD	-1.71607	0.304377	0.00991709	0.0218687	1.75308	5.9881	26	22866	26
CNKSR2	BLCA	-1.63485	0.322003	0.0761634	0.184316	3.87468	12.2436	19	22866	19
CNKSR2	LUAD	-1.50694	0.351857	7.35295e-10	5.46227e-09	15.424	44.0202	58	22866	58
CNKSR2	LUSC	-1.32669	0.398682	5.99195e-08	2.50764e-07	20.0149	50.3535	51	22866	51
CNKSR2	KIRC	-1.00356	0.498768	0.0159186	0.0252414	1.30609	2.71912	72	22866	72
CNKSR2	HNSC	-0.614884	0.652982	0.254806	0.358715	4.43326	6.84239	43	22866	43
CNKSR2	THCA	-0.132447	0.912283	0.638652	0.704729	13.7963	15.1324	59	22866	59
CNKSR2	KICH	0.0281473	1.0197	0.965151	0.971986	2.55367	2.5024	25	22866	25
CNKSR2	LIHC	1.28145	2.43083	0.0075437	0.0194479	39.2083	16.0707	50	22866	50
CNKSR2	PRAD	1.71231	3.27684	0.000415344	0.00167079	93.5081	28.4666	52	22866	52
CNKSR2	KIRP	1.96597	3.90676	0.0863765	0.15095	7.93875	1.95765	32	22866	32
CNP	KICH	-2.00438	0.249243	9.34919e-09	1.67704e-07	1232.02	4943.34	25	1267	25
CNP	KIRC	-1.18205	0.440725	8.38095e-15	7.55695e-14	1898.69	4308.24	72	1267	72
CNP	KIRP	-0.423931	0.745391	0.00838542	0.021816	3435.15	4608.55	32	1267	32
CNP	COAD	0.029094	1.02037	0.760253	0.810392	1775.58	1740.13	26	1267	26
CNP	HNSC	0.085508	1.06106	0.386574	0.486796	2821.2	2658.84	43	1267	43
CNP	LIHC	0.170609	1.12553	0.0666357	0.119504	2610.09	2318.97	50	1267	50
CNP	BLCA	0.241201	1.18198	0.146489	0.289867	2635.64	2229.85	19	1267	19
CNP	PRAD	0.263558	1.20044	1.2216e-05	8.1298e-05	3519.62	2931.94	52	1267	52
CNP	BRCA	0.280424	1.21455	0.000119888	0.000273231	2264.1	1864.13	114	1267	114
CNP	STAD	0.396502	1.31631	0.0631674	0.137359	2182.4	1657.94	32	1267	32
CNP	ESCA	0.410643	1.32928	0.130729	0.315598	1594.19	1199.27	11	1267	11
CNP	THCA	0.469772	1.38489	1.5571e-16	7.32284e-15	2334.65	1685.77	59	1267	59
CNP	LUAD	0.8143	1.75845	4.47989e-17	1.46783e-15	2471.14	1405.26	58	1267	58
CNP	LUSC	0.841428	1.79182	5.32771e-11	3.70388e-10	2641.29	1474.04	51	1267	51
CNTN2	COAD	-4.52641	0.0433924	6.1847e-05	0.000280896	3.69154	87.2779	26	6900	26
CNTN2	STAD	-2.60343	0.164547	0.000917219	0.00592409	11.9338	73.0333	32	6900	32
CNTN2	HNSC	-1.777	0.29179	8.0955e-05	0.000508237	2.67329	9.4044	43	6900	43
CNTN2	KICH	-1.51217	0.350584	0.0099488	0.0210564	1.77755	5.25548	25	6900	25
CNTN2	ESCA	-1.23435	0.425035	0.337247	0.521466	37.1291	87.4908	11	6900	11
CNTN2	PRAD	-0.952306	0.516806	0.00439756	0.0124948	9.2403	17.9731	52	6900	52
CNTN2	THCA	-0.590063	0.664314	0.015693	0.0302969	4.36833	6.62623	59	6900	59
CNTN2	BRCA	-0.505074	0.704624	0.037737	0.0582167	14.6241	20.7964	114	6900	114
CNTN2	KIRC	-0.23311	0.850799	0.443709	0.503681	4.34877	5.12893	72	6900	72
CNTN2	BLCA	0.736937	1.66663	0.642926	0.742535	35.5647	21.2993	19	6900	19
CNTN2	LIHC	1.08846	2.12648	0.1063	0.174456	5.86793	2.70649	50	6900	50
CNTN2	KIRP	1.51104	2.85014	0.079579	0.141169	15.5002	5.37348	32	6900	32
CNTN2	LUAD	1.89956	3.731	0.0125924	0.0229998	5.68476	1.45046	58	6900	58
CNTN2	LUSC	6.54155	93.1541	0.198862	0.250972	198.639	2.03344	51	6900	51
CNTNAP2	KIRC	-1.43503	0.369839	5.16982e-07	1.52475e-06	7.37951	20.1237	72	26047	72
CNTNAP2	KIRP	-0.0336978	0.976913	0.955972	0.967316	21.8038	22.3214	32	26047	32
CNTNAP2	LIHC	0.628415	1.54587	0.089572	0.152078	488.35	315.872	50	26047	50
CNTNAP2	COAD	0.81496	1.75925	0.0186042	0.0372765	369.68	210.092	26	26047	26
CNTNAP2	PRAD	0.942274	1.92155	0.000294372	0.00124278	2605.27	1355.77	52	26047	52
CNTNAP2	ESCA	1.10282	2.14774	0.244774	0.44482	407.087	189.489	11	26047	11
CNTNAP2	THCA	1.33013	2.51425	0.431957	0.51553	157.593	62.6197	59	26047	59
CNTNAP2	STAD	1.41059	2.65845	0.0990868	0.191423	277.141	104.187	32	26047	32
CNTNAP2	BLCA	2.89502	7.43853	0.0379865	0.113131	262.068	35.1446	19	26047	19
CNTNAP2	HNSC	3.00984	8.05478	3.0781e-05	0.000223731	694.367	86.118	43	26047	43
CNTNAP2	LUAD	3.2718	9.65852	0.0335115	0.0550185	197.6	20.369	58	26047	58
CNTNAP2	KICH	3.32036	9.98912	0.00282962	0.0070584	262.86	26.2246	25	26047	25
CNTNAP2	BRCA	4.15116	17.7674	5.61457e-07	1.71533e-06	945.755	53.1355	114	26047	114
CNTNAP2	LUSC	5.323	40.0296	9.54633e-07	3.27597e-06	870.563	21.6505	51	26047	51
COL18A1	KICH	-1.26981	0.414713	2.02635e-06	1.4832e-05	5021.93	12109.5	25	80781	25
COL18A1	BLCA	-0.957619	0.514906	0.00260345	0.0175995	2969.51	5767.18	19	80781	19
COL18A1	LIHC	-0.748559	0.595198	3.90846e-09	7.42607e-08	25996.1	43676.5	50	80781	50
COL18A1	PRAD	-0.437707	0.738307	0.00198979	0.0063276	2336.21	3164.31	52	80781	52
COL18A1	KIRP	-0.283219	0.821755	0.0536891	0.102493	12087.8	14709.8	32	80781	32
COL18A1	KIRC	0.19273	1.14292	0.0823519	0.114412	10367.8	9071.27	72	80781	72
COL18A1	THCA	0.296739	1.22836	0.0125259	0.0248205	4345.61	3537.7	59	80781	59
COL18A1	BRCA	0.302722	1.23347	0.0110983	0.0188827	4254.56	3449.24	114	80781	114
COL18A1	LUSC	0.603217	1.5191	0.00324895	0.0061046	4914.48	3235.09	51	80781	51
COL18A1	ESCA	0.738219	1.66812	0.0872482	0.25498	5167.98	3098.06	11	80781	11
COL18A1	HNSC	0.826283	1.77311	1.9105e-05	0.000150114	5673.29	3199.58	43	80781	43
COL18A1	COAD	0.877102	1.83668	0.00271172	0.00721656	3485.33	1897.58	26	80781	26
COL18A1	LUAD	1.03257	2.04566	5.32413e-08	2.75607e-07	4923.4	2406.7	58	80781	58
COL18A1	STAD	1.16665	2.2449	9.77213e-07	3.8555e-05	5568.51	2480.47	32	80781	32
COL5A1	PRAD	-0.297436	0.813697	0.0966297	0.165613	1291.61	1587.36	52	1289	52
COL5A1	KICH	-0.230581	0.852291	0.764866	0.809936	685.102	803.853	25	1289	25
COL5A1	BLCA	0.561209	1.47551	0.177773	0.325595	7440.57	5042.69	19	1289	19
COL5A1	LIHC	0.817368	1.76219	0.00874174	0.0220185	1258.1	713.9	50	1289	50
COL5A1	ESCA	1.06462	2.09162	0.210007	0.408412	7593.69	3630.48	11	1289	11
COL5A1	KIRP	1.09037	2.12929	0.128421	0.208156	1322.37	620.984	32	1289	32
COL5A1	STAD	1.16699	2.24543	0.000467675	0.00368601	6770.39	3015.13	32	1289	32
COL5A1	KIRC	1.79562	3.47165	6.765e-05	0.000152203	2236.04	644.015	72	1289	72
COL5A1	COAD	1.81805	3.52604	6.5584e-05	0.000294609	6975.07	1978.08	26	1289	26
COL5A1	LUSC	1.88751	3.69996	2.2977e-05	6.2317e-05	11725.7	3169.06	51	1289	51
COL5A1	THCA	1.93719	3.82958	0.00146448	0.00362532	1656.42	432.459	59	1289	59
COL5A1	BRCA	2.04372	4.12308	3.62083e-16	3.4869e-15	11598.4	2812.96	114	1289	114
COL5A1	LUAD	2.5045	5.67453	3.33289e-10	2.66067e-09	9118.74	1606.88	58	1289	58
COL5A1	HNSC	3.06173	8.34972	3.63486e-08	8.3217e-07	12972.7	1553.58	43	1289	43
CPLX2	ESCA	-5.40846	0.0235445	0.0362542	0.16332	3.45315	150.812	11	10814	11
CPLX2	COAD	-1.72866	0.301732	0.00054815	0.00181908	44.2255	146.803	26	10814	26
CPLX2	PRAD	-0.386123	0.765183	0.667553	0.74635	28.4886	37.2618	52	10814	52
CPLX2	KICH	0.240964	1.18178	0.687309	0.743946	0.2107	0.162908	25	10814	25
CPLX2	KIRC	0.427647	1.34504	0.816253	0.847197	2.08297	1.52298	72	10814	72
CPLX2	THCA	1.83904	3.57771	0.267671	0.351696	17.2316	4.74432	59	10814	59
CPLX2	STAD	2.50501	5.67654	0.31909	0.4509	405.682	71.384	32	10814	32
CPLX2	LUAD	3.26432	9.60859	0.115513	0.162392	362.897	37.6784	58	10814	58
CPLX2	HNSC	3.38028	10.4127	0.306885	0.412753	45.9155	4.31915	43	10814	43
CPLX2	LUSC	6.59263	96.5117	0.105575	0.143935	755.226	7.72627	51	10814	51
CPLX2	KIRP	6.94152	122.915	0.114343	0.189737	66.7907	0.444203	32	10814	32
CPLX2	BLCA	6.96137	124.618	0.318977	0.471568	209.29	1.58025	19	10814	19
CPLX2	BRCA	7.03147	130.823	0.0707178	0.102679	250.958	1.81907	114	10814	114
CPLX2	LIHC	9.89171	949.949	0.0146679	0.0341509	2625.23	2.66365	50	10814	50
CPNE6	KIRP	-9.67297	0.00122503	0.00930297	0.0238487	0.379134	391.021	32	9362	32
CPNE6	KICH	-7.86994	0.00427477	0.0712992	0.114799	0.6621	178.179	25	9362	25
CPNE6	KIRC	-7.23799	0.0066244	0.000255059	0.000529598	1.49206	240.233	72	9362	72
CPNE6	BLCA	-5.50688	0.021992	0.0134401	0.0547659	1.32962	64.9061	19	9362	19
CPNE6	ESCA	-3.06551	0.119451	0.105995	0.28202	2.02268	17.6704	11	9362	11
CPNE6	PRAD	-2.3068	0.202108	4.35444e-06	3.3461e-05	48.0331	238.055	52	9362	52
CPNE6	STAD	-2.27338	0.206844	0.000376981	0.00316088	13.414	65.2343	32	9362	32
CPNE6	HNSC	-0.979281	0.507233	0.160658	0.250532	0.714995	1.50675	43	9362	43
CPNE6	THCA	-0.734415	0.601062	0.056348	0.0935439	2.45349	4.1483	59	9362	59
CPNE6	LUAD	-0.254116	0.838501	0.501759	0.562723	0.405797	0.503216	58	9362	58
CPNE6	COAD	-0.0615667	0.958223	0.953598	0.963854	28.7078	29.9638	26	9362	26
CPNE6	BRCA	0.0565898	1.04	0.944349	0.953867	0.375224	0.356944	114	9362	114
CPNE6	LUSC	1.76267	3.39326	0.217455	0.271348	2.51293	0.670033	51	9362	51
CPNE6	LIHC	2.98405	7.91202	0.380298	0.465275	140.597	17.6827	50	9362	50
CRYM	HNSC	-3.23157	0.106464	1.3398e-05	0.0001119	28.3546	267.17	43	1428	43
CRYM	BLCA	-3.11745	0.115227	0.000190139	0.0031888	45.5524	396.095	19	1428	19
CRYM	LUSC	-2.31285	0.201262	1.28227e-11	9.8628e-11	59.3896	295.483	51	1428	51
CRYM	KICH	-2.20174	0.217375	0.00909947	0.0195178	130.97	602.864	25	1428	25
CRYM	KIRC	-1.16985	0.444469	5.23292e-06	1.3611e-05	307.057	690.964	72	1428	72
CRYM	KIRP	-0.744084	0.597047	0.0196419	0.0445359	608.465	1019.19	32	1428	32
CRYM	THCA	-0.700603	0.615315	0.0967008	0.149513	2.78053	4.58139	59	1428	59
CRYM	COAD	-0.558687	0.67892	0.0302988	0.0566186	134.848	198.669	26	1428	26
CRYM	PRAD	-0.0766622	0.948249	0.670056	0.748558	891.831	940.509	52	1428	52
CRYM	LUAD	0.343645	1.26896	0.330034	0.391639	350.538	276.22	58	1428	58
CRYM	STAD	0.381797	1.30296	0.318444	0.450465	39.1182	29.9992	32	1428	32
CRYM	LIHC	0.458445	1.37406	0.0690223	0.122924	425.225	309.439	50	1428	50
CRYM	ESCA	1.07579	2.10788	0.0583444	0.207927	30.658	14.4919	11	1428	11
CRYM	BRCA	1.43181	2.69784	0.0705906	0.102529	70.7427	26.159	114	1428	114
CYP4X1	KIRP	-3.09817	0.116777	1.53893e-14	3.01432e-12	17.684	152.19	32	260293	32
CYP4X1	HNSC	-1.76056	0.295134	1.228e-05	0.000104364	145.828	494.345	43	260293	43
CYP4X1	ESCA	-1.10857	0.463753	0.0870818	0.254677	217.024	468.088	11	260293	11
CYP4X1	KIRC	-1.03278	0.488768	6.94576e-14	5.45275e-13	82.887	169.688	72	260293	72
CYP4X1	KICH	-0.684141	0.622376	0.203015	0.277029	107.411	172.642	25	260293	25
CYP4X1	PRAD	-0.578477	0.66967	0.00655674	0.0174425	237.507	354.711	52	260293	52
CYP4X1	THCA	-0.565544	0.6757	0.000601327	0.00161378	57.7032	85.4456	59	260293	59
CYP4X1	LIHC	-0.556258	0.680064	0.0976569	0.162874	121.057	178.056	50	260293	50
CYP4X1	BLCA	-0.318397	0.801961	0.699352	0.787852	179.377	223.697	19	260293	19
CYP4X1	LUAD	-0.0303967	0.979151	0.928028	0.940624	374.708	382.689	58	260293	58
CYP4X1	LUSC	-0.014103	0.990272	0.969032	0.973783	346.536	349.941	51	260293	51
CYP4X1	STAD	0.347198	1.27209	0.445441	0.567539	251.857	197.966	32	260293	32
CYP4X1	BRCA	0.653966	1.57349	0.0554295	0.0825236	1710.11	1086.79	114	260293	114
CYP4X1	COAD	2.86557	7.28823	0.0309712	0.0576433	198.507	27.1504	26	260293	26
DDN	KICH	-7.37202	0.0060367	0.000482159	0.00153927	3.20584	547.524	25	23109	25
DDN	KIRP	-6.95528	0.00805845	3.49006e-08	7.2146e-07	6.62962	835.001	32	23109	32
DDN	KIRC	-5.38213	0.0239782	2.25624e-12	1.42331e-11	17.0032	713.182	72	23109	72
DDN	PRAD	-1.52173	0.348269	0.213437	0.309796	10.0663	29.0909	52	23109	52
DDN	HNSC	-0.0227188	0.984376	0.970041	0.978554	391.1	397.31	43	23109	43
DDN	ESCA	0.397656	1.31737	0.583482	0.722049	33.3929	25.3241	11	23109	11
DDN	STAD	0.577003	1.49175	0.0594095	0.131404	9.80958	6.54294	32	23109	32
DDN	THCA	0.651867	1.5712	0.518552	0.596764	3.88143	2.43401	59	23109	59
DDN	LIHC	1.09241	2.13229	0.017033	0.0387189	1.99624	0.883092	50	23109	50
DDN	BRCA	1.2813	2.43058	0.0427047	0.0651997	10.7347	4.35766	114	23109	114
DDN	LUAD	1.85106	3.60764	1.6077e-05	5.3222e-05	10.7273	2.90122	58	23109	58
DDN	BLCA	2.62398	6.16447	0.0493611	0.135436	21.0735	3.33477	19	23109	19
DDN	LUSC	3.64943	12.5484	7.3844e-05	0.000183751	35.6004	2.74503	51	23109	51
DDN	COAD	4.63982	24.9301	7.53682e-07	6.71012e-06	78.7301	3.06204	26	23109	26
DIRAS2	ESCA	-3.20113	0.108734	0.00315702	0.0463367	1.41742	13.8554	11	54769	11
DIRAS2	COAD	-2.38956	0.190841	7.78735e-06	4.7732e-05	2.63892	14.2518	26	54769	26
DIRAS2	THCA	-2.36852	0.193645	2.25503e-21	4.54503e-19	33.6608	174.244	59	54769	59
DIRAS2	STAD	-0.820071	0.566414	0.115709	0.215265	6.71686	11.9351	32	54769	32
DIRAS2	BRCA	-0.312582	0.805199	0.422787	0.482191	22.3669	27.8023	114	54769	114
DIRAS2	PRAD	0.292542	1.2248	0.58875	0.677436	19.4587	15.8689	52	54769	52
DIRAS2	LUAD	0.901761	1.86835	0.311657	0.377252	11.2368	5.9678	58	54769	58
DIRAS2	KICH	1.08819	2.12607	0.49234	0.567166	118.404	55.6385	25	54769	25
DIRAS2	BLCA	1.67685	3.1973	0.219679	0.374837	58.8475	18.3366	19	54769	19
DIRAS2	LIHC	1.87763	3.67472	0.00676146	0.0177374	43.7094	11.8219	50	54769	50
DIRAS2	HNSC	2.05227	4.14758	0.201955	0.299218	37.7422	9.02393	43	54769	43
DIRAS2	KIRP	2.61111	6.10974	0.0177137	0.0408188	380.013	62.1143	32	54769	32
DIRAS2	KIRC	3.24343	9.47043	2.85969e-16	3.25982e-15	768.443	81.0519	72	54769	72
DIRAS2	LUSC	4.11283	17.3016	0.0132915	0.0222529	77.842	4.40491	51	54769	51
DLG2	ESCA	-3.96966	0.0638283	0.00350756	0.0487912	13.8387	218.278	11	1740	11
DLG2	HNSC	-3.85228	0.0692387	1.84526e-12	3.78469e-10	10.3347	150.606	43	1740	43
DLG2	STAD	-2.8384	0.139816	8.5471e-05	0.00107048	33.79	242.291	32	1740	32
DLG2	BLCA	-2.75952	0.147673	4.53458e-07	8.9172e-05	21.5775	146.694	19	1740	19
DLG2	THCA	-2.69544	0.15438	8.05021e-23	2.78961e-20	165.444	1072.22	59	1740	59
DLG2	COAD	-2.04966	0.241542	0.000487969	0.00164979	13.6955	57.0143	26	1740	26
DLG2	KIRC	-1.81201	0.284793	3.02368e-16	3.43098e-15	41.6226	146.401	72	1740	72
DLG2	KIRP	-1.43759	0.369184	4.39992e-07	5.97417e-06	47.9969	130.179	32	1740	32
DLG2	BRCA	-1.06492	0.478	1.86181e-12	1.11173e-11	47.9171	100.354	114	1740	114
DLG2	LIHC	-1.01508	0.494802	4.63964e-06	3.2402e-05	31.9821	64.7382	50	1740	50
DLG2	PRAD	-0.141908	0.90632	0.413257	0.516688	262.396	289.529	52	1740	52
DLG2	LUSC	-0.130861	0.913287	0.561573	0.613234	70.1037	76.7693	51	1740	51
DLG2	LUAD	0.546551	1.46059	0.00725521	0.0140216	96.9684	66.3583	58	1740	58
DLG2	KICH	1.46952	2.7693	0.0520889	0.0877794	339.912	122.679	25	1740	25
DLL3	THCA	0.87026	1.82799	0.197496	0.272965	16.9725	9.23946	59	10683	59
DLL3	STAD	1.54552	2.91908	0.0687222	0.146515	5.14711	1.69752	32	10683	32
DLL3	LIHC	1.5912	3.01299	0.0022104	0.00684356	0.418452	0.072072	50	10683	50
DLL3	KIRC	1.70466	3.25952	0.0948456	0.129859	2.22395	0.612972	72	10683	72
DLL3	COAD	1.8022	3.48751	0.00772422	0.017633	3.84375	1.03082	26	10683	26
DLL3	KICH	1.87997	3.68068	0.422863	0.500573	2.60442	0.63476	25	10683	25
DLL3	PRAD	2.05519	4.15599	3.28538e-06	2.6304e-05	9.84239	2.2923	52	10683	52
DLL3	ESCA	2.30621	4.94582	0.0894317	0.257837	5.95067	1.12339	11	10683	11
DLL3	HNSC	2.52248	5.74568	5.1653e-05	0.000348469	13.3448	2.23999	43	10683	43
DLL3	BRCA	3.03331	8.18686	0.00651105	0.0115182	13.4777	1.55848	114	10683	114
DLL3	BLCA	4.52169	22.9702	0.209793	0.363551	52.8453	2.20496	19	10683	19
DLL3	KIRP	5.33259	40.2966	0.00215018	0.00702742	21.6658	0.440141	32	10683	32
DLL3	LUSC	5.99399	63.734	0.00301421	0.00569204	32.5453	0.412212	51	10683	51
DLL3	LUAD	7.28356	155.801	0.0197378	0.03431	86.9744	0.458881	58	10683	58
DMTN	BRCA	-1.34915	0.392524	8.22471e-21	1.52732e-19	362.899	924.682	114	2039	114
DMTN	LUAD	-0.752161	0.593714	2.72599e-11	2.75382e-10	649.327	1093.74	58	2039	58
DMTN	COAD	-0.547038	0.684424	0.000224891	0.000849776	809.924	1183.41	26	2039	26
DMTN	ESCA	-0.487653	0.713185	0.154477	0.34603	831.809	1166.37	11	2039	11
DMTN	LUSC	-0.472922	0.720504	0.00255454	0.00488611	746.148	1035.63	51	2039	51
DMTN	BLCA	-0.438906	0.737694	0.110531	0.238339	364.699	494.413	19	2039	19
DMTN	HNSC	-0.39817	0.75882	0.0873035	0.154104	548.195	722.463	43	2039	43
DMTN	KIRC	-0.386629	0.764915	3.6747e-05	8.5506e-05	1536.2	2008.36	72	2039	72
DMTN	THCA	-0.325192	0.798192	7.97877e-06	3.196e-05	1207.2	1512.44	59	2039	59
DMTN	PRAD	-0.197149	0.872273	0.0279269	0.0591141	1014.37	1162.92	52	2039	52
DMTN	KIRP	-0.180201	0.88258	0.158048	0.245652	2259.03	2559.59	32	2039	32
DMTN	STAD	0.0357783	1.02511	0.845676	0.892623	873.922	852.513	32	2039	32
DMTN	LIHC	0.0750336	1.05339	0.668146	0.731091	711.954	675.867	50	2039	50
DMTN	KICH	1.11588	2.16728	1.3748e-05	7.4922e-05	5496.9	2536.26	25	2039	25
DNAJB11	THCA	-0.359802	0.779271	0.00035229	0.000997339	1520.57	1951.3	59	51726	59
DNAJB11	COAD	0.115174	1.08311	0.376742	0.457366	1518.93	1402.38	26	51726	26
DNAJB11	PRAD	0.14916	1.10892	0.0705001	0.128271	1074.94	969.347	52	51726	52
DNAJB11	KICH	0.153569	1.11232	0.265242	0.346406	935.495	841.022	25	51726	25
DNAJB11	KIRP	0.307893	1.2379	0.0220577	0.0489957	996.68	805.12	32	51726	32
DNAJB11	KIRC	0.510031	1.42408	1.8756e-07	5.84536e-07	1194.4	838.686	72	51726	72
DNAJB11	STAD	0.554837	1.469	0.00231272	0.0115826	1464.98	997.23	32	51726	32
DNAJB11	ESCA	0.74485	1.6758	0.000423921	0.017389	1339.79	799.45	11	51726	11
DNAJB11	BRCA	0.767078	1.70182	8.45394e-13	5.25087e-12	1442.32	847.474	114	51726	114
DNAJB11	HNSC	0.873994	1.83273	2.66613e-07	4.27419e-06	2253.78	1229.7	43	51726	43
DNAJB11	LIHC	0.890005	1.85318	6.91104e-10	1.67857e-08	2937.21	1584.91	50	51726	50
DNAJB11	BLCA	0.921143	1.89362	2.8995e-05	0.000940891	1951.73	1030.64	19	51726	19
DNAJB11	LUAD	0.947741	1.92885	1.17976e-12	1.59695e-11	1759.9	912.361	58	51726	58
DNAJB11	LUSC	1.66745	3.17653	1.60409e-13	1.78179e-12	3154.43	992.975	51	51726	51
DNAJC6	ESCA	-1.32866	0.398138	0.00551185	0.0613373	110.251	277.068	11	9829	11
DNAJC6	KICH	-0.997705	0.500796	1.64113e-06	1.2439e-05	216.905	433.221	25	9829	25
DNAJC6	KIRC	-0.842455	0.557694	7.41948e-09	2.79512e-08	303.041	543.462	72	9829	72
DNAJC6	KIRP	-0.505357	0.704486	0.0961007	0.164474	353.59	501.954	32	9829	32
DNAJC6	STAD	-0.3604	0.778948	0.321659	0.4509	76.2558	97.9242	32	9829	32
DNAJC6	LUSC	-0.177841	0.884025	0.766017	0.799345	106.773	120.794	51	9829	51
DNAJC6	THCA	-0.0708127	0.952102	0.61872	0.687304	83.5108	87.7171	59	9829	59
DNAJC6	PRAD	0.218558	1.16357	0.116284	0.192346	80.2068	68.9176	52	9829	52
DNAJC6	COAD	0.405133	1.32421	0.193576	0.270269	135.438	102.254	26	9829	26
DNAJC6	BLCA	0.671425	1.59264	0.561601	0.677165	88.7701	55.7003	19	9829	19
DNAJC6	LUAD	0.820159	1.7656	0.00236359	0.00512271	195.964	110.947	58	9829	58
DNAJC6	BRCA	1.01188	2.01653	0.000157437	0.000353029	150.578	74.6216	114	9829	114
DNAJC6	HNSC	1.01242	2.01729	0.00599478	0.0172524	68.354	33.8337	43	9829	43
DNAJC6	LIHC	3.12677	8.73476	7.53186e-07	6.67871e-06	174.764	19.9193	50	9829	50
DNM3	KICH	-2.70039	0.153852	2.09015e-10	7.31142e-09	47.4739	309.119	25	26052	25
DNM3	KIRP	-1.51324	0.350324	9.27796e-09	2.4604e-07	78.2798	223.635	32	26052	32
DNM3	LUSC	-1.50283	0.35286	1.24035e-13	1.41005e-12	78.2204	221.859	51	26052	51
DNM3	KIRC	-1.35491	0.390959	1.0415e-15	1.09189e-14	120.23	307.68	72	26052	72
DNM3	PRAD	-0.951939	0.516937	1.20134e-06	1.1203e-05	38.5556	74.6782	52	26052	52
DNM3	STAD	-0.889813	0.539684	0.0266149	0.0730189	101.496	188.151	32	26052	32
DNM3	ESCA	-0.641784	0.64092	0.283158	0.484104	89.0541	139.003	11	26052	11
DNM3	BRCA	-0.571975	0.672695	5.56529e-09	2.15314e-08	83.5625	124.269	114	26052	114
DNM3	LUAD	-0.545167	0.685312	0.0096553	0.0181358	153.764	224.417	58	26052	58
DNM3	HNSC	0.0443352	1.03121	0.88962	0.919906	46.1647	44.7646	43	26052	43
DNM3	COAD	0.186278	1.13782	0.509276	0.587063	50.5478	44.4128	26	26052	26
DNM3	THCA	0.794662	1.73467	0.000305413	0.000876182	112.76	64.9616	59	26052	59
DNM3	BLCA	0.9033	1.87034	0.440993	0.571738	119.302	63.74	19	26052	19
DNM3	LIHC	2.16385	4.48109	0.00491788	0.0135879	49.3083	10.926	50	26052	50
DOCK3	ESCA	-2.67961	0.156083	0.0633064	0.217049	49.534	317.897	11	1795	11
DOCK3	STAD	-2.51387	0.175085	0.000230813	0.00223155	47.2492	270.335	32	1795	32
DOCK3	KIRC	-1.7431	0.298726	8.49788e-07	2.43924e-06	13.0113	43.7908	72	1795	72
DOCK3	COAD	-1.67345	0.313503	0.0236172	0.0455915	18.4045	58.9248	26	1795	26
DOCK3	PRAD	-1.63117	0.322827	2.53915e-06	2.1148e-05	50.1051	155.417	52	1795	52
DOCK3	HNSC	-0.991509	0.502952	0.00586646	0.0169486	43.2201	86.0318	43	1795	43
DOCK3	KIRP	0.402375	1.32168	0.36495	0.46189	64.6277	48.8738	32	1795	32
DOCK3	THCA	0.640457	1.55882	2.6487e-05	9.5106e-05	1396.41	895.777	59	1795	59
DOCK3	BLCA	0.929416	1.90451	0.0388443	0.115093	222.78	116.928	19	1795	19
DOCK3	BRCA	1.08979	2.12843	0.00565435	0.0101157	63.1155	29.6006	114	1795	114
DOCK3	LUSC	1.23661	2.35644	0.00334183	0.00625959	52.5108	22.2264	51	1795	51
DOCK3	LUAD	1.29775	2.45845	0.000668852	0.00161836	54.3663	22.0548	58	1795	58
DOCK3	KICH	2.38411	5.2202	0.000115416	0.000454713	195.017	37.2772	25	1795	25
DOCK3	LIHC	3.45311	10.9519	0.0876079	0.14952	23.5467	2.05914	50	1795	50
DPP10	STAD	-4.23014	0.0532846	0.00172635	0.00932995	1.94376	38.2555	32	57628	32
DPP10	ESCA	-3.89427	0.0672523	0.0112065	0.0875731	5.77714	87.2893	11	57628	11
DPP10	KIRC	-2.48842	0.178202	0.000374698	0.000759189	3.70569	21.2561	72	57628	72
DPP10	HNSC	-1.56394	0.338226	0.0593813	0.11289	3.36604	10.1477	43	57628	43
DPP10	COAD	-1.39152	0.381162	0.000330132	0.00118067	46.4627	122.06	26	57628	26
DPP10	PRAD	-0.431821	0.741325	0.22752	0.326092	0.507546	0.71954	52	57628	52
DPP10	BLCA	0.471475	1.38653	0.742042	0.820429	26.3808	18.9987	19	57628	19
DPP10	KIRP	0.534326	1.44827	0.457935	0.551309	22.4072	15.4408	32	57628	32
DPP10	THCA	1.29785	2.45861	0.00699599	0.0147224	18.49	7.46116	59	57628	59
DPP10	BRCA	1.65567	3.1507	0.0218184	0.0351178	12.2582	3.82237	114	57628	114
DPP10	LUSC	1.68487	3.21511	0.217689	0.271606	35.254	10.8962	51	57628	51
DPP10	LIHC	1.75088	3.36563	0.0781619	0.136224	21.8655	6.42641	50	57628	50
DPP10	KICH	1.75274	3.36997	0.00951423	0.0202788	85.761	25.3782	25	57628	25
DPP10	LUAD	2.69168	6.46065	0.00354685	0.00736384	59.9963	9.20189	58	57628	58
DYNC1I1	COAD	-2.9296	0.131251	0.001683	0.00478414	16.8616	129.13	26	1780	26
DYNC1I1	BLCA	-2.64643	0.159715	0.00847412	0.0394123	107.947	676.4	19	1780	19
DYNC1I1	KICH	-2.36316	0.194364	0.000892026	0.00261115	12.8202	66.3741	25	1780	25
DYNC1I1	STAD	-2.27949	0.20597	0.00214743	0.0110039	54.9624	267.232	32	1780	32
DYNC1I1	PRAD	-1.21658	0.430302	8.19607e-06	5.7532e-05	107.374	249.664	52	1780	52
DYNC1I1	THCA	-0.902214	0.535065	1.0889e-05	4.2356e-05	35.0982	65.6831	59	1780	59
DYNC1I1	BRCA	-0.367108	0.775335	0.237203	0.297534	57.0149	73.5648	114	1780	114
DYNC1I1	ESCA	-0.0601185	0.959185	0.93847	0.965316	99.2419	103.469	11	1780	11
DYNC1I1	KIRC	0.1354	1.0984	0.405303	0.465758	89.993	81.9222	72	1780	72
DYNC1I1	KIRP	0.417291	1.33542	0.590519	0.672398	101.481	75.9671	32	1780	32
DYNC1I1	HNSC	0.931141	1.90678	0.0287194	0.0623224	120.911	63.3633	43	1780	43
DYNC1I1	LUAD	1.56169	2.952	0.0256314	0.0433358	66.3104	22.3968	58	1780	58
DYNC1I1	LUSC	3.34155	10.1369	7.478e-05	0.000185973	267.667	26.315	51	1780	51
DYNC1I1	LIHC	4.74188	26.7577	0.00582778	0.0156354	205.139	7.57029	50	1780	50
ELAVL2	ESCA	-0.953698	0.516307	0.299871	0.499693	5.20405	10.173	11	1993	11
ELAVL2	STAD	-0.388065	0.764154	0.492033	0.609125	1.95431	2.58835	32	1993	32
ELAVL2	THCA	-0.0707388	0.95215	0.669696	0.731426	5.36838	5.64319	59	1993	59
ELAVL2	KIRC	0.278059	1.21256	0.345725	0.405464	16.3529	13.4687	72	1993	72
ELAVL2	COAD	0.580772	1.49565	0.262439	0.34775	20.4061	13.6105	26	1993	26
ELAVL2	KIRP	1.31514	2.48827	0.0211512	0.047345	19.1903	7.65249	32	1993	32
ELAVL2	PRAD	1.57609	2.9816	0.00452038	0.012798	76.3226	25.5314	52	1993	52
ELAVL2	LIHC	2.43504	5.40779	7.3216e-05	0.000356008	2.72268	0.421966	50	1993	50
ELAVL2	HNSC	2.49161	5.62405	0.000283647	0.00143118	103.389	18.3011	43	1993	43
ELAVL2	BRCA	3.05475	8.30941	8.4813e-05	0.00019717	88.2971	10.5382	114	1993	114
ELAVL2	BLCA	3.6559	12.6048	0.242417	0.398085	82.3837	6.44382	19	1993	19
ELAVL2	LUAD	3.73504	13.3156	0.00277874	0.00592259	23.065	1.63969	58	1993	58
ELAVL2	LUSC	4.79332	27.729	0.0203483	0.0328583	45.9911	1.5622	51	1993	51
ELAVL2	KICH	5.15369	35.5972	2.55328e-06	1.7978e-05	420.305	11.71	25	1993	25
ENTPD3	KIRC	-3.78816	0.0723853	2.89141e-15	2.80601e-14	5.08034	71.4662	72	956	72
ENTPD3	COAD	-2.49216	0.177741	2.03288e-06	1.5396e-05	17.217	97.3284	26	956	26
ENTPD3	KICH	-2.37458	0.192833	2.6549e-05	0.000129914	12.8479	67.0457	25	956	25
ENTPD3	KIRP	-2.30939	0.201746	2.47521e-08	5.46507e-07	11.3946	56.8758	32	956	32
ENTPD3	PRAD	-1.35088	0.392054	3.78361e-06	2.9637e-05	86.7641	221.462	52	956	52
ENTPD3	STAD	-1.33544	0.396271	0.00107875	0.00663468	145.653	367.711	32	956	32
ENTPD3	ESCA	-0.723336	0.605695	0.35772	0.53561	217.892	359.804	11	956	11
ENTPD3	BLCA	0.177441	1.13088	0.76515	0.837042	828.397	732.515	19	956	19
ENTPD3	HNSC	0.216178	1.16165	0.439062	0.538176	482.019	414.929	43	956	43
ENTPD3	THCA	0.248649	1.18809	0.151563	0.2193	179.391	150.975	59	956	59
ENTPD3	LUAD	0.513357	1.42737	0.0155555	0.0277888	335.958	235.339	58	956	58
ENTPD3	BRCA	0.597725	1.51333	0.014691	0.0244714	169.754	112.138	114	956	114
ENTPD3	LUSC	1.03574	2.05016	0.000312724	0.000698876	433.982	211.631	51	956	51
ENTPD3	LIHC	2.82338	7.07821	0.208009	0.295197	9.21396	1.21586	50	956	50
EPB41L1	KICH	-0.921585	0.527929	4.54926e-06	2.9232e-05	2008.37	3804.34	25	2036	25
EPB41L1	HNSC	-0.896744	0.537097	8.53273e-06	7.6849e-05	1403.51	2613.23	43	2036	43
EPB41L1	ESCA	-0.865364	0.548908	0.0102109	0.0834195	2473.16	4505.69	11	2036	11
EPB41L1	KIRC	-0.755769	0.592231	2.23068e-25	1.13223e-23	2579	4354.79	72	2036	72
EPB41L1	PRAD	-0.575046	0.671265	5.52676e-12	4.63408e-10	1058.22	1576.51	52	2036	52
EPB41L1	LUSC	-0.306347	0.808687	0.00361891	0.00673986	1335.7	1651.71	51	2036	51
EPB41L1	BRCA	-0.21272	0.862909	0.0159666	0.026411	2044.39	2369.2	114	2036	114
EPB41L1	BLCA	-0.206666	0.866537	0.351328	0.489783	2308.8	2664.42	19	2036	19
EPB41L1	LUAD	-0.174392	0.886141	0.0439266	0.0697779	1421.53	1604.19	58	2036	58
EPB41L1	STAD	0.195417	1.14505	0.20506	0.327951	2901.6	2534.02	32	2036	32
EPB41L1	KIRP	0.228495	1.17161	0.16404	0.252232	5195.66	4434.61	32	2036	32
EPB41L1	COAD	0.277847	1.21238	0.126116	0.18945	1943.52	1603.04	26	2036	26
EPB41L1	THCA	0.512853	1.42687	2.30429e-06	1.0216e-05	1659.88	1163.27	59	2036	59
EPB41L1	LIHC	1.39976	2.63857	0.0514159	0.0965185	1776.44	673.195	50	2036	50
EPB41L3	COAD	-2.44577	0.183548	1.52162e-15	1.09946e-12	332.888	1814.07	26	23136	26
EPB41L3	STAD	-1.7236	0.302792	0.000245305	0.00232098	357.999	1182.56	32	23136	32
EPB41L3	HNSC	-1.2743	0.413426	3.62818e-07	5.51013e-06	390.865	945.571	43	23136	43
EPB41L3	PRAD	-1.12879	0.457298	9.52173e-14	1.81938e-11	271.026	592.787	52	23136	52
EPB41L3	ESCA	-1.08875	0.470167	0.157027	0.349684	281.385	598.591	11	23136	11
EPB41L3	LUSC	-1.01768	0.493911	2.50297e-10	1.54795e-09	682.975	1382.89	51	23136	51
EPB41L3	THCA	-0.69655	0.617046	0.000745069	0.00196641	312.057	505.789	59	23136	59
EPB41L3	BRCA	-0.69392	0.618172	1.69255e-07	5.49507e-07	761.788	1232.38	114	23136	114
EPB41L3	LUAD	-0.663774	0.631225	5.34394e-06	1.9398e-05	778.604	1233.54	58	23136	58
EPB41L3	KIRP	-0.656529	0.634403	0.00396398	0.0116591	1411.67	2225.26	32	23136	32
EPB41L3	LIHC	-0.589451	0.664596	0.0240756	0.0516556	153.956	231.703	50	23136	50
EPB41L3	BLCA	-0.510498	0.70198	0.180513	0.328576	445.222	634.28	19	23136	19
EPB41L3	KIRC	-0.490369	0.711843	0.00104414	0.00198411	1385.16	1945.92	72	23136	72
EPB41L3	KICH	0.232427	1.17481	0.449773	0.526193	1613.84	1373.69	25	23136	25
EPHX4	KIRP	-1.01665	0.494263	0.123001	0.201252	7.2731	14.8174	32	253152	32
EPHX4	PRAD	-0.837523	0.559604	0.00104894	0.00367887	8.81868	15.8375	52	253152	52
EPHX4	KIRC	0.667644	1.58848	0.00244342	0.00440157	24.5542	15.4207	72	253152	72
EPHX4	KICH	0.678375	1.60034	0.48747	0.562845	20.4652	12.7505	25	253152	25
EPHX4	STAD	1.03738	2.05249	0.107797	0.203909	30.3308	14.7263	32	253152	32
EPHX4	BRCA	1.0656	2.09303	0.00533905	0.00958521	64.8213	30.9178	114	253152	114
EPHX4	HNSC	1.17041	2.25075	0.00035592	0.00172162	8.65665	3.79054	43	253152	43
EPHX4	BLCA	1.21272	2.31774	0.062184	0.159599	51.061	21.9736	19	253152	19
EPHX4	LUSC	1.3637	2.57344	0.000360464	0.000797941	40.524	15.6859	51	253152	51
EPHX4	THCA	1.55131	2.93083	1.40552e-09	1.19457e-08	140.88	48.0023	59	253152	59
EPHX4	ESCA	1.83533	3.56852	0.00917237	0.0789028	43.3183	12.067	11	253152	11
EPHX4	LUAD	3.39563	10.5241	8.87954e-09	5.34935e-08	112.431	10.5927	58	253152	58
EPHX4	LIHC	3.60699	12.1846	0.0673475	0.120485	13.1677	0.988884	50	253152	50
EPHX4	COAD	4.8348	28.5377	4.74227e-08	6.82279e-07	186.456	6.43719	26	253152	26
ERMN	LIHC	-1.02787	0.490435	0.0123715	0.0295568	2.48338	5.16753	50	57471	50
ERMN	HNSC	-0.836909	0.559842	0.318553	0.423413	11.9078	21.3486	43	57471	43
ERMN	THCA	-0.513209	0.700662	0.291971	0.377694	6.25638	8.97197	59	57471	59
ERMN	PRAD	-0.256871	0.836901	0.327747	0.431667	1.32738	1.60556	52	57471	52
ERMN	LUSC	-0.144416	0.904746	0.52102	0.574982	19.4525	21.5111	51	57471	51
ERMN	ESCA	0.0182744	1.01275	0.974267	0.985527	28.5414	28.1809	11	57471	11
ERMN	BLCA	0.125958	1.09123	0.848677	0.899689	14.9211	13.6652	19	57471	19
ERMN	LUAD	0.214857	1.16059	0.227261	0.289042	21.4459	18.4646	58	57471	58
ERMN	KIRP	0.912931	1.88287	0.115383	0.191046	6.12136	3.20419	32	57471	32
ERMN	KIRC	0.96873	1.95712	0.000603815	0.00118577	5.49742	2.76004	72	57471	72
ERMN	COAD	1.10839	2.15605	0.0422841	0.0753658	17.3741	8.00468	26	57471	26
ERMN	KICH	1.5977	3.0266	0.000367523	0.00122616	10.8734	3.52565	25	57471	25
ERMN	BRCA	2.52592	5.7594	1.08212e-08	4.05443e-08	40.5294	6.95444	114	57471	114
ERMN	STAD	2.52857	5.76999	0.109801	0.206514	36.155	6.18337	32	57471	32
EZH2	HNSC	0.517643	1.43161	0.001707	0.00626929	507.92	354.758	43	2146	43
EZH2	THCA	0.70321	1.62812	0.0174804	0.0333371	107.809	66.1782	59	2146	59
EZH2	STAD	1.26618	2.40523	1.15609e-07	8.7078e-06	445.761	185.271	32	2146	32
EZH2	PRAD	1.33476	2.52233	6.9034e-08	1.03614e-06	115.983	45.9221	52	2146	52
EZH2	COAD	1.35898	2.56504	3.59454e-10	1.38589e-08	753.73	293.786	26	2146	26
EZH2	ESCA	1.43943	2.71213	7.8669e-05	0.00828638	438.302	161.545	11	2146	11
EZH2	KICH	1.5737	2.97667	0.0694882	0.112344	127.112	42.6363	25	2146	25
EZH2	KIRC	1.76925	3.40878	1.77592e-17	2.49081e-16	128.167	37.5284	72	2146	72
EZH2	BLCA	1.7991	3.48003	6.9353e-05	0.00166117	607.097	174.381	19	2146	19
EZH2	KIRP	2.12569	4.3641	8.85042e-07	1.0605e-05	136.549	31.2121	32	2146	32
EZH2	BRCA	2.14054	4.40927	2.37826e-21	4.77663e-20	441.226	99.9906	114	2146	114
EZH2	LIHC	2.53691	5.80345	8.80835e-12	3.82743e-10	268.41	46.1673	50	2146	50
EZH2	LUAD	2.73993	6.68037	1.07613e-10	9.52872e-10	379.839	56.774	58	2146	58
EZH2	LUSC	3.14485	8.84493	3.19653e-14	4.04304e-13	651.488	73.568	51	2146	51
FABP3	HNSC	-2.93662	0.130614	0.00234839	0.00811131	182.82	1400.36	43	2170	43
FABP3	ESCA	-2.64063	0.160359	0.00372709	0.0502151	59.9031	374.081	11	2170	11
FABP3	LUSC	-2.13713	0.227332	0.00013499	0.000321322	126.11	555.077	51	2170	51
FABP3	PRAD	-1.39153	0.381161	2.17219e-07	2.64721e-06	216.468	568.08	52	2170	52
FABP3	BRCA	-1.21305	0.431356	0.30684	0.371134	166.349	385.774	114	2170	114
FABP3	KIRC	-0.545194	0.685299	0.000759614	0.00147019	1340.17	1955.64	72	2170	72
FABP3	LUAD	-0.443496	0.735351	0.333946	0.395302	340.017	462.424	58	2170	58
FABP3	STAD	-0.217507	0.860051	0.673071	0.762221	190.675	221.718	32	2170	32
FABP3	COAD	-0.0242152	0.983355	0.963919	0.971689	125.784	127.915	26	2170	26
FABP3	KIRP	0.140807	1.10252	0.620722	0.697792	2182.81	1979.83	32	2170	32
FABP3	BLCA	0.651684	1.571	0.526019	0.646406	391.552	249.201	19	2170	19
FABP3	KICH	0.96881	1.95723	0.0101532	0.021429	4083.92	2086.54	25	2170	25
FABP3	THCA	1.08242	2.11759	0.00469018	0.0103186	151.797	71.6311	59	2170	59
FABP3	LIHC	2.46664	5.52756	0.332111	0.417803	856.245	154.823	50	2170	50
FAM131B	KICH	-2.37762	0.192426	2.28861e-07	2.37946e-06	10.1964	53.408	25	9715	25
FAM131B	ESCA	-1.17052	0.444262	0.076062	0.239045	17.2869	39.0367	11	9715	11
FAM131B	PRAD	-0.820854	0.566107	0.000303916	0.00127819	14.646	25.9481	52	9715	52
FAM131B	KIRP	-0.559987	0.678308	0.269421	0.371865	27.0451	39.9188	32	9715	32
FAM131B	KIRC	-0.463671	0.725139	0.0601951	0.0860809	44.885	61.9365	72	9715	72
FAM131B	LUAD	-0.0516133	0.964857	0.754385	0.793941	33.0716	34.2798	58	9715	58
FAM131B	HNSC	0.0632453	1.04481	0.859222	0.897052	30.7053	29.384	43	9715	43
FAM131B	BRCA	0.34689	1.27182	0.456109	0.515126	95.8268	75.3251	114	9715	114
FAM131B	LUSC	0.414317	1.33267	0.133452	0.177249	51.7933	38.8394	51	9715	51
FAM131B	COAD	0.454499	1.37031	0.396906	0.477594	223.705	163.225	26	9715	26
FAM131B	THCA	0.659271	1.57928	0.0150116	0.0291065	18.0188	11.3728	59	9715	59
FAM131B	LIHC	0.67659	1.59836	0.00124817	0.00418434	9.15147	5.68811	50	9715	50
FAM131B	STAD	0.704625	1.62972	0.200009	0.32204	58.5652	35.8971	32	9715	32
FAM131B	BLCA	1.14337	2.20897	0.397079	0.531194	151.801	68.6655	19	9715	19
FAM171A1	KIRC	-2.11658	0.230593	8.47654e-25	3.84076e-23	665.875	2887.99	72	221061	72
FAM171A1	KICH	-1.69444	0.308974	6.7459e-08	8.7323e-07	868.868	2812.33	25	221061	25
FAM171A1	KIRP	-1.30684	0.404204	6.43202e-09	1.79218e-07	1188.61	2940.76	32	221061	32
FAM171A1	HNSC	-1.09716	0.467437	0.00069842	0.00301281	252.827	540.994	43	221061	43
FAM171A1	BRCA	-0.917579	0.529397	6.34135e-12	3.52978e-11	464.235	877.002	114	221061	114
FAM171A1	BLCA	-0.670021	0.628498	0.108196	0.23475	336.126	534.868	19	221061	19
FAM171A1	LUAD	-0.466814	0.723561	0.00260968	0.00560025	394.974	545.914	58	221061	58
FAM171A1	THCA	-0.428523	0.743022	9.3872e-05	0.000301293	369.682	497.573	59	221061	59
FAM171A1	COAD	-0.407977	0.753679	0.00141396	0.00411469	1422.13	1886.95	26	221061	26
FAM171A1	LUSC	0.225362	1.16907	0.298643	0.357391	705.636	603.573	51	221061	51
FAM171A1	ESCA	0.401403	1.32079	0.279135	0.480144	823.981	623.83	11	221061	11
FAM171A1	PRAD	0.421407	1.33923	8.7084e-05	0.00043651	1461.82	1091.51	52	221061	52
FAM171A1	STAD	0.450745	1.36675	0.0294839	0.0787128	1249.86	914.455	32	221061	32
FAM171A1	LIHC	0.576243	1.49096	0.108724	0.177667	1302.41	873.503	50	221061	50
FAM171B	COAD	-0.726175	0.604504	0.00739757	0.0169787	66.4755	110.032	26	165215	26
FAM171B	STAD	-0.538277	0.688593	0.0395535	0.0976922	126.976	184.444	32	165215	32
FAM171B	KICH	-0.522852	0.695994	0.0370181	0.0656108	103.923	149.36	25	165215	25
FAM171B	HNSC	-0.383209	0.76673	0.500241	0.596324	164.935	215.145	43	165215	43
FAM171B	PRAD	-0.059522	0.959582	0.849591	0.891868	199.718	208.135	52	165215	52
FAM171B	KIRC	0.0838909	1.05987	0.641125	0.691546	207.376	195.655	72	165215	72
FAM171B	BRCA	0.122427	1.08856	0.462581	0.521374	436.718	401.179	114	165215	114
FAM171B	ESCA	0.194645	1.14444	0.649599	0.772302	204.828	178.963	11	165215	11
FAM171B	THCA	0.739334	1.66941	0.0291167	0.0522498	127.224	76.1694	59	165215	59
FAM171B	KIRP	0.750325	1.68217	0.0819277	0.144531	206.786	122.887	32	165215	32
FAM171B	BLCA	1.0548	2.07743	0.0142982	0.0571841	382.444	184.043	19	165215	19
FAM171B	LIHC	1.15408	2.22542	0.000379482	0.00149623	41.9973	18.8165	50	165215	50
FAM171B	LUAD	1.33102	2.5158	0.000285343	0.000743409	238.303	94.6621	58	165215	58
FAM171B	LUSC	1.48811	2.80521	0.000107261	0.000259988	313.512	111.696	51	165215	51
FBXL16	HNSC	-1.31458	0.402043	6.94328e-07	9.50045e-06	120.501	299.871	43	146330	43
FBXL16	ESCA	-0.648917	0.637759	0.432727	0.598975	120.294	188.677	11	146330	11
FBXL16	STAD	-0.372572	0.772404	0.360466	0.486535	187.483	242.756	32	146330	32
FBXL16	PRAD	-0.363084	0.777501	0.376522	0.480619	159.212	204.802	52	146330	52
FBXL16	THCA	-0.0966536	0.9352	0.414585	0.498137	771.774	825.258	59	146330	59
FBXL16	KICH	0.23754	1.17898	0.594484	0.661575	594.367	504.121	25	146330	25
FBXL16	LUSC	0.264093	1.20088	0.338592	0.39462	99.5	82.8391	51	146330	51
FBXL16	LUAD	0.983811	1.97768	0.00293999	0.00622805	205.214	103.715	58	146330	58
FBXL16	KIRP	1.06413	2.09091	0.0353769	0.0727629	915.003	437.557	32	146330	32
FBXL16	COAD	1.29062	2.44634	0.0109862	0.0238728	167.079	68.2386	26	146330	26
FBXL16	KIRC	1.3931	2.62642	1.76802e-09	7.32723e-09	944.934	359.718	72	146330	72
FBXL16	BLCA	1.51847	2.86487	0.379503	0.514542	136.976	47.7471	19	146330	19
FBXL16	BRCA	1.98452	3.95731	1.72344e-14	1.32558e-13	739.776	186.864	114	146330	114
FBXL16	LIHC	2.73982	6.67985	0.00241687	0.00737303	115.476	17.2022	50	146330	50
FLNA	BLCA	-3.91845	0.0661347	0.00312809	0.0198667	13723.2	207506	19	2316	19
FLNA	ESCA	-2.84127	0.139538	0.101896	0.276071	27978.4	200507	11	2316	11
FLNA	COAD	-2.37564	0.192691	0.0317951	0.0589014	15985.8	82961.4	26	2316	26
FLNA	STAD	-2.18043	0.22061	0.00160458	0.00884913	44538.6	201889	32	2316	32
FLNA	PRAD	-1.36436	0.388406	7.78306e-07	7.76431e-06	36943.9	95116.9	52	2316	52
FLNA	KICH	-1.13816	0.454338	0.000564643	0.00175938	5834.11	12841	25	2316	25
FLNA	BRCA	-0.542804	0.686435	8.72094e-07	2.60609e-06	18245.5	26580.1	114	2316	114
FLNA	LUAD	-0.404514	0.755491	6.1645e-05	0.000183114	25530	33792.6	58	2316	58
FLNA	LUSC	-0.327667	0.796824	0.0260189	0.0410029	30823.4	38682.9	51	2316	51
FLNA	KIRP	0.326032	1.25356	0.229496	0.327948	19415.2	15488	32	2316	32
FLNA	KIRC	0.477524	1.39235	0.00179528	0.0032932	21365.1	15344.6	72	2316	72
FLNA	LIHC	0.810212	1.75347	0.0175487	0.0397096	5860.27	3342.06	50	2316	50
FLNA	THCA	0.838172	1.78778	3.81986e-08	2.39675e-07	17024.1	9522.41	59	2316	59
FLNA	HNSC	1.52191	2.87171	7.32983e-10	3.60958e-08	51505.4	17935.4	43	2316	43
FXYD7	KICH	-0.956672	0.515244	0.0650343	0.10614	0.79948	1.64574	25	53822	25
FXYD7	COAD	-0.867877	0.547953	0.0200479	0.0397353	1.31955	2.49065	26	53822	26
FXYD7	PRAD	-0.830264	0.562426	0.0113465	0.0277818	0.762281	1.43314	52	53822	52
FXYD7	LIHC	-0.764449	0.588678	0.0196276	0.0436433	1.53851	2.68337	50	53822	50
FXYD7	KIRP	-0.450075	0.732005	0.339051	0.436774	1.24584	1.73857	32	53822	32
FXYD7	STAD	-0.44721	0.73346	0.308537	0.441176	6.68947	9.15677	32	53822	32
FXYD7	HNSC	-0.217636	0.859974	0.694637	0.764793	2.13077	2.494	43	53822	43
FXYD7	LUAD	-0.129551	0.914116	0.56717	0.624466	2.88029	3.16029	58	53822	58
FXYD7	BRCA	-0.128956	0.914493	0.531372	0.587292	2.41929	2.65485	114	53822	114
FXYD7	THCA	-0.120725	0.919725	0.832036	0.867203	3.43136	3.73958	59	53822	59
FXYD7	LUSC	0.11762	1.08494	0.763192	0.797025	3.70125	3.40364	51	53822	51
FXYD7	ESCA	0.310218	1.23989	0.532675	0.682442	4.45053	3.57009	11	53822	11
FXYD7	KIRC	1.15655	2.22924	4.2842e-05	9.8854e-05	1.94051	0.815339	72	53822	72
FXYD7	BLCA	1.78888	3.45547	0.300309	0.455993	19.8676	5.67857	19	53822	19
GABARAPL1	ESCA	-1.765	0.294226	0.000808086	0.0238381	754.995	2566.28	11	23710	11
GABARAPL1	KIRC	-1.66897	0.314477	2.25836e-31	3.52909e-29	2373.29	7546.99	72	23710	72
GABARAPL1	BRCA	-1.34549	0.393519	1.11144e-27	5.46204e-26	1008.58	2563.13	114	23710	114
GABARAPL1	STAD	-1.1842	0.440069	3.144e-05	0.000518728	675.177	1534.38	32	23710	32
GABARAPL1	BLCA	-1.05488	0.481336	3.94e-05	0.0011447	1222.38	2539.66	19	23710	19
GABARAPL1	KIRP	-1.00414	0.498566	3.47327e-08	7.19494e-07	3564.89	7150.38	32	23710	32
GABARAPL1	LUAD	-0.989201	0.503757	1.90839e-16	5.65376e-15	1513.76	3005.05	58	23710	58
GABARAPL1	LIHC	-0.941746	0.520603	2.07937e-09	4.30771e-08	2722.4	5229.42	50	23710	50
GABARAPL1	COAD	-0.713224	0.609955	4.13549e-06	2.8062e-05	597.084	978.961	26	23710	26
GABARAPL1	LUSC	-0.573521	0.671975	0.000439035	0.000958905	1939.13	2885.77	51	23710	51
GABARAPL1	PRAD	-0.5103	0.702077	5.47763e-10	1.85782e-08	1628.37	2319.4	52	23710	52
GABARAPL1	THCA	-0.429798	0.742366	2.11137e-08	1.39384e-07	1936.66	2608.81	59	23710	59
GABARAPL1	HNSC	-0.369332	0.774141	0.140911	0.22601	1230.72	1589.82	43	23710	43
GABARAPL1	KICH	0.71833	1.64528	0.000331717	0.00112528	12112.7	7362.06	25	23710	25
GABRA1	ESCA	-5.75245	0.0185499	0.0349098	0.159387	0.0537818	8.19019	11	2554	11
GABRA1	STAD	-3.619	0.0813903	0.0119323	0.0394725	0.308659	4.92098	32	2554	32
GABRA1	COAD	-2.08657	0.23544	0.00117498	0.00350124	0.108242	0.784481	26	2554	26
GABRA1	HNSC	-1.89064	0.269687	0.348296	0.448125	0.171702	0.907474	43	2554	43
GABRA1	LIHC	-0.857559	0.551886	0.421069	0.50379	0.041562	0.156506	50	2554	50
GABRA1	LUAD	-0.821567	0.565827	0.199353	0.258566	0.22576	0.475724	58	2554	58
GABRA1	KICH	-0.15684	0.896988	0.782522	0.824453	0.175368	0.206992	25	2554	25
GABRA1	KIRC	0.26554	1.20209	0.532195	0.588836	0.185051	0.137131	72	2554	72
GABRA1	KIRP	0.455898	1.37164	0.540364	0.628159	0.182116	0.105678	32	2554	32
GABRA1	LUSC	0.802976	1.7447	0.388294	0.444983	0.669647	0.341135	51	2554	51
GABRA1	BRCA	0.889946	1.85311	0.0411842	0.0631101	0.320512	0.126923	114	2554	114
GABRA1	PRAD	3.464	11.0349	0.170201	0.259433	58.815	5.23896	52	2554	52
GABRA1	THCA	4.16466	17.9344	0.00239551	0.00565104	2.33813	0.0359475	59	2554	59
GABRA1	BLCA	4.33729	20.214	0.331859	0.472352	3.04573	0.0556211	19	2554	19
GABRA2	KICH	-5.94672	0.0162128	1.14705e-09	2.99731e-08	3.7287	236.053	25	2555	25
GABRA2	KIRP	-5.32094	0.0250171	2.95509e-11	1.88582e-09	4.1484	169.72	32	2555	32
GABRA2	KIRC	-4.14721	0.0564373	9.47174e-18	1.3883e-16	16.526	294.492	72	2555	72
GABRA2	THCA	-2.32808	0.199149	1.66278e-07	9.25482e-07	0.216744	1.49049	59	2555	59
GABRA2	BLCA	-2.06685	0.23868	0.00365572	0.0220116	1.08809	4.87776	19	2555	19
GABRA2	BRCA	-1.95674	0.25761	2.28485e-08	8.2463e-08	5.18908	20.4314	114	2555	114
GABRA2	COAD	-1.41798	0.374236	0.000162119	0.000641705	29.2925	78.44	26	2555	26
GABRA2	LUAD	-0.200407	0.870305	0.756007	0.795268	1.98308	2.2935	58	2555	58
GABRA2	PRAD	-0.166055	0.891276	0.801253	0.854532	2.03898	2.29991	52	2555	52
GABRA2	STAD	0.40727	1.32617	0.489077	0.606945	24.9328	18.776	32	2555	32
GABRA2	HNSC	0.502577	1.41674	0.64057	0.72013	2.16572	1.49924	43	2555	43
GABRA2	ESCA	1.09669	2.13863	0.292924	0.493646	43.0683	20.085	11	2555	11
GABRA2	LUSC	1.84879	3.60199	0.108097	0.147021	8.1877	2.20087	51	2555	51
GABRA2	LIHC	4.61599	24.5218	0.0710879	0.125943	11.8558	0.387556	50	2555	50
GABRB2	KICH	-2.82311	0.141306	4.2267e-07	4.01999e-06	5.32964	38.3247	25	2561	25
GABRB2	ESCA	-2.69201	0.154748	0.019265	0.115985	16.8187	109.231	11	2561	11
GABRB2	KIRC	-2.2235	0.214121	3.30646e-11	1.78218e-10	16.651	78.1315	72	2561	72
GABRB2	KIRP	-2.22034	0.214591	1.23e-05	9.2765e-05	14.3002	67.0053	32	2561	32
GABRB2	HNSC	-1.79636	0.287901	0.00795064	0.0217307	5.52373	19.4336	43	2561	43
GABRB2	LUSC	-1.57202	0.336338	0.000114935	0.000277436	21.4395	63.9412	51	2561	51
GABRB2	COAD	-1.32189	0.400011	0.0012887	0.00380006	21.1855	53.1122	26	2561	26
GABRB2	PRAD	-1.20437	0.43396	0.0871498	0.152397	5.22607	12.1732	52	2561	52
GABRB2	STAD	-0.857604	0.551868	0.332142	0.457966	26.5117	48.1211	32	2561	32
GABRB2	LUAD	0.120338	1.08699	0.805974	0.838735	62.0648	57.0899	58	2561	58
GABRB2	BRCA	0.44014	1.35674	0.131167	0.177632	37.3482	27.5017	114	2561	114
GABRB2	LIHC	0.895749	1.86058	0.103346	0.170374	1.90022	0.975052	50	2561	50
GABRB2	BLCA	2.31647	4.98113	0.184501	0.333445	28.9529	5.73259	19	2561	19
GABRB2	THCA	7.10651	137.808	5.10736e-12	7.31019e-11	1994.57	14.3743	59	2561	59
GABRG2	COAD	-3.84695	0.0694947	3.9498e-05	0.000191019	1.09368	17.0766	26	2566	26
GABRG2	STAD	-1.61965	0.325415	0.0349381	0.0893891	5.20674	16.2076	32	2566	32
GABRG2	PRAD	-1.03674	0.487427	0.489077	0.588706	0.744669	1.63292	52	2566	52
GABRG2	THCA	-0.816531	0.567806	0.0709491	0.114605	0.0794949	0.21612	59	2566	59
GABRG2	KICH	-0.402792	0.756393	0.24068	0.319151	0.018076	0.056104	25	2566	25
GABRG2	KIRC	0.286037	1.21929	0.540033	0.596344	0.109412	0.07175	72	2566	72
GABRG2	ESCA	0.880821	1.84142	0.586823	0.724999	30.1042	16.3026	11	2566	11
GABRG2	BRCA	2.23769	4.7164	0.165573	0.217578	1.66585	0.274405	114	2566	114
GABRG2	LUAD	3.59212	12.0597	0.0336161	0.0551765	5.70946	0.381724	58	2566	58
GABRG2	KIRP	3.80141	13.9424	0.278053	0.381412	2.82442	0.10975	32	2566	32
GABRG2	BLCA	4.60739	24.3761	0.246641	0.402512	28.4278	1.07032	19	2566	19
GABRG2	HNSC	4.7372	26.671	0.00620334	0.0177321	13.2676	0.401202	43	2566	43
GABRG2	LIHC	6.61229	97.8356	0.00458864	0.0128328	9.68356	0	50	2566	50
GABRG2	LUSC	6.72734	105.957	0.000358462	0.000793775	29.6286	0.180571	51	2566	51
GAD2	PRAD	-2.59766	0.165206	0.124664	0.203427	0.0163038	0.603994	52	2572	52
GAD2	STAD	-1.40959	0.37642	0.205059	0.327951	0.143719	0.547466	32	2572	32
GAD2	KICH	-1.05147	0.482476	0.00926434	0.0198129	0	0.107264	25	2572	25
GAD2	ESCA	-0.973252	0.509357	0.300317	0.499902	0.270918	0.628209	11	2572	11
GAD2	LUAD	0.189132	1.14008	0.688519	0.735416	0.0520569	0.0333741	58	2572	58
GAD2	BRCA	0.218676	1.16367	0.352759	0.412708	0.0723184	0.0480825	114	2572	114
GAD2	THCA	0.392165	1.31236	0.0664021	0.108182	0.037422	0.00471356	59	2572	59
GAD2	KIRP	0.627369	1.54475	0.544833	0.632166	0.151316	0.0626906	32	2572	32
GAD2	HNSC	0.841028	1.79133	0.270853	0.375592	0.184242	0.0586767	43	2572	43
GAD2	KIRC	1.86054	3.63143	0.106332	0.143878	0.475047	0.0583528	72	2572	72
GAD2	LUSC	2.39231	5.24998	0.0876451	0.12236	0.472763	0.00909804	51	2572	51
GAD2	COAD	3.89282	14.8544	0.345102	0.425306	3.13255	0.117615	26	2572	26
GAD2	LIHC	5.70292	52.0896	0.322996	0.408892	7.13202	0.038838	50	2572	50
GAD2	BLCA	6.49532	90.2163	0.329706	0.471568	11.5232	0.0288368	19	2572	19
GDA	BRCA	-2.38663	0.191229	0.105559	0.146699	3.49581	18.7037	114	9615	114
GDA	KICH	-1.54686	0.342255	0.0290665	0.0533036	277.364	810.595	25	9615	25
GDA	PRAD	-1.53976	0.343943	0.171564	0.26107	24.6007	71.7161	52	9615	52
GDA	LIHC	-0.577557	0.670097	0.0198185	0.0439861	1406.17	2098.5	50	9615	50
GDA	BLCA	-0.499897	0.707157	0.470279	0.598617	123.884	175.228	19	9615	19
GDA	KIRC	-0.47053	0.7217	0.0609555	0.0870743	1156.22	1602.12	72	9615	72
GDA	STAD	-0.310074	0.806601	0.593755	0.697873	850.755	1054.76	32	9615	32
GDA	THCA	0.0459953	1.0324	0.953391	0.964376	1.31184	1.26754	59	9615	59
GDA	COAD	0.208474	1.15547	0.455913	0.535342	835.398	722.983	26	9615	26
GDA	HNSC	0.575931	1.49064	0.218198	0.318118	265.247	177.909	43	9615	43
GDA	KIRP	1.37159	2.58755	0.00223429	0.00725083	4654.28	1798.66	32	9615	32
GDA	LUAD	2.49309	5.62983	0.0648197	0.0982147	38.0058	6.66855	58	9615	58
GDA	ESCA	2.8634	7.27727	0.0398715	0.171243	1349.8	185.395	11	9615	11
GDA	LUSC	5.25131	38.0892	3.0517e-06	9.61754e-06	413.027	10.7463	51	9615	51
GJB6	KICH	-3.82035	0.070788	0.00220645	0.00567861	0.121456	3.02844	25	10804	25
GJB6	STAD	-2.65331	0.158955	0.034248	0.0880183	186.587	1174.36	32	10804	32
GJB6	THCA	-1.51137	0.350778	8.59398e-08	5.04153e-07	79.1992	225.967	59	10804	59
GJB6	ESCA	-1.33829	0.39549	0.417785	0.586621	585.161	1479.74	11	10804	11
GJB6	KIRP	-0.354616	0.782078	0.718267	0.780612	2.00473	2.5912	32	10804	32
GJB6	PRAD	0.0339052	1.02378	0.92612	0.946311	6.1516	6.00639	52	10804	52
GJB6	HNSC	0.299705	1.23089	0.307251	0.413164	7658.19	6221.64	43	10804	43
GJB6	COAD	0.934487	1.91121	0.100581	0.156678	2.12034	1.06175	26	10804	26
GJB6	BLCA	0.94699	1.92785	0.227862	0.383541	2138.64	1109.29	19	10804	19
GJB6	BRCA	2.21506	4.64302	0.151707	0.201763	54.69	11.7005	114	10804	114
GJB6	KIRC	3.35687	10.2452	0.24839	0.306888	49.2061	4.71261	72	10804	72
GJB6	LIHC	3.39402	10.5124	0.161377	0.242295	19.4239	1.75722	50	10804	50
GJB6	LUAD	4.16007	17.8775	0.000804136	0.0019119	45.4722	2.44914	58	10804	58
GJB6	LUSC	8.86043	464.788	2.35818e-06	7.56513e-06	2798	5.92017	51	10804	51
GJC2	BLCA	-2.56949	0.168463	5.75405e-06	0.000355829	19.8959	118.596	19	57165	19
GJC2	LUSC	-1.81863	0.28349	8.07387e-13	7.76271e-12	24.0021	84.9191	51	57165	51
GJC2	LUAD	-1.3245	0.399288	7.10241e-09	4.37599e-08	38.3249	96.1334	58	57165	58
GJC2	BRCA	-1.26575	0.415884	2.11945e-14	1.6146e-13	23.2081	55.9447	114	57165	114
GJC2	PRAD	-1.06456	0.478118	7.44145e-06	5.3059e-05	27.8409	58.3395	52	57165	52
GJC2	STAD	-0.926145	0.526263	0.0198933	0.0586459	53.9404	102.587	32	57165	32
GJC2	KIRP	-0.621288	0.65009	0.162666	0.250698	24.7908	38.1883	32	57165	32
GJC2	ESCA	-0.514086	0.700237	0.337013	0.521466	34.4562	49.2493	11	57165	11
GJC2	LIHC	-0.0649539	0.955976	0.777791	0.823874	15.4849	16.2026	50	57165	50
GJC2	HNSC	0.0106831	1.00743	0.97805	0.984353	37.6018	37.3236	43	57165	43
GJC2	COAD	0.241499	1.18222	0.754284	0.805392	64.387	54.4474	26	57165	26
GJC2	KICH	0.446892	1.3631	0.326185	0.405293	47.831	35.0632	25	57165	25
GJC2	THCA	0.45063	1.36664	0.129298	0.191499	76.2519	55.7685	59	57165	59
GJC2	KIRC	1.18495	2.27355	6.11194e-06	1.5765e-05	62.7911	27.5621	72	57165	72
GNAI1	BRCA	-2.29318	0.204026	1.46001e-17	1.69491e-16	307.023	1505.22	114	2770	114
GNAI1	KICH	-1.95137	0.258571	2.6032e-11	1.34353e-09	589.911	2281.71	25	2770	25
GNAI1	COAD	-1.61414	0.326659	4.54084e-08	6.61032e-07	248.329	760.414	26	2770	26
GNAI1	STAD	-1.25475	0.419067	2.5418e-05	0.00044	365.073	871.294	32	2770	32
GNAI1	KIRC	-1.16744	0.44521	1.2557e-15	1.28989e-14	976.773	2194.08	72	2770	72
GNAI1	THCA	-0.935264	0.522947	1.07773e-06	5.10365e-06	445.339	851.687	59	2770	59
GNAI1	ESCA	-0.874173	0.545567	0.00568932	0.0622224	530.763	972.948	11	2770	11
GNAI1	BLCA	-0.680229	0.624066	0.00324135	0.0202675	744.072	1192.36	19	2770	19
GNAI1	KIRP	-0.510802	0.701832	0.0112311	0.0278288	1177.59	1677.91	32	2770	32
GNAI1	LUAD	-0.125567	0.916644	0.412844	0.475979	650.711	709.893	58	2770	58
GNAI1	LUSC	0.624856	1.54206	0.000153939	0.000363168	1050.28	681.053	51	2770	51
GNAI1	LIHC	0.628704	1.54618	0.00275981	0.00826467	1049.15	678.507	50	2770	50
GNAI1	PRAD	0.674373	1.5959	7.844e-05	0.000398966	1084.51	679.524	52	2770	52
GNAI1	HNSC	0.863157	1.81901	9.04561e-07	1.1863e-05	1514.22	832.394	43	2770	43
GNAO1	COAD	-3.31411	0.100544	0.00318923	0.00827376	99.7446	992.947	26	2775	26
GNAO1	BLCA	-2.79765	0.143822	0.00686294	0.0339527	125.379	872.363	19	2775	19
GNAO1	ESCA	-2.53915	0.172044	0.102576	0.277153	153.011	889.853	11	2775	11
GNAO1	LIHC	-2.50064	0.176698	4.63859e-13	2.97988e-11	180.245	1020.54	50	2775	50
GNAO1	STAD	-2.42588	0.186096	0.0010778	0.00663294	383.302	2060.14	32	2775	32
GNAO1	PRAD	-2.42249	0.186534	1.4944e-05	9.6604e-05	180.781	969.591	52	2775	52
GNAO1	KICH	-0.699901	0.615614	0.0694083	0.112234	47.3259	76.9383	25	2775	25
GNAO1	KIRC	-0.275759	0.826016	0.588797	0.642471	71.3503	86.3999	72	2775	72
GNAO1	BRCA	-0.0428134	0.97076	0.863119	0.886194	86.6024	89.2139	114	2775	114
GNAO1	LUSC	-0.00925509	0.993605	0.971559	0.975977	70.4625	70.9167	51	2775	51
GNAO1	HNSC	0.602147	1.51797	0.0237992	0.0533926	131.593	86.6556	43	2775	43
GNAO1	KIRP	0.721431	1.64882	0.322	0.42294	141.717	85.9113	32	2775	32
GNAO1	THCA	0.860219	1.81531	0.000650895	0.00173666	275.587	151.768	59	2775	59
GNAO1	LUAD	0.867961	1.82508	0.00480068	0.00967863	108.227	59.2544	58	2775	58
GNG3	COAD	-3.12997	0.114231	2.1524e-05	0.000114323	4.65089	41.4902	26	2785	26
GNG3	STAD	-1.68742	0.310483	0.00585377	0.0231695	6.52516	21.2383	32	2785	32
GNG3	ESCA	-0.822311	0.565535	0.253944	0.454474	8.65759	15.3855	11	2785	11
GNG3	PRAD	-0.748689	0.595144	0.147551	0.232882	3.09512	5.26865	52	2785	52
GNG3	KIRC	-0.108269	0.9277	0.454322	0.514112	3.63905	3.93045	72	2785	72
GNG3	HNSC	-0.0197802	0.986383	0.944944	0.96022	2.46901	2.50447	43	2785	43
GNG3	THCA	0.115745	1.08353	0.44033	0.523688	3.00148	2.76237	59	2785	59
GNG3	LIHC	0.254165	1.19265	0.191889	0.276438	4.0846	3.40867	50	2785	50
GNG3	KIRP	0.271802	1.20732	0.395386	0.492007	5.40801	4.4622	32	2785	32
GNG3	LUAD	0.572837	1.48745	0.106894	0.151941	2.94899	1.94981	58	2785	58
GNG3	KICH	1.00311	2.00432	0.000622094	0.00191183	11.3631	5.61917	25	2785	25
GNG3	LUSC	1.07991	2.1139	7.0453e-05	0.000175939	3.42557	1.56781	51	2785	51
GNG3	BRCA	2.27429	4.83761	0.127969	0.17394	12.3044	2.46415	114	2785	114
GNG3	BLCA	2.78426	6.88885	0.268945	0.425111	18.7687	2.63902	19	2785	19
GOT1	HNSC	-1.48901	0.356256	5.2586e-05	0.000353327	1142.17	3206.23	43	2805	43
GOT1	KIRC	-0.9799	0.507015	1.14312e-15	1.18901e-14	2306.35	4548.98	72	2805	72
GOT1	COAD	-0.828253	0.563211	5.41813e-10	1.96108e-08	1343.01	2384.64	26	2805	26
GOT1	LIHC	-0.705048	0.613422	0.000259677	0.00107388	10175	16587.4	50	2805	50
GOT1	ESCA	-0.626125	0.647914	0.0353875	0.1608	1310.26	2022.33	11	2805	11
GOT1	KIRP	-0.359778	0.779285	0.0201389	0.0454454	3662.75	4700.17	32	2805	32
GOT1	PRAD	-0.328511	0.796358	0.0132437	0.0316071	909.401	1141.98	52	2805	52
GOT1	THCA	-0.239281	0.847167	0.0591002	0.0976451	953.861	1125.96	59	2805	59
GOT1	STAD	-0.232178	0.851349	0.101422	0.195103	1384.03	1625.7	32	2805	32
GOT1	BLCA	-0.17647	0.884865	0.426642	0.558651	888.396	1004	19	2805	19
GOT1	BRCA	0.364416	1.28736	0.156068	0.206888	1009.51	784.146	114	2805	114
GOT1	LUSC	0.726858	1.65503	1.43353e-07	5.61191e-07	1147.05	693.031	51	2805	51
GOT1	KICH	0.737664	1.66747	0.000927361	0.00270409	7808.11	4682.56	25	2805	25
GOT1	LUAD	0.835399	1.78435	1.52914e-09	1.0697e-08	1126.9	631.501	58	2805	58
GPC5	KICH	-6.44558	0.0114733	3.79589e-06	2.5183e-05	2.63151	237.976	25	2262	25
GPC5	KIRC	-5.48032	0.0224006	1.23661e-15	1.27357e-14	5.04408	229.54	72	2262	72
GPC5	KIRP	-3.72901	0.0754146	4.48076e-07	6.06313e-06	16.907	225.414	32	2262	32
GPC5	COAD	-2.63959	0.160474	2.3612e-05	0.00012339	1.52784	10.0439	26	2262	26
GPC5	STAD	-1.79498	0.288176	0.00068851	0.00487253	1.66843	6.03664	32	2262	32
GPC5	LUSC	-1.79025	0.289122	6.04212e-08	2.52757e-07	19.0716	66.2099	51	2262	51
GPC5	LUAD	-1.55092	0.341291	2.01185e-07	9.40573e-07	24.9445	73.2815	58	2262	58
GPC5	BRCA	-0.954116	0.516158	9.7872e-05	0.000225948	1.6374	3.26602	114	2262	114
GPC5	PRAD	0.226131	1.16969	0.282345	0.387966	4.39098	3.73945	52	2262	52
GPC5	BLCA	0.228604	1.1717	0.867969	0.912663	2.04524	1.73088	19	2262	19
GPC5	ESCA	0.363053	1.28614	0.714874	0.81956	6.09293	4.71511	11	2262	11
GPC5	THCA	0.639715	1.55802	0.0710922	0.114808	16.8029	10.7489	59	2262	59
GPC5	HNSC	1.13327	2.19355	0.413133	0.513128	5.84079	2.6083	43	2262	43
GPC5	LIHC	1.29176	2.44827	0.0171776	0.0389846	34.5642	14.0586	50	2262	50
GRIN2A	ESCA	-4.24085	0.0528905	0.0811458	0.246618	25.5563	484.983	11	2903	11
GRIN2A	COAD	-3.04631	0.121051	1.76065e-08	3.05865e-07	3.07465	26.1256	26	2903	26
GRIN2A	STAD	-2.10056	0.233167	0.00336981	0.0153701	82.9315	356.003	32	2903	32
GRIN2A	BLCA	-1.83221	0.280834	0.0541994	0.144631	11.4899	41.1697	19	2903	19
GRIN2A	KIRP	-1.45233	0.365431	0.0193242	0.0439567	27.9244	76.5888	32	2903	32
GRIN2A	PRAD	-1.1834	0.440311	0.000201454	0.000898807	14.7294	33.5794	52	2903	52
GRIN2A	BRCA	-0.449185	0.732457	0.329717	0.38982	49.9833	68.2772	114	2903	114
GRIN2A	KICH	0.0664582	1.04714	0.923092	0.939269	52.9099	50.5234	25	2903	25
GRIN2A	THCA	0.515317	1.42931	0.160793	0.230061	56.6934	39.6349	59	2903	59
GRIN2A	HNSC	0.589231	1.50444	0.425288	0.525502	37.7225	25.0405	43	2903	43
GRIN2A	LUSC	1.87175	3.65977	0.13206	0.175647	66.5545	18.1128	51	2903	51
GRIN2A	KIRC	1.92329	3.79287	0.000322253	0.000659119	431.993	113.823	72	2903	72
GRIN2A	LUAD	2.16495	4.48452	0.0825617	0.121443	79.2494	17.5941	58	2903	58
GRIN2A	LIHC	3.93894	15.3369	0.020929	0.0459441	76.861	4.91803	50	2903	50
GRM3	KIRP	-1.65799	0.316879	0.000315012	0.0013926	2.10488	6.85811	32	2913	32
GRM3	LUAD	-1.49429	0.354956	0.000253355	0.000668519	1.96522	5.71824	58	2913	58
GRM3	PRAD	-1.4138	0.375321	0.00917586	0.0231959	2.8632	7.79511	52	2913	52
GRM3	KIRC	-1.27494	0.413242	0.000305025	0.000626011	3.79862	9.33422	72	2913	72
GRM3	STAD	-1.08803	0.470404	0.0190411	0.0566185	1.27143	2.81543	32	2913	32
GRM3	LUSC	-0.876989	0.544503	0.0110484	0.0187548	2.49148	4.65936	51	2913	51
GRM3	THCA	-0.187892	0.877887	0.588584	0.659577	2.34017	2.67959	59	2913	59
GRM3	COAD	-0.173805	0.886502	0.670952	0.73401	1.03853	1.1843	26	2913	26
GRM3	BRCA	-0.121762	0.919064	0.523702	0.579907	1.85402	2.0261	114	2913	114
GRM3	HNSC	-0.0569904	0.961267	0.879165	0.911463	0.832867	0.870456	43	2913	43
GRM3	LIHC	0.525524	1.43946	0.659344	0.723547	2.28016	1.55352	50	2913	50
GRM3	ESCA	1.33013	2.51426	0.0669114	0.223246	4.44706	1.70851	11	2913	11
GRM3	BLCA	3.05469	8.30906	0.321567	0.471568	27.0657	3.16941	19	2913	19
GRM3	KICH	3.61545	12.2563	0.354251	0.432543	160.371	12.9929	25	2913	25
HAPLN2	STAD	-1.9759	0.25421	0.00316169	0.014628	1.57553	6.49109	32	60484	32
HAPLN2	LUAD	-1.87453	0.272715	2.7733e-08	1.52285e-07	0.535598	2.23063	58	60484	58
HAPLN2	PRAD	-1.50499	0.352332	2.15978e-08	3.99619e-07	15.4146	43.9339	52	60484	52
HAPLN2	BLCA	-1.35802	0.390116	0.0754629	0.183077	1.92319	5.08613	19	60484	19
HAPLN2	KICH	-1.2763	0.412852	0.0129141	0.0263793	4.00177	9.8352	25	60484	25
HAPLN2	KIRP	-1.24372	0.422283	0.000263384	0.00120308	2.15475	5.23943	32	60484	32
HAPLN2	COAD	-0.475173	0.719381	0.380515	0.461457	0.993708	1.42035	26	60484	26
HAPLN2	LUSC	-0.443454	0.735372	0.306758	0.365949	1.60304	2.21589	51	60484	51
HAPLN2	HNSC	-0.208883	0.865207	0.707798	0.775634	0.734428	0.864426	43	60484	43
HAPLN2	BRCA	0.0977239	1.07008	0.826942	0.854986	1.76887	1.64647	114	60484	114
HAPLN2	KIRC	0.365983	1.28876	0.111261	0.149985	4.27836	3.29735	72	60484	72
HAPLN2	ESCA	0.434945	1.35186	0.661972	0.780676	2.02409	1.47124	11	60484	11
HAPLN2	THCA	0.50798	1.42206	0.262335	0.345812	2.52051	1.74276	59	60484	59
HAPLN2	LIHC	0.664947	1.58551	0.0864543	0.147968	1.16663	0.698876	50	60484	50
HCN2	ESCA	-1.61078	0.327421	0.309455	0.50858	49.5926	151.67	11	610	11
HCN2	STAD	-1.36732	0.38761	0.0504511	0.116927	38.7241	100.063	32	610	32
HCN2	KIRC	-0.529983	0.692563	0.516671	0.574206	28.9433	41.8361	72	610	72
HCN2	HNSC	0.150338	1.10983	0.624895	0.706501	37.2307	33.5364	43	610	43
HCN2	THCA	1.2364	2.35611	0.0286759	0.0515244	10.6107	4.44594	59	610	59
HCN2	KIRP	1.52961	2.88707	0.111516	0.185821	155.541	53.8095	32	610	32
HCN2	PRAD	1.54998	2.92812	0.00110765	0.00385619	34.613	11.755	52	610	52
HCN2	COAD	1.62871	3.09236	0.340679	0.420732	31.6907	10.1804	26	610	26
HCN2	BLCA	2.28869	4.88613	0.147202	0.29081	30.467	6.15588	19	610	19
HCN2	LUAD	2.35994	5.13349	5.6031e-05	0.000167628	26.3016	5.043	58	610	58
HCN2	LUSC	2.39974	5.27707	0.000462946	0.00100642	38.6954	7.2517	51	610	51
HCN2	LIHC	4.21357	18.5529	0.000525197	0.00198885	60.6255	3.1731	50	610	50
HCN2	BRCA	4.24859	19.0087	0.000116237	0.000265486	37.5937	1.88297	114	610	114
HCN2	KICH	5.95509	62.0384	7.84245e-07	6.71404e-06	2861.18	46.0211	25	610	25
HDAC11	KIRC	-1.17951	0.441503	9.66752e-21	2.3005e-19	437.144	990.254	72	79885	72
HDAC11	LUSC	-0.877043	0.544482	4.78217e-12	3.98674e-11	285.789	524.965	51	79885	51
HDAC11	HNSC	-0.692352	0.618844	6.47599e-08	1.32551e-06	381.41	616.389	43	79885	43
HDAC11	ESCA	-0.583247	0.66746	0.0394058	0.170065	284.7	426.593	11	79885	11
HDAC11	LUAD	-0.449026	0.732537	1.92092e-07	9.019e-07	415.667	567.472	58	79885	58
HDAC11	THCA	-0.376141	0.770496	8.0179e-07	3.91133e-06	828.13	1074.83	59	79885	59
HDAC11	KIRP	-0.333085	0.793837	0.0139498	0.0334102	968.642	1220.23	32	79885	32
HDAC11	BLCA	-0.281647	0.822652	0.186091	0.335301	452.452	550.013	19	79885	19
HDAC11	PRAD	-0.264185	0.832669	8.3663e-05	0.000421861	577.946	694.109	52	79885	52
HDAC11	STAD	-0.228422	0.853568	0.182548	0.301713	416.995	488.549	32	79885	32
HDAC11	COAD	-0.0969383	0.935015	0.485898	0.564754	628.451	672.136	26	79885	26
HDAC11	KICH	0.650442	1.56965	0.000181906	0.00067328	1873.99	1193.86	25	79885	25
HDAC11	BRCA	0.722929	1.65053	2.43828e-07	7.77069e-07	799.097	484.106	114	79885	114
HDAC11	LIHC	1.75652	3.37881	1.01891e-06	8.72557e-06	641.468	189.78	50	79885	50
HES1	KICH	-2.2144	0.215476	3.46067e-10	1.10606e-08	407.313	1890.66	25	3280	25
HES1	LIHC	-0.756693	0.591851	0.000526356	0.00199209	1175.67	1986.5	50	3280	50
HES1	KIRP	-0.657096	0.634153	0.00416886	0.0121587	877.091	1383.15	32	3280	32
HES1	KIRC	-0.572261	0.672562	0.000125711	0.000272841	985.909	1465.95	72	3280	72
HES1	HNSC	-0.226345	0.854798	0.197501	0.293933	1548.68	1811.77	43	3280	43
HES1	PRAD	-0.215348	0.861339	0.216544	0.313459	2048.79	2378.63	52	3280	52
HES1	COAD	-0.048632	0.966853	0.732054	0.786868	1330.76	1376.38	26	3280	26
HES1	BRCA	0.057959	1.04099	0.555385	0.609831	1224.09	1175.88	114	3280	114
HES1	THCA	0.333432	1.26001	0.0272268	0.0492883	2383.61	1891.72	59	3280	59
HES1	STAD	0.372592	1.29468	0.0865472	0.173983	2136.14	1649.92	32	3280	32
HES1	ESCA	0.4289	1.34621	0.147458	0.337672	1410.66	1047.85	11	3280	11
HES1	LUAD	0.503514	1.41766	0.00267061	0.00571551	961.201	677.989	58	3280	58
HES1	BLCA	0.672625	1.59397	0.0110893	0.0476969	3021.12	1895.3	19	3280	19
HES1	LUSC	0.848493	1.80062	2.50112e-06	7.97464e-06	1204.43	668.856	51	3280	51
HPCA	KICH	-2.22212	0.214326	9.4952e-06	5.4792e-05	1.1939	5.9371	25	3208	25
HPCA	COAD	-0.904091	0.534369	0.00460402	0.0113184	13.9761	26.2415	26	3208	26
HPCA	PRAD	-0.468066	0.722933	0.00529808	0.0145883	5.40433	7.51389	52	3208	52
HPCA	BRCA	0.862688	1.81842	0.00116288	0.00231693	6.76588	3.67573	114	3208	114
HPCA	THCA	0.948531	1.92991	0.0528187	0.0883702	26.0363	13.4428	59	3208	59
HPCA	STAD	0.984989	1.9793	0.0294407	0.0786503	11.3685	5.69423	32	3208	32
HPCA	HNSC	1.02794	2.03912	0.031731	0.0677275	3.61974	1.72419	43	3208	43
HPCA	LIHC	1.75965	3.38617	0.0209537	0.045983	1.51268	0.376256	50	3208	50
HPCA	ESCA	1.91091	3.76046	0.0702804	0.228909	9.82118	2.53829	11	3208	11
HPCA	LUAD	2.12925	4.3749	3.65816e-07	1.63975e-06	6.34954	1.37422	58	3208	58
HPCA	KIRP	2.42045	5.35337	1.0437e-05	8.1e-05	26.2318	4.81873	32	3208	32
HPCA	KIRC	2.76563	6.80044	7.50751e-10	3.29123e-09	29.6854	4.27992	72	3208	72
HPCA	BLCA	3.11149	8.64276	0.31686	0.471014	46.6589	5.31018	19	3208	19
HPCA	LUSC	3.17303	9.01938	0.0103033	0.0176072	12.7515	1.32487	51	3208	51
HPCAL4	KIRP	-5.57641	0.0209572	1.61063e-06	1.7526e-05	5.82705	282.717	32	51440	32
HPCAL4	STAD	-3.47534	0.0899121	0.000248794	0.0023451	7.47762	84.1781	32	51440	32
HPCAL4	KIRC	-3.27796	0.103095	4.43317e-09	1.7319e-08	28.8692	280.896	72	51440	72
HPCAL4	PRAD	-2.71465	0.152339	0.000285043	0.00120905	3.10183	20.9178	52	51440	52
HPCAL4	KICH	-2.45639	0.182201	0.00501628	0.011592	34.8911	191.946	25	51440	25
HPCAL4	ESCA	-2.29492	0.203779	0.0131487	0.0952657	11.6903	57.7584	11	51440	11
HPCAL4	COAD	-2.00589	0.248982	0.00320967	0.00831905	1.70575	7.15254	26	51440	26
HPCAL4	LUSC	-1.66457	0.315438	1.7973e-05	4.9749e-05	17.3399	55.188	51	51440	51
HPCAL4	LIHC	-0.827839	0.563372	0.0994772	0.165267	0.82636	1.54431	50	51440	50
HPCAL4	LUAD	-0.565758	0.6756	0.0844183	0.123824	43.2369	64.0458	58	51440	58
HPCAL4	HNSC	-0.162955	0.893194	0.79422	0.847102	17.6657	19.7901	43	51440	43
HPCAL4	BRCA	0.653793	1.5733	0.0380049	0.0586074	5.46148	3.43492	114	51440	114
HPCAL4	BLCA	3.28373	9.73868	0.123184	0.257095	32.0259	3.1988	19	51440	19
HPCAL4	THCA	5.25731	38.2481	0.000357244	0.00100934	419.297	10.8652	59	51440	59
HPRT1	KIRC	-0.776207	0.5839	2.00955e-15	1.99907e-14	545.449	934.218	72	3251	72
HPRT1	KIRP	-0.356123	0.781261	0.0177109	0.0408173	582.512	745.632	32	3251	32
HPRT1	LIHC	-0.174611	0.886006	0.376044	0.461157	865.266	976.604	50	3251	50
HPRT1	PRAD	0.0906219	1.06483	0.387861	0.491977	497.136	466.863	52	3251	52
HPRT1	THCA	0.192137	1.14245	0.0017979	0.0043584	608.518	532.628	59	3251	59
HPRT1	ESCA	0.216136	1.16162	0.383582	0.557554	721.043	620.709	11	3251	11
HPRT1	STAD	0.494596	1.40893	0.0112758	0.0379294	718.079	509.635	32	3251	32
HPRT1	BLCA	0.772904	1.70871	9.4441e-05	0.00202713	921.466	539.235	19	3251	19
HPRT1	COAD	1.0092	2.01279	3.0725e-05	0.000153655	1223.11	607.619	26	3251	26
HPRT1	HNSC	1.01584	2.02208	1.59618e-09	6.6278e-08	1072.03	530.111	43	3251	43
HPRT1	BRCA	1.04741	2.06681	7.44529e-20	1.18791e-18	818.138	395.793	114	3251	114
HPRT1	LUAD	1.08226	2.11736	5.1934e-13	7.68716e-12	796.491	376.119	58	3251	58
HPRT1	KICH	1.09105	2.1303	5.23905e-07	4.82671e-06	2008.05	942.563	25	3251	25
HPRT1	LUSC	1.65643	3.15235	4.77996e-12	3.98658e-11	1224.59	388.399	51	3251	51
HSPA12A	BRCA	-1.86498	0.274527	5.70167e-11	2.81401e-10	278.303	1014.02	114	259217	114
HSPA12A	BLCA	-1.84179	0.278975	0.000620984	0.00686772	106.778	383.011	19	259217	19
HSPA12A	KIRP	-1.61651	0.326122	5.70492e-12	4.49644e-10	550.869	1689.36	32	259217	32
HSPA12A	STAD	-1.33805	0.395555	0.00587409	0.0232214	138.213	349.569	32	259217	32
HSPA12A	KICH	-1.27944	0.411955	9.46294e-08	1.15128e-06	510.98	1240.52	25	259217	25
HSPA12A	ESCA	-1.02722	0.490654	0.230676	0.429453	175.408	357.601	11	259217	11
HSPA12A	PRAD	-0.852032	0.554004	9.115e-07	8.87473e-06	109.372	197.501	52	259217	52
HSPA12A	KIRC	-0.722529	0.606034	8.49559e-11	4.32538e-10	1019.42	1682.18	72	259217	72
HSPA12A	THCA	-0.579231	0.669321	0.00357749	0.00810724	403.935	603.55	59	259217	59
HSPA12A	COAD	-0.420413	0.747211	0.186581	0.2623	147.878	197.941	26	259217	26
HSPA12A	LUAD	0.0755873	1.05379	0.645819	0.697792	122.007	115.774	58	259217	58
HSPA12A	LUSC	0.134732	1.09789	0.541025	0.593894	158.239	144.121	51	259217	51
HSPA12A	HNSC	0.984569	1.97872	0.000599789	0.00266001	254.364	128.5	43	259217	43
HSPA12A	LIHC	1.33302	2.5193	0.00868994	0.0219048	120.06	47.5958	50	259217	50
HTR2A	BRCA	-2.7317	0.150548	2.59752e-13	1.72568e-12	5.8155	39.1931	114	3356	114
HTR2A	BLCA	-2.43143	0.185382	0.00319894	0.0200853	2.35288	13.1315	19	3356	19
HTR2A	KICH	-1.58519	0.33328	0.00186187	0.00491423	0.802444	2.60777	25	3356	25
HTR2A	ESCA	-1.49926	0.353734	0.285217	0.486274	5.79707	16.5709	11	3356	11
HTR2A	THCA	-1.38517	0.382845	1.22044e-06	5.69883e-06	1.04645	2.89455	59	3356	59
HTR2A	PRAD	-1.29187	0.408421	0.00140141	0.00469467	2.71142	6.78364	52	3356	52
HTR2A	COAD	-0.729895	0.602948	0.0585532	0.0997306	6.73328	11.2331	26	3356	26
HTR2A	HNSC	-0.713233	0.609952	0.220879	0.321203	2.45327	4.08602	43	3356	43
HTR2A	STAD	-0.316922	0.802781	0.433144	0.555988	20.0869	25.0463	32	3356	32
HTR2A	LIHC	-0.283089	0.821829	0.352662	0.438399	0.805268	1.00153	50	3356	50
HTR2A	LUSC	-0.0890665	0.940131	0.867569	0.887978	8.25106	8.78287	51	3356	51
HTR2A	LUAD	0.257969	1.19579	0.354635	0.416784	7.31349	6.09964	58	3356	58
HTR2A	KIRC	0.593589	1.509	0.611875	0.664401	6.88608	4.52962	72	3356	72
HTR2A	KIRP	2.11677	4.33721	0.224696	0.32237	12.8076	2.87601	32	3356	32
IGF2BP2	PRAD	-1.29419	0.407764	2.2616e-05	0.000137219	31.3363	76.9942	52	10644	52
IGF2BP2	KIRC	-0.883374	0.542098	0.000639069	0.0012498	143.838	265.419	72	10644	72
IGF2BP2	BRCA	-0.864756	0.549139	0.000420251	0.000890701	104.154	189.75	114	10644	114
IGF2BP2	COAD	0.311984	1.24141	0.103035	0.159824	1032.2	831.454	26	10644	26
IGF2BP2	LUAD	0.902115	1.8688	0.000952605	0.00223418	558.432	298.772	58	10644	58
IGF2BP2	KIRP	1.15852	2.23228	0.000785517	0.00300694	656.193	293.901	32	10644	32
IGF2BP2	KICH	1.40316	2.6448	0.104495	0.158617	653.78	247.132	25	10644	25
IGF2BP2	STAD	1.46207	2.75504	5.63399e-07	2.628e-05	883.765	320.717	32	10644	32
IGF2BP2	ESCA	1.47171	2.77351	0.00289878	0.044747	1969.21	709.942	11	10644	11
IGF2BP2	THCA	1.92625	3.80066	3.17488e-18	2.33993e-16	1166.97	306.97	59	10644	59
IGF2BP2	LIHC	2.19782	4.58784	0.00123689	0.0041578	375.38	81.7423	50	10644	50
IGF2BP2	BLCA	2.60762	6.09497	0.00835744	0.0389937	669.259	109.722	19	10644	19
IGF2BP2	HNSC	2.69408	6.4714	1.88847e-12	3.83379e-10	2030.08	313.616	43	10644	43
IGF2BP2	LUSC	2.83117	7.11651	1.13699e-08	5.37999e-08	2269.47	318.816	51	10644	51
IKBKB	HNSC	-0.481105	0.716429	5.56273e-06	5.4065e-05	750.592	1047.72	43	3551	43
IKBKB	KICH	-0.199998	0.870552	0.0859899	0.134327	848.123	974.251	25	3551	25
IKBKB	THCA	-0.193639	0.874397	0.000225626	0.00066815	1013.27	1158.84	59	3551	59
IKBKB	LUSC	-0.173985	0.886391	0.0456854	0.068329	1010.11	1139.59	51	3551	51
IKBKB	BLCA	-0.124993	0.917009	0.523806	0.644597	1014.56	1106.39	19	3551	19
IKBKB	PRAD	-0.0704865	0.952317	0.341633	0.44623	917.535	963.481	52	3551	52
IKBKB	KIRC	-0.0308339	0.978854	0.568464	0.623472	718.337	733.857	72	3551	72
IKBKB	LIHC	0.0331479	1.02324	0.708681	0.765799	564.724	551.894	50	3551	50
IKBKB	KIRP	0.170218	1.12523	0.0376258	0.0765557	912.743	811.151	32	3551	32
IKBKB	STAD	0.200883	1.1494	0.0990634	0.191415	719.724	626.16	32	3551	32
IKBKB	BRCA	0.207591	1.15476	0.0324088	0.0506037	1536.03	1330.16	114	3551	114
IKBKB	ESCA	0.302151	1.23298	0.195225	0.392716	984.274	798.269	11	3551	11
IKBKB	LUAD	0.30815	1.23812	0.0233676	0.0399072	1331.91	1075.73	58	3551	58
IKBKB	COAD	0.436681	1.35349	0.000551092	0.00182627	956.879	706.947	26	3551	26
INA	ESCA	-4.28169	0.0514141	0.0158499	0.105023	5.67048	112.135	11	9118	11
INA	COAD	-3.30419	0.101237	7.4105e-05	0.000326743	7.9417	79.3343	26	9118	26
INA	STAD	-2.99127	0.125759	0.000282306	0.00255831	14.3739	114.992	32	9118	32
INA	KIRC	-0.899949	0.535906	0.0377323	0.0561009	1.92243	3.67384	72	9118	72
INA	KICH	-0.604296	0.657792	0.430569	0.508348	2.40177	3.70328	25	9118	25
INA	LIHC	-0.345278	0.787156	0.542757	0.619279	3.13581	4.01076	50	9118	50
INA	PRAD	-0.165888	0.89138	0.709118	0.780914	15.253	17.1238	52	9118	52
INA	HNSC	0.213247	1.15929	0.816466	0.864619	35.8818	30.9377	43	9118	43
INA	THCA	1.56921	2.96742	0.00324197	0.0074287	11.9047	3.9455	59	9118	59
INA	BLCA	2.47324	5.55289	0.0830093	0.19627	1351.3	243.269	19	9118	19
INA	KIRP	3.2834	9.73651	0.341561	0.43926	25.8299	2.56317	32	9118	32
INA	BRCA	4.08331	16.9512	0.0886977	0.125683	37.6765	2.12855	114	9118	114
INA	LUAD	5.49701	45.1611	0.0184717	0.03231	222.635	4.83201	58	9118	58
INA	LUSC	5.9781	63.0356	3.71053e-06	1.1517e-05	108.76	1.62697	51	9118	51
IQSEC1	LUSC	-1.26056	0.417381	2.0415e-26	3.43993e-24	1103.08	2643.01	51	9922	51
IQSEC1	LUAD	-0.754829	0.592616	7.80413e-19	3.60009e-17	1497.88	2527.63	58	9922	58
IQSEC1	BRCA	-0.631722	0.645405	5.81968e-22	1.29108e-20	1652.48	2560.43	114	9922	114
IQSEC1	ESCA	-0.555463	0.680439	0.0465481	0.185881	1673.8	2459.94	11	9922	11
IQSEC1	BLCA	-0.429505	0.742516	0.0175408	0.0660441	1177.18	1585.42	19	9922	19
IQSEC1	KIRP	-0.344675	0.787485	0.011628	0.0286152	1493.4	1896.44	32	9922	32
IQSEC1	HNSC	-0.304553	0.809693	0.0564254	0.10818	966.125	1193.22	43	9922	43
IQSEC1	STAD	-0.246569	0.842898	0.162713	0.277878	1617.22	1918.66	32	9922	32
IQSEC1	KIRC	-0.231024	0.85203	0.00167687	0.00309229	1452.52	1704.79	72	9922	72
IQSEC1	THCA	-0.164562	0.8922	0.00222038	0.00527443	1282.77	1437.77	59	9922	59
IQSEC1	COAD	0.160249	1.11748	0.37139	0.452134	1214.58	1086.88	26	9922	26
IQSEC1	PRAD	0.312077	1.24149	9.0553e-05	0.000451676	2497.51	2011.68	52	9922	52
IQSEC1	LIHC	0.60272	1.51858	3.1607e-05	0.000171712	3298.05	2171.77	50	9922	50
IQSEC1	KICH	0.847829	1.79979	2.65014e-07	2.69184e-06	2734.02	1519.03	25	9922	25
ITPR1	BLCA	-3.37684	0.0962652	0.000872614	0.00851611	292.771	3042.24	19	3708	19
ITPR1	ESCA	-2.55719	0.169906	0.0316042	0.151021	450.944	2654.56	11	3708	11
ITPR1	THCA	-1.98613	0.252415	2.23576e-24	1.76643e-21	1229.6	4871.65	59	3708	59
ITPR1	LUSC	-1.74287	0.298775	2.52894e-23	1.91373e-21	487.579	1632.16	51	3708	51
ITPR1	COAD	-1.422	0.373194	0.000973176	0.00297582	286.021	766.583	26	3708	26
ITPR1	KIRP	-1.34348	0.394068	3.6139e-05	0.000228878	874.08	2218.25	32	3708	32
ITPR1	STAD	-1.16983	0.444474	0.000737718	0.0050926	578.885	1302.53	32	3708	32
ITPR1	HNSC	-1.12968	0.457016	0.00511065	0.0151552	337.267	738.096	43	3708	43
ITPR1	PRAD	-0.917568	0.529401	0.000262201	0.00112805	1825.85	3448.99	52	3708	52
ITPR1	BRCA	-0.810582	0.570152	3.81465e-08	1.33919e-07	1977.41	3468.29	114	3708	114
ITPR1	KIRC	-0.537664	0.688886	0.000278151	0.000573823	1732.43	2514.87	72	3708	72
ITPR1	LUAD	-0.465902	0.724018	0.015886	0.0283153	1055.24	1457.52	58	3708	58
ITPR1	LIHC	0.802858	1.74455	0.0469818	0.0897582	416.308	238.591	50	3708	50
ITPR1	KICH	0.846109	1.79765	0.00615889	0.0138476	3373.25	1876.44	25	3708	25
JAKMIP1	PRAD	-0.984321	0.505463	0.00646672	0.0172562	81.5498	161.435	52	152789	52
JAKMIP1	THCA	-0.81997	0.566454	0.00489655	0.0107213	17.0438	30.1652	59	152789	59
JAKMIP1	COAD	-0.577918	0.66993	0.0949346	0.14943	9.66365	14.4741	26	152789	26
JAKMIP1	LUSC	-0.0334301	0.977094	0.905859	0.920865	20.9704	21.4643	51	152789	51
JAKMIP1	KICH	0.102381	1.07354	0.867931	0.894051	3.34554	3.1095	25	152789	25
JAKMIP1	ESCA	0.394378	1.31438	0.582804	0.721481	10.1754	7.71767	11	152789	11
JAKMIP1	HNSC	0.433697	1.35069	0.20699	0.305019	14.7319	10.881	43	152789	43
JAKMIP1	LIHC	0.630882	1.54851	0.235963	0.326444	12.4885	8.02943	50	152789	50
JAKMIP1	STAD	0.76199	1.69583	0.0522792	0.119924	29.5669	17.394	32	152789	32
JAKMIP1	LUAD	1.33842	2.52874	0.01187	0.0218296	41.3472	16.2904	58	152789	58
JAKMIP1	BLCA	1.59699	3.02512	0.358565	0.496086	33.1928	10.9054	19	152789	19
JAKMIP1	KIRP	1.72504	3.30588	0.0241099	0.0527852	13.6922	4.07202	32	152789	32
JAKMIP1	BRCA	3.08308	8.47422	9.90998e-12	5.37224e-11	32.0357	3.69217	114	152789	114
JAKMIP1	KIRC	3.8923	14.849	7.74469e-09	2.90935e-08	34.153	2.20675	72	152789	72
KCNAB1	COAD	-2.29335	0.204001	0.000901438	0.00278306	21.4436	105.506	26	7881	26
KCNAB1	LUSC	-2.00673	0.248837	9.55331e-12	7.51412e-11	40.9625	164.918	51	7881	51
KCNAB1	HNSC	-1.86519	0.274488	3.4423e-05	0.000246349	26.7825	97.8369	43	7881	43
KCNAB1	BRCA	-1.75016	0.29727	4.24869e-17	4.65582e-16	83.2426	280.26	114	7881	114
KCNAB1	LUAD	-1.71612	0.304367	1.67981e-14	3.44491e-13	52.6719	173.283	58	7881	58
KCNAB1	PRAD	-1.33435	0.39657	3.1465e-06	2.5387e-05	283.221	714.33	52	7881	52
KCNAB1	BLCA	-1.32199	0.399984	0.0020561	0.0150477	37.0913	92.882	19	7881	19
KCNAB1	ESCA	-1.30055	0.405972	0.00123411	0.0290074	51.1864	126.23	11	7881	11
KCNAB1	STAD	-1.16712	0.44531	4.9177e-05	0.000716102	46.5778	104.721	32	7881	32
KCNAB1	KIRP	-0.870521	0.546949	0.000165832	0.000822015	39.7902	72.8322	32	7881	32
KCNAB1	THCA	-0.701546	0.614913	0.0145037	0.0282439	856.433	1392.83	59	7881	59
KCNAB1	KICH	-0.700346	0.615425	0.0105752	0.0222196	41.6768	67.7829	25	7881	25
KCNAB1	LIHC	-0.561923	0.677399	0.0232151	0.0500544	42.2735	62.4533	50	7881	50
KCNAB1	KIRC	1.38633	2.61412	7.31207e-08	2.40377e-07	266.597	101.922	72	7881	72
KCNAB2	LUSC	-1.40233	0.378319	1.01402e-15	1.66352e-14	423.433	1119.41	51	8514	51
KCNAB2	LUAD	-1.08618	0.471006	2.80851e-11	2.83429e-10	509.793	1082.46	58	8514	58
KCNAB2	BLCA	-0.506731	0.703815	0.0730242	0.178902	205.613	292.182	19	8514	19
KCNAB2	LIHC	-0.128319	0.914897	0.745682	0.797005	356.487	389.657	50	8514	50
KCNAB2	PRAD	-0.0948503	0.936369	0.500403	0.599037	147.27	157.284	52	8514	52
KCNAB2	KICH	-0.042537	0.970946	0.937322	0.950398	315.807	325.26	25	8514	25
KCNAB2	THCA	0.0275015	1.01925	0.899215	0.921755	252.155	247.392	59	8514	59
KCNAB2	KIRC	0.170668	1.12558	0.484378	0.54283	494.508	439.325	72	8514	72
KCNAB2	KIRP	0.19209	1.14242	0.770073	0.823301	910.94	797.367	32	8514	32
KCNAB2	BRCA	0.22552	1.1692	0.102563	0.142963	244.038	208.708	114	8514	114
KCNAB2	HNSC	0.719674	1.64681	0.00168605	0.00620609	317.599	192.818	43	8514	43
KCNAB2	ESCA	0.938801	1.91694	0.0649859	0.219936	517.545	269.938	11	8514	11
KCNAB2	COAD	1.01772	2.02472	1.1606e-05	6.7405e-05	563.989	278.501	26	8514	26
KCNAB2	STAD	1.09894	2.14197	0.0014794	0.00835256	735.185	343.175	32	8514	32
KCNIP4	COAD	-2.74686	0.148975	0.00020224	0.000775146	18.2951	123.378	26	80333	26
KCNIP4	STAD	-2.21764	0.214993	0.0296433	0.0790647	12.7235	59.5463	32	80333	32
KCNIP4	THCA	-2.07699	0.237008	1.13568e-19	1.30418e-17	45.9834	194.338	59	80333	59
KCNIP4	KICH	-1.30246	0.405435	0.00103417	0.00296876	79.3482	195.858	25	80333	25
KCNIP4	ESCA	-1.19547	0.436645	0.000574942	0.0204584	21.4909	49.3473	11	80333	11
KCNIP4	BLCA	-1.05983	0.479688	0.133305	0.271443	25.9208	54.1453	19	80333	19
KCNIP4	BRCA	-0.826748	0.563799	2.49249e-17	2.81804e-16	17.7654	31.5875	114	80333	114
KCNIP4	LUAD	-0.428309	0.743132	2.1864e-05	7.055e-05	15.2307	20.5299	58	80333	58
KCNIP4	HNSC	-0.417494	0.748724	0.0193815	0.0451517	9.89792	13.2533	43	80333	43
KCNIP4	PRAD	-0.252523	0.839427	0.018583	0.0420211	16.2961	19.4324	52	80333	52
KCNIP4	KIRP	-0.0319223	0.978116	0.921539	0.941513	170.654	174.474	32	80333	32
KCNIP4	LUSC	0.0534478	1.03774	0.713175	0.752298	18.8065	18.1189	51	80333	51
KCNIP4	KIRC	0.267476	1.2037	0.125002	0.166686	248.471	206.405	72	80333	72
KCNIP4	LIHC	0.319339	1.24776	0.0329425	0.0672067	7.51345	6.0017	50	80333	50
KCNJ3	BLCA	-3.24081	0.105783	0.00772683	0.0368412	2.28209	22.4185	19	3760	19
KCNJ3	KICH	-2.52771	0.173413	9.41778e-09	1.6878e-07	63.7327	367.996	25	3760	25
KCNJ3	PRAD	-2.21479	0.215418	1.66547e-06	1.4742e-05	36.7452	170.941	52	3760	52
KCNJ3	HNSC	-2.08352	0.235938	0.0051893	0.0153541	0.225453	1.2794	43	3760	43
KCNJ3	KIRP	-1.62379	0.324482	1.7825e-09	6.1757e-08	115.785	357.039	32	3760	32
KCNJ3	KIRC	-0.517141	0.698755	0.000638802	0.0012494	325.773	466.262	72	3760	72
KCNJ3	LUSC	-0.0828404	0.944197	0.908971	0.923462	2.22907	2.36673	51	3760	51
KCNJ3	STAD	0.19272	1.14292	0.767689	0.835076	75.1125	65.7075	32	3760	32
KCNJ3	ESCA	0.25863	1.19634	0.76347	0.854503	53.011	44.2945	11	3760	11
KCNJ3	THCA	0.288377	1.22127	0.490914	0.571191	0.495764	0.387825	59	3760	59
KCNJ3	LUAD	0.295859	1.22762	0.787488	0.823177	2.84458	2.29862	58	3760	58
KCNJ3	LIHC	0.710247	1.63608	0.260908	0.352972	59.3639	36.2453	50	3760	50
KCNJ3	COAD	1.19433	2.28839	0.10409	0.161076	37.2303	16.2129	26	3760	26
KCNJ3	BRCA	5.35962	41.0587	0.000745117	0.00152808	677.611	16.4059	114	3760	114
KCNJ4	KICH	-4.41292	0.0469437	4.37939e-06	2.8345e-05	0.1766	5.79216	25	3761	25
KCNJ4	STAD	-0.870146	0.547091	0.31035	0.443033	1.87625	3.51228	32	3761	32
KCNJ4	PRAD	-0.325887	0.797808	0.490357	0.589925	0.392108	0.516825	52	3761	52
KCNJ4	COAD	-0.0830406	0.944066	0.84204	0.877295	1.56763	1.66643	26	3761	26
KCNJ4	THCA	0.703889	1.62889	0.0539243	0.0899882	1.13814	0.660115	59	3761	59
KCNJ4	KIRC	1.02345	2.03277	0.0101208	0.0165956	10.6504	5.18855	72	3761	72
KCNJ4	HNSC	1.30326	2.46785	0.144306	0.230244	1.96722	0.73766	43	3761	43
KCNJ4	LUAD	1.32707	2.50893	0.0531263	0.082428	0.726641	0.229479	58	3761	58
KCNJ4	BRCA	1.64485	3.12714	0.0366046	0.0565792	0.835342	0.199104	114	3761	114
KCNJ4	LIHC	1.74601	3.3543	0.00647398	0.0170924	94.9101	28.2249	50	3761	50
KCNJ4	KIRP	2.96711	7.81966	0.00281097	0.00876016	55.4771	7.00736	32	3761	32
KCNJ4	ESCA	4.92818	30.4461	0.130991	0.315805	5.51287	0.0843545	11	3761	11
KCNJ4	BLCA	5.30073	39.4164	0.314631	0.46912	9.29978	0.138474	19	3761	19
KCNJ4	LUSC	6.00764	64.3399	0.151965	0.198627	26.4357	0.312429	51	3761	51
KCNQ3	PRAD	-0.622274	0.649646	0.00933702	0.0235284	6.14282	9.50957	52	3786	52
KCNQ3	LUSC	0.117689	1.085	0.841552	0.865403	33.1391	30.5353	51	3786	51
KCNQ3	COAD	0.486998	1.40153	0.248535	0.332352	5.76336	4.08356	26	3786	26
KCNQ3	HNSC	0.570819	1.48537	0.168746	0.259785	5.58502	3.72735	43	3786	43
KCNQ3	KICH	0.573656	1.48829	0.2432	0.32197	18.9477	12.6984	25	3786	25
KCNQ3	STAD	0.736329	1.66593	0.328267	0.454174	17.8675	10.6853	32	3786	32
KCNQ3	BRCA	0.890191	1.85342	4.0594e-05	9.8278e-05	18.8773	10.139	114	3786	114
KCNQ3	ESCA	0.933188	1.90949	0.275947	0.476508	18.9834	9.89399	11	3786	11
KCNQ3	KIRC	1.15613	2.22858	9.04107e-06	2.2819e-05	31.2272	13.957	72	3786	72
KCNQ3	LIHC	1.63681	3.10977	0.00100059	0.00347851	1.69775	0.478098	50	3786	50
KCNQ3	BLCA	1.82965	3.5545	0.0988129	0.220362	8.08819	2.20361	19	3786	19
KCNQ3	LUAD	2.38036	5.20668	2.88846e-08	1.57849e-07	123.748	23.6863	58	3786	58
KCNQ3	KIRP	2.45687	5.49025	0.000188436	0.00091234	71.4665	12.9352	32	3786	32
KCNQ3	THCA	4.66495	25.3682	3.60762e-11	4.31342e-10	113.011	4.35878	59	3786	59
KIAA0513	BLCA	-1.79487	0.288199	4.3322e-05	0.00121922	340.552	1181.91	19	9764	19
KIAA0513	COAD	-1.79339	0.288493	1.60157e-12	2.083e-10	315.252	1093	26	9764	26
KIAA0513	LUSC	-1.16835	0.444929	1.16328e-12	1.08691e-11	394.128	885.946	51	9764	51
KIAA0513	ESCA	-0.755537	0.592326	0.0184476	0.11348	747.764	1262.49	11	9764	11
KIAA0513	STAD	-0.525779	0.694584	0.00784405	0.0288169	660.919	951.575	32	9764	32
KIAA0513	LUAD	-0.50923	0.702598	0.0016105	0.00361399	617.185	878.476	58	9764	58
KIAA0513	HNSC	-0.46304	0.725456	0.00408482	0.0126231	616.201	849.435	43	9764	43
KIAA0513	PRAD	-0.286147	0.820089	0.0291363	0.0612306	609.035	742.667	52	9764	52
KIAA0513	THCA	-0.277382	0.825087	0.00317312	0.00728446	228.248	276.656	59	9764	59
KIAA0513	KIRC	-0.217233	0.860213	0.00598297	0.0101825	370.463	430.68	72	9764	72
KIAA0513	KICH	0.0801489	1.05713	0.72353	0.776089	441.772	417.893	25	9764	25
KIAA0513	KIRP	0.365296	1.28815	0.0232797	0.0512797	572.891	444.718	32	9764	32
KIAA0513	BRCA	0.442828	1.35927	2.4837e-05	6.1887e-05	478.046	351.667	114	9764	114
KIAA0513	LIHC	0.897618	1.86299	0.00043628	0.00169143	231.537	124.237	50	9764	50
KLK6	KIRC	-4.96175	0.0320897	2.14859e-13	1.57346e-12	9.04867	284.997	72	5653	72
KLK6	KICH	-4.17094	0.0555165	0.000645677	0.00197579	12.9909	235.702	25	5653	25
KLK6	PRAD	-1.76056	0.295135	0.00809749	0.0208734	1.78796	6.29695	52	5653	52
KLK6	KIRP	-1.09042	0.469626	0.222453	0.320019	163.507	348.277	32	5653	32
KLK6	HNSC	-0.901376	0.535376	0.0974102	0.168067	1754.24	3276.73	43	5653	43
KLK6	BLCA	0.262998	1.19997	0.848909	0.899838	401.291	334.401	19	5653	19
KLK6	BRCA	0.605451	1.52145	0.305579	0.370012	492.177	323.457	114	5653	114
KLK6	ESCA	1.11865	2.17144	0.415104	0.584455	1086.44	500.278	11	5653	11
KLK6	LIHC	1.67432	3.1917	0.141221	0.218684	2.50566	0.716386	50	5653	50
KLK6	STAD	2.30899	4.95534	0.0947273	0.185315	2222.09	448.343	32	5653	32
KLK6	LUAD	7.06401	133.807	0.0351065	0.0573109	214.807	1.5061	58	5653	58
KLK6	THCA	7.42141	171.422	0.000605581	0.00162409	135.65	0.691907	59	5653	59
KLK6	LUSC	8.17715	289.447	0.173562	0.222929	648.229	2.13989	51	5653	51
KLK6	COAD	9.41777	683.959	0.00178898	0.00503844	585.856	0.756712	26	5653	26
LAMA4	BLCA	-1.63798	0.321306	0.00458581	0.0257363	1332.31	4146.75	19	3910	19
LAMA4	BRCA	-1.24485	0.421951	1.79586e-11	9.45776e-11	2567.72	6085.48	114	3910	114
LAMA4	LUSC	-1.20136	0.434866	3.83754e-09	1.96199e-08	1521.35	3498.56	51	3910	51
LAMA4	STAD	-1.06156	0.479113	0.0136925	0.0438135	1784.51	3724.71	32	3910	32
LAMA4	PRAD	-0.906974	0.533303	2.2356e-05	0.0001359	776.6	1456.3	52	3910	52
LAMA4	ESCA	-0.66599	0.630256	0.43689	0.602789	2042.09	3240.16	11	3910	11
LAMA4	LUAD	-0.503836	0.705229	0.00213732	0.00468464	1907.24	2704.47	58	3910	58
LAMA4	COAD	-0.127375	0.915496	0.656989	0.721636	1708.08	1865.76	26	3910	26
LAMA4	THCA	0.392628	1.31278	0.003313	0.00757739	976.377	743.723	59	3910	59
LAMA4	HNSC	0.776188	1.7126	0.00484155	0.0145042	1533.68	895.486	43	3910	43
LAMA4	KIRP	1.31782	2.49289	0.000613704	0.00244137	1149.22	460.94	32	3910	32
LAMA4	KICH	1.59165	3.01395	4.8998e-05	0.000219228	1479.14	490.698	25	3910	25
LAMA4	LIHC	1.95683	3.88208	0.000176836	0.000766834	832.684	214.42	50	3910	50
LAMA4	KIRC	2.85166	7.21831	3.40295e-21	8.66944e-20	4474.41	619.783	72	3910	72
LAMB1	PRAD	-0.656349	0.634482	0.000135609	0.000637678	1283.04	2022.25	52	3912	52
LAMB1	BLCA	-0.369562	0.774017	0.199366	0.351113	4602.71	5946.55	19	3912	19
LAMB1	KIRC	-0.28116	0.822929	0.00441636	0.00766147	6157.66	7482.64	72	3912	72
LAMB1	BRCA	-0.127154	0.915636	0.2445	0.305322	4651.56	5080.15	114	3912	114
LAMB1	LUAD	0.177286	1.13075	0.294532	0.359691	4089.38	3616.49	58	3912	58
LAMB1	THCA	0.249293	1.18862	0.0412497	0.0709972	5537.31	4658.57	59	3912	59
LAMB1	COAD	0.31696	1.2457	0.0945976	0.149082	4286.26	3440.82	26	3912	26
LAMB1	KICH	0.384839	1.30571	0.0865194	0.13504	9494.43	7271.42	25	3912	25
LAMB1	LUSC	0.428442	1.34578	0.0678243	0.097284	6478.78	4814.12	51	3912	51
LAMB1	STAD	0.47236	1.38738	0.0138308	0.0441293	3122.74	2250.79	32	3912	32
LAMB1	ESCA	0.558925	1.47317	0.162169	0.35654	5784.44	3926.49	11	3912	11
LAMB1	LIHC	0.739908	1.67007	0.0155276	0.0358211	2283.47	1367.25	50	3912	50
LAMB1	KIRP	1.11845	2.17114	2.3532e-05	0.00015981	18527.1	8533.31	32	3912	32
LAMB1	HNSC	1.41612	2.66867	1.13719e-08	3.27889e-07	4543.65	1702.53	43	3912	43
LDB3	BRCA	-5.42768	0.023233	0.296295	0.360446	31.6649	1367.13	114	11155	114
LDB3	ESCA	-5.102	0.029117	0.125496	0.309413	28.1621	970.539	11	11155	11
LDB3	HNSC	-4.32846	0.0497741	0.00212789	0.00750212	332.507	6682.22	43	11155	43
LDB3	COAD	-4.02567	0.0613978	0.0136231	0.0286424	37.6497	614.737	26	11155	26
LDB3	BLCA	-3.93634	0.0653197	0.00109994	0.00993371	18.8949	290.698	19	11155	19
LDB3	STAD	-3.42993	0.0927875	0.000379383	0.00317702	132.31	1426.93	32	11155	32
LDB3	LUSC	-2.70011	0.153882	1.14979e-11	8.92666e-11	16.6075	108.473	51	11155	51
LDB3	KICH	-2.05193	0.241161	0.0194188	0.0376258	17.4197	72.5473	25	11155	25
LDB3	KIRP	-1.89981	0.267978	0.000171858	0.000845948	21.4087	80.163	32	11155	32
LDB3	PRAD	-1.88468	0.270805	2.9887e-05	0.00017463	431.948	1595.32	52	11155	52
LDB3	LUAD	-1.35111	0.391991	3.24819e-06	1.2253e-05	32.3145	82.5921	58	11155	58
LDB3	KIRC	-0.409338	0.752969	0.180261	0.230313	59.8209	79.4795	72	11155	72
LDB3	THCA	-0.241771	0.845707	0.689065	0.74855	68.2975	80.7761	59	11155	59
LDB3	LIHC	0.76083	1.69447	0.0201063	0.0444797	15.4593	9.08241	50	11155	50
LGI1	COAD	-4.78942	0.0361611	1.11327e-06	9.28948e-06	1.63628	47.9152	26	9211	26
LGI1	BLCA	-4.24909	0.0525891	0.00013046	0.00247158	0.722316	15.5366	19	9211	19
LGI1	HNSC	-3.52567	0.0868297	0.00134978	0.00519017	1.1666	14.4871	43	9211	43
LGI1	STAD	-3.05761	0.120107	2.332e-05	0.000414205	4.84157	41.0431	32	9211	32
LGI1	ESCA	-2.02866	0.245083	0.0505557	0.193396	6.72778	27.7591	11	9211	11
LGI1	THCA	-1.88777	0.270224	1.05763e-08	7.45017e-08	0.882305	3.53516	59	9211	59
LGI1	KIRP	-1.33031	0.397682	0.114335	0.189737	0.360394	1.05769	32	9211	32
LGI1	KIRC	-0.960908	0.513733	0.339406	0.398901	0.745435	1.54567	72	9211	72
LGI1	LIHC	-0.883364	0.542102	0.188441	0.272646	7.00406	13.0047	50	9211	50
LGI1	PRAD	-0.413511	0.750794	0.36032	0.464471	9.03193	12.063	52	9211	52
LGI1	BRCA	-0.40937	0.752952	0.525756	0.58183	4.9156	6.56124	114	9211	114
LGI1	LUSC	0.0400997	1.02818	0.94985	0.95775	0.874302	0.847594	51	9211	51
LGI1	LUAD	2.38379	5.21905	0.270083	0.334184	5.24063	0.923295	58	9211	58
LGI1	KICH	5.42453	42.9484	0.0880521	0.137018	48.1668	1.02383	25	9211	25
LGI3	LUAD	-4.20142	0.0543557	5.28167e-29	2.22392e-26	106.998	1970.22	58	203190	58
LGI3	STAD	-3.45205	0.0913757	0.0134546	0.043268	13.6203	150.053	32	203190	32
LGI3	LUSC	-3.18392	0.110038	8.38844e-18	1.99268e-16	190.023	1727.69	51	203190	51
LGI3	COAD	-2.09503	0.234064	0.000699675	0.00224174	3.59306	15.678	26	203190	26
LGI3	ESCA	-1.36218	0.388995	0.402219	0.573513	53.5636	137.854	11	203190	11
LGI3	PRAD	-1.35614	0.390625	8.37749e-07	8.26601e-06	30.4569	78.1257	52	203190	52
LGI3	THCA	-1.32025	0.400466	3.69717e-08	2.32791e-07	374.295	934.799	59	203190	59
LGI3	BLCA	-1.20907	0.432548	0.401843	0.535636	12.1676	28.2612	19	203190	19
LGI3	HNSC	-0.488253	0.712888	0.319517	0.423413	173.205	243.002	43	203190	43
LGI3	BRCA	0.234781	1.17673	0.426344	0.485581	2.83148	2.39121	114	203190	114
LGI3	KIRC	1.80629	3.49741	0.384701	0.445124	22.5255	6.3692	72	203190	72
LGI3	KIRP	2.30062	4.9267	0.0873088	0.152273	42.5253	8.55189	32	203190	32
LGI3	KICH	4.08567	16.9789	0.15665	0.223409	104.837	6.08048	25	203190	25
LGI3	LIHC	4.15502	17.815	0.00469003	0.0130608	44.4761	2.40217	50	203190	50
LIPE	BRCA	-4.42178	0.0466563	6.69899e-14	4.79042e-13	391.062	8383.79	114	3991	114
LIPE	HNSC	-1.6756	0.313035	1.2987e-05	0.00010861	113.053	361.371	43	3991	43
LIPE	KIRP	-1.16434	0.44617	0.000264027	0.00120518	96.8755	217.251	32	3991	32
LIPE	PRAD	-1.08556	0.471209	1.03763e-11	7.28618e-10	65.9962	140.169	52	3991	52
LIPE	STAD	-0.481061	0.716451	0.140962	0.249373	202.483	282.659	32	3991	32
LIPE	KIRC	-0.413822	0.750632	0.0149062	0.0237366	108.895	145.105	72	3991	72
LIPE	BLCA	-0.386201	0.765142	0.162515	0.309646	254.735	332.956	19	3991	19
LIPE	KICH	-0.315164	0.80376	0.156133	0.222833	159.07	197.932	25	3991	25
LIPE	LUAD	0.0131279	1.00914	0.941409	0.951651	83.2468	82.4918	58	3991	58
LIPE	COAD	0.207004	1.15429	0.550745	0.625007	221.572	191.942	26	3991	26
LIPE	LUSC	0.331211	1.25807	0.126687	0.16918	112.163	89.134	51	3991	51
LIPE	ESCA	0.4558	1.37154	0.0394302	0.170133	178.869	130.387	11	3991	11
LIPE	THCA	0.577667	1.49243	0.0881401	0.13828	174.011	116.562	59	3991	59
LIPE	LIHC	2.91987	7.56776	0.24711	0.338302	259.92	34.259	50	3991	50
LMAN2	HNSC	-0.497614	0.708277	5.8629e-05	0.000387261	3193.21	4508.46	43	10960	43
LMAN2	STAD	-0.0891851	0.940054	0.577931	0.684097	2959.31	3148.03	32	10960	32
LMAN2	ESCA	-0.0758448	0.948786	0.761733	0.853704	1644.52	1733.29	11	10960	11
LMAN2	LUSC	0.0432354	1.03042	0.6153	0.662947	3086.47	2995.34	51	10960	51
LMAN2	THCA	0.0512362	1.03615	0.589029	0.660001	5057.4	4880.94	59	10960	59
LMAN2	PRAD	0.0841735	1.06008	0.260509	0.363899	4062.73	3832.47	52	10960	52
LMAN2	COAD	0.127356	1.09229	0.158664	0.229884	4201.93	3846.89	26	10960	26
LMAN2	KICH	0.247329	1.18701	0.0217002	0.0414689	3703.93	3120.38	25	10960	25
LMAN2	BLCA	0.27987	1.21409	0.121112	0.254099	3692.09	3041.03	19	10960	19
LMAN2	LUAD	0.502434	1.4166	9.07308e-08	4.49565e-07	4206.45	2969.36	58	10960	58
LMAN2	KIRP	0.588688	1.50388	0.000263282	0.00120289	4781.2	3179.21	32	10960	32
LMAN2	LIHC	0.652231	1.5716	0.000360586	0.00143117	10782.3	6860.71	50	10960	50
LMAN2	BRCA	0.674756	1.59633	1.42628e-14	1.11116e-13	3255.58	2039.38	114	10960	114
LMAN2	KIRC	1.06225	2.08818	8.27868e-17	1.02431e-15	5066.98	2426.45	72	10960	72
MAG	LUAD	-2.67847	0.156206	1.21166e-07	5.85849e-07	2.38431	15.804	58	4099	58
MAG	LIHC	-2.66562	0.157604	5.4316e-05	0.000274881	2.41454	15.8548	50	4099	50
MAG	LUSC	-2.26934	0.207425	0.000102837	0.000250117	2.51995	12.5308	51	4099	51
MAG	COAD	-1.99013	0.251716	0.0204304	0.0403221	0.214273	1.14852	26	4099	26
MAG	BLCA	-1.46111	0.363214	0.0315453	0.0997955	0.8881	2.62044	19	4099	19
MAG	PRAD	-1.32582	0.398922	0.0230844	0.0505253	3.42181	8.72832	52	4099	52
MAG	HNSC	-1.03051	0.489537	0.0679822	0.125838	1.41328	2.99124	43	4099	43
MAG	KIRC	-1.02179	0.492506	0.000847484	0.00162866	5.56777	11.408	72	4099	72
MAG	STAD	-0.512287	0.70111	0.426163	0.549679	0.907741	1.33735	32	4099	32
MAG	ESCA	0.105417	1.07581	0.92062	0.955146	0.749955	0.690064	11	4099	11
MAG	BRCA	1.10611	2.15264	0.0144118	0.0240401	16.9034	7.79885	114	4099	114
MAG	KIRP	1.43424	2.70239	0.421413	0.51759	46.4008	17.1073	32	4099	32
MAG	THCA	1.74626	3.35487	5.83661e-06	2.3888e-05	170.965	50.8902	59	4099	59
MAG	KICH	3.56449	11.8309	0.000203237	0.000741599	242.282	20.3872	25	4099	25
MAP2K4	LIHC	-0.742521	0.597694	8.51621e-15	8.26256e-13	541.907	906.731	50	6416	50
MAP2K4	KICH	-0.690522	0.61963	3.88197e-11	1.84902e-09	475.253	767.057	25	6416	25
MAP2K4	COAD	-0.586103	0.66614	4.27684e-10	1.60765e-08	527.347	791.696	26	6416	26
MAP2K4	STAD	-0.501332	0.706454	0.000666289	0.0047481	649.858	919.928	32	6416	32
MAP2K4	ESCA	-0.322266	0.799813	0.102139	0.276617	918.533	1148.46	11	6416	11
MAP2K4	HNSC	-0.302625	0.810776	0.000888426	0.00368052	1007.23	1242.32	43	6416	43
MAP2K4	BLCA	-0.278074	0.824691	0.0958322	0.21622	697.539	845.84	19	6416	19
MAP2K4	KIRC	-0.135992	0.910044	0.00192651	0.00351702	823.272	904.661	72	6416	72
MAP2K4	LUSC	-0.122778	0.918417	0.11325	0.153284	729.12	793.896	51	6416	51
MAP2K4	LUAD	-0.0786614	0.946936	0.189358	0.247321	743.129	784.777	58	6416	58
MAP2K4	THCA	0.0452831	1.03189	0.329234	0.411687	948.664	919.347	59	6416	59
MAP2K4	BRCA	0.0580004	1.04102	0.543454	0.598688	1000.37	960.946	114	6416	114
MAP2K4	PRAD	0.137169	1.09975	0.0353579	0.0721092	1048.69	953.569	52	6416	52
MAP2K4	KIRP	0.24353	1.18389	0.00335292	0.0101485	937.746	792.076	32	6416	32
MAP6D1	THCA	0.115272	1.08318	0.27154	0.355856	27.632	25.5025	59	79929	59
MAP6D1	PRAD	0.121629	1.08796	0.463531	0.565039	101.771	93.5348	52	79929	52
MAP6D1	HNSC	0.137934	1.10033	0.555804	0.647445	96.7176	87.8898	43	79929	43
MAP6D1	LIHC	0.247102	1.18682	0.0977657	0.162987	27.4964	23.1524	50	79929	50
MAP6D1	KIRP	0.301815	1.23269	0.0884906	0.153994	27.567	22.3444	32	79929	32
MAP6D1	KICH	0.398095	1.31777	0.0209184	0.0401469	31.7968	24.1052	25	79929	25
MAP6D1	STAD	0.55682	1.47102	0.0900235	0.178793	50.7839	34.4908	32	79929	32
MAP6D1	ESCA	0.760659	1.69426	0.0637724	0.217955	61.6485	36.3456	11	79929	11
MAP6D1	LUAD	0.761362	1.69509	0.00015396	0.000424414	45.7828	26.9681	58	79929	58
MAP6D1	COAD	0.811678	1.75525	0.0164096	0.0335436	41.9211	23.8402	26	79929	26
MAP6D1	KIRC	0.814368	1.75853	0.000123188	0.000267776	34.9534	19.8334	72	79929	72
MAP6D1	BRCA	1.00132	2.00183	1.62693e-06	4.70636e-06	104.619	52.2115	114	79929	114
MAP6D1	BLCA	1.4728	2.7756	0.00112433	0.0100404	119.733	43.0735	19	79929	19
MAP6D1	LUSC	2.26831	4.81758	1.3195e-05	3.7357e-05	135.371	28.0201	51	79929	51
MAP7D2	ESCA	-6.05121	0.0150801	0.00611902	0.0647733	9.75579	653.462	11	256714	11
MAP7D2	KICH	-3.47964	0.0896448	9.6153e-05	0.000389213	5.21738	59.216	25	256714	25
MAP7D2	STAD	-2.30801	0.201939	0.00228603	0.0114929	34.0051	168.788	32	256714	32
MAP7D2	PRAD	-0.00194561	0.998652	0.99313	0.995133	51.2266	51.2959	52	256714	52
MAP7D2	KIRP	0.624317	1.54148	0.383171	0.479977	177.654	115.214	32	256714	32
MAP7D2	BLCA	0.800017	1.74112	0.550744	0.667923	35.0531	20.0899	19	256714	19
MAP7D2	BRCA	1.15891	2.23289	0.0307031	0.0481477	37.6563	16.8092	114	256714	114
MAP7D2	KIRC	2.41208	5.32241	7.4175e-05	0.000165979	706.128	132.589	72	256714	72
MAP7D2	THCA	2.53107	5.77998	0.00467279	0.0102838	18.7291	3.15764	59	256714	59
MAP7D2	HNSC	2.53722	5.80469	0.017999	0.0424731	97.4437	16.7043	43	256714	43
MAP7D2	COAD	2.83576	7.13919	0.0137234	0.0288266	242.181	33.8367	26	256714	26
MAP7D2	LIHC	3.47205	11.0966	0.0108613	0.0264961	57.2935	5.07216	50	256714	50
MAP7D2	LUSC	3.89016	14.827	5.64655e-07	2.00375e-06	170.251	11.3892	51	256714	51
MAP7D2	LUAD	4.17983	18.124	4.9138e-05	0.000148374	287.11	15.7469	58	256714	58
MAPK10	KICH	-2.40122	0.189304	1.54095e-16	7.9578e-14	101.506	536.636	25	5602	25
MAPK10	ESCA	-2.18111	0.220506	0.0217315	0.123779	55.9333	254.013	11	5602	11
MAPK10	COAD	-2.15307	0.224833	8.9349e-10	2.86696e-08	25.4421	113.505	26	5602	26
MAPK10	STAD	-2.0543	0.240765	7.6971e-05	0.000990753	79.8701	332.05	32	5602	32
MAPK10	BRCA	-1.91429	0.265302	6.07372e-12	3.38932e-11	126.889	478.559	114	5602	114
MAPK10	KIRC	-1.10157	0.466008	5.48816e-30	6.33244e-28	261.511	561.287	72	5602	72
MAPK10	KIRP	-1.0854	0.47126	3.21048e-10	1.38978e-08	252.25	535.379	32	5602	32
MAPK10	LUAD	-1.02806	0.490368	2.11776e-06	8.25986e-06	107.998	220.342	58	5602	58
MAPK10	BLCA	-0.820637	0.566192	0.00704301	0.0345733	337.756	596.616	19	5602	19
MAPK10	LUSC	-0.321383	0.800302	0.123244	0.16517	170.217	212.715	51	5602	51
MAPK10	THCA	-0.293898	0.815695	0.00782952	0.0162857	336.745	412.855	59	5602	59
MAPK10	PRAD	-0.162128	0.893706	0.126392	0.205772	692.055	774.378	52	5602	52
MAPK10	LIHC	0.252672	1.19141	0.662298	0.726021	34.7184	29.1245	50	5602	50
MAPK10	HNSC	0.503759	1.4179	0.141243	0.226378	138.189	97.431	43	5602	43
MAPKAPK2	BLCA	-0.462489	0.725733	0.0153481	0.0602073	2462.7	3393.43	19	9261	19
MAPKAPK2	PRAD	-0.210739	0.864094	0.00146222	0.00486476	1530.39	1771.1	52	9261	52
MAPKAPK2	LUSC	0.0156564	1.01091	0.869695	0.889756	3756.34	3715.79	51	9261	51
MAPKAPK2	ESCA	0.070239	1.04989	0.674086	0.789809	3031.21	2887.16	11	9261	11
MAPKAPK2	KIRP	0.0748738	1.05327	0.476526	0.56903	3951.45	3751.6	32	9261	32
MAPKAPK2	KIRC	0.097545	1.06995	0.0773264	0.108087	3596.94	3361.77	72	9261	72
MAPKAPK2	KICH	0.107284	1.0772	0.379285	0.457035	3865.06	3588.06	25	9261	25
MAPKAPK2	LUAD	0.154921	1.11336	0.043009	0.0684808	3942.87	3541.4	58	9261	58
MAPKAPK2	STAD	0.157517	1.11537	0.127226	0.230861	2806.49	2516.2	32	9261	32
MAPKAPK2	HNSC	0.198445	1.14746	0.0435364	0.0875082	4135.04	3603.63	43	9261	43
MAPKAPK2	THCA	0.222499	1.16675	0.000234901	0.000693226	3081.89	2641.41	59	9261	59
MAPKAPK2	COAD	0.22604	1.16962	0.0074536	0.0170952	2838.79	2427.09	26	9261	26
MAPKAPK2	LIHC	0.660717	1.58087	1.14382e-06	9.66926e-06	3426.21	2167.26	50	9261	50
MAPKAPK2	BRCA	1.09786	2.14037	5.12392e-19	7.15126e-18	5561.96	2598.55	114	9261	114
MBP	BRCA	-0.73097	0.602499	1.79954e-12	1.07713e-11	684.332	1135.89	114	4155	114
MBP	LUAD	-0.577853	0.66996	2.11538e-13	3.43424e-12	1262.65	1884.72	58	4155	58
MBP	LUSC	-0.57046	0.673402	7.48087e-08	3.07445e-07	1211.82	1799.59	51	4155	51
MBP	COAD	-0.516437	0.699096	6.05356e-08	8.31683e-07	922.255	1319.25	26	4155	26
MBP	KIRC	-0.503956	0.705171	3.41201e-07	1.02769e-06	1376.57	1952.16	72	4155	72
MBP	BLCA	-0.478573	0.717687	0.0614268	0.158338	624.121	869.667	19	4155	19
MBP	HNSC	-0.417442	0.748751	0.000251955	0.00129827	1130.66	1510.09	43	4155	43
MBP	ESCA	-0.258833	0.835764	0.127997	0.312412	1027.67	1229.63	11	4155	11
MBP	THCA	-0.191707	0.875569	0.00934225	0.0190628	1506.32	1720.4	59	4155	59
MBP	STAD	-0.128857	0.914556	0.139638	0.247886	1142.91	1249.69	32	4155	32
MBP	LIHC	-0.0576747	0.960811	0.606767	0.677268	1009.6	1050.78	50	4155	50
MBP	KIRP	0.303347	1.234	0.185669	0.277508	1978.72	1603.48	32	4155	32
MBP	PRAD	0.477614	1.39244	2.14469e-07	2.62112e-06	1663.57	1194.69	52	4155	52
MBP	KICH	0.491577	1.40598	0.0028054	0.00700334	2487.56	1769.24	25	4155	25
MEPCE	BLCA	-0.351407	0.78382	0.0468512	0.130667	1180	1505.48	19	56257	19
MEPCE	LUAD	-0.159786	0.895158	0.0121372	0.022263	1092.09	1220.01	58	56257	58
MEPCE	THCA	-0.0956802	0.935831	0.205717	0.282646	2272.05	2427.85	59	56257	59
MEPCE	KIRP	-0.0815572	0.945037	0.262455	0.364412	1623.93	1718.39	32	56257	32
MEPCE	KIRC	-0.0402408	0.972493	0.494022	0.552358	1427.29	1467.67	72	56257	72
MEPCE	PRAD	0.0658738	1.04672	0.355043	0.459263	1394.43	1332.18	52	56257	52
MEPCE	BRCA	0.0670049	1.04754	0.220249	0.278809	1358.19	1296.55	114	56257	114
MEPCE	LUSC	0.141231	1.10285	0.120787	0.162227	1344.87	1219.45	51	56257	51
MEPCE	STAD	0.283068	1.21678	0.0814897	0.166474	1406.74	1156.1	32	56257	32
MEPCE	HNSC	0.328711	1.25589	0.0104419	0.0271701	1501.93	1195.89	43	56257	43
MEPCE	LIHC	0.335145	1.2615	0.000279847	0.00114719	1656.84	1313.36	50	56257	50
MEPCE	ESCA	0.433855	1.35084	0.250807	0.451155	1566.71	1159.78	11	56257	11
MEPCE	COAD	0.506332	1.42043	3.22024e-06	2.2812e-05	1439.77	1013.58	26	56257	26
MEPCE	KICH	0.631648	1.54933	9.0025e-05	0.000368745	2399.48	1548.68	25	56257	25
METTL16	BLCA	-0.418139	0.748389	0.00691328	0.0341266	721.561	964.186	19	79066	19
METTL16	BRCA	-0.344607	0.787523	2.25414e-09	9.14681e-09	807.95	1025.97	114	79066	114
METTL16	STAD	-0.258704	0.835839	0.0970102	0.188414	635.202	759.977	32	79066	32
METTL16	LUSC	-0.171283	0.888053	0.00971443	0.0166985	715.411	805.608	51	79066	51
METTL16	LUAD	-0.12522	0.916864	0.0733213	0.109603	736.186	802.948	58	79066	58
METTL16	PRAD	-0.0780053	0.947367	0.0537783	0.102305	892.022	941.586	52	79066	52
METTL16	KICH	-0.0583715	0.960348	0.496087	0.570586	699.824	728.724	25	79066	25
METTL16	ESCA	-0.00574666	0.996025	0.975724	0.986441	809.605	812.837	11	79066	11
METTL16	THCA	0.00352524	1.00245	0.952151	0.963643	1079.17	1076.54	59	79066	59
METTL16	KIRC	0.0958447	1.06869	0.047461	0.0691299	793.044	742.064	72	79066	72
METTL16	HNSC	0.12652	1.09166	0.184705	0.278809	812.375	744.158	43	79066	43
METTL16	COAD	0.175451	1.12932	0.13538	0.201168	590.477	522.851	26	79066	26
METTL16	LIHC	0.206982	1.15427	0.0895485	0.152051	398.017	344.808	50	79066	50
METTL16	KIRP	0.30719	1.2373	0.00277721	0.00867542	893.448	722.078	32	79066	32
METTL3	KIRC	-0.224685	0.855782	3.2862e-05	7.7008e-05	361.142	422.019	72	56339	72
METTL3	BRCA	-0.113081	0.924611	0.0439539	0.0669225	636.184	688.064	114	56339	114
METTL3	THCA	-0.0872765	0.941298	0.124105	0.184865	752.275	799.196	59	56339	59
METTL3	KIRP	-0.041963	0.971332	0.695984	0.762046	450.671	463.975	32	56339	32
METTL3	LUSC	0.0818164	1.05835	0.338025	0.394006	560.811	529.886	51	56339	51
METTL3	STAD	0.163881	1.1203	0.197317	0.3187	418.148	373.237	32	56339	32
METTL3	HNSC	0.174488	1.12856	0.0947303	0.164542	483.242	428.18	43	56339	43
METTL3	KICH	0.2335	1.17568	0.0207887	0.0399449	656.997	558.806	25	56339	25
METTL3	LUAD	0.23478	1.17673	0.0204833	0.0354557	576.882	490.227	58	56339	58
METTL3	ESCA	0.402962	1.32222	0.0393977	0.170065	516.563	390.654	11	56339	11
METTL3	PRAD	0.403882	1.32306	3.73493e-08	6.25805e-07	904.977	683.977	52	56339	52
METTL3	COAD	0.549354	1.46343	7.29212e-06	4.5157e-05	624.698	426.841	26	56339	26
METTL3	LIHC	0.621797	1.53879	8.95961e-10	2.0862e-08	511.22	332.187	50	56339	50
METTL3	BLCA	0.665934	1.5866	0.000185731	0.00313242	829.041	522.492	19	56339	19
MICU3	BLCA	-3.04538	0.12113	0.000331764	0.00454644	22.4858	186.36	19	286097	19
MICU3	ESCA	-2.61338	0.163416	0.00239759	0.0409587	43.9506	269.461	11	286097	11
MICU3	BRCA	-2.3223	0.199948	2.45911e-35	3.68756e-33	32.3397	162.141	114	286097	114
MICU3	STAD	-2.15709	0.224208	0.000104901	0.00124214	35.852	160.252	32	286097	32
MICU3	COAD	-1.66511	0.315319	6.2082e-05	0.000281664	14.2721	45.4794	26	286097	26
MICU3	LUSC	-1.55079	0.341322	2.9128e-16	5.28907e-15	39.3804	115.569	51	286097	51
MICU3	HNSC	-1.45476	0.364815	0.000381851	0.00182443	14.0975	38.8169	43	286097	43
MICU3	LUAD	-1.25528	0.418911	1.00678e-17	3.73813e-16	52.3563	125.121	58	286097	58
MICU3	LIHC	-1.01748	0.493977	1.10186e-09	2.49436e-08	102.184	206.962	50	286097	50
MICU3	PRAD	-0.940637	0.521003	4.87863e-11	2.62732e-09	91.8096	176.309	52	286097	52
MICU3	KIRC	-0.784088	0.580719	1.08909e-08	4.00632e-08	114.357	196.995	72	286097	72
MICU3	KIRP	-0.342549	0.788647	0.0381457	0.0773985	117.896	149.518	32	286097	32
MICU3	THCA	0.11199	1.08072	0.368386	0.45237	171.067	158.283	59	286097	59
MICU3	KICH	0.408303	1.32712	0.00610844	0.0137484	271.918	204.868	25	286097	25
MOAP1	STAD	-1.0999	0.46655	0.000101373	0.00121068	444.648	953.17	32	64112	32
MOAP1	LUSC	-1.01114	0.496153	8.01175e-25	8.89931e-23	528.318	1064.93	51	64112	51
MOAP1	ESCA	-0.994759	0.50182	0.011359	0.0880167	488.276	973.11	11	64112	11
MOAP1	BLCA	-0.914044	0.530696	0.000272911	0.00403216	580.3	1093.56	19	64112	19
MOAP1	KICH	-0.744724	0.596782	2.07532e-07	2.19311e-06	1058.01	1772.92	25	64112	25
MOAP1	LUAD	-0.738129	0.599516	4.83132e-17	1.57515e-15	669.583	1116.94	58	64112	58
MOAP1	KIRP	-0.516355	0.699136	5.2141e-05	0.00031154	1017.58	1455.52	32	64112	32
MOAP1	COAD	-0.508064	0.703165	7.0814e-05	0.00031455	564.575	802.947	26	64112	26
MOAP1	HNSC	-0.471197	0.721366	0.00380993	0.0119424	379.944	526.739	43	64112	43
MOAP1	KIRC	-0.404456	0.755521	1.22318e-06	3.44135e-06	1206.1	1596.41	72	64112	72
MOAP1	LIHC	-0.102679	0.931302	0.274824	0.368112	684.978	735.514	50	64112	50
MOAP1	THCA	-0.0985595	0.933965	0.123164	0.183681	1150.5	1231.85	59	64112	59
MOAP1	BRCA	-0.0756272	0.948929	0.235745	0.295909	871.685	918.603	114	64112	114
MOAP1	PRAD	0.102854	1.0739	0.10986	0.183595	1752.75	1632.13	52	64112	52
MOBP	COAD	-3.15966	0.111904	9.4506e-10	2.99792e-08	1.48097	14.0279	26	4336	26
MOBP	LUAD	-1.26605	0.415796	0.00455033	0.00922146	4.02827	9.82859	58	4336	58
MOBP	STAD	-0.554849	0.680729	0.21581	0.340346	1.83149	2.73739	32	4336	32
MOBP	KICH	-0.410011	0.752618	0.237397	0.315458	0.805884	1.10364	25	4336	25
MOBP	BLCA	-0.0659135	0.95534	0.94099	0.961826	2.23055	2.33949	19	4336	19
MOBP	KIRC	-0.052922	0.963982	0.806119	0.839354	0.710499	0.740782	72	4336	72
MOBP	PRAD	0.0541678	1.03826	0.881085	0.914734	0.537196	0.513715	52	4336	52
MOBP	THCA	0.0797101	1.05681	0.852327	0.883596	2.34446	2.21306	59	4336	59
MOBP	LUSC	0.0804926	1.05738	0.876206	0.895482	9.91965	9.37594	51	4336	51
MOBP	BRCA	0.136089	1.09892	0.649246	0.696984	1.83032	1.65656	114	4336	114
MOBP	LIHC	0.192413	1.14267	0.657603	0.722051	0.660266	0.56534	50	4336	50
MOBP	ESCA	0.561983	1.4763	0.42218	0.589807	1.30648	0.852709	11	4336	11
MOBP	KIRP	1.60797	3.04823	0.00380695	0.0112862	2.61261	0.789897	32	4336	32
MOBP	HNSC	2.0624	4.17679	0.172556	0.264341	10.6147	2.46528	43	4336	43
MOG	PRAD	-1.23775	0.424033	0.00656686	0.0174624	0.250879	0.727481	52	4340	52
MOG	COAD	-1.21781	0.429936	0.0623972	0.105176	0.189658	0.573723	26	4340	26
MOG	THCA	-0.623444	0.649119	0.0252809	0.0462061	0.0782119	0.174544	59	4340	59
MOG	BLCA	-0.502194	0.706032	0.493698	0.61838	0.147821	0.251005	19	4340	19
MOG	KIRC	-0.451947	0.731055	0.122588	0.163742	0.109829	0.187022	72	4340	72
MOG	LUAD	-0.399329	0.758211	0.337539	0.399086	0.191476	0.284426	58	4340	58
MOG	STAD	-0.36546	0.776221	0.573118	0.680083	0.843453	1.11544	32	4340	32
MOG	ESCA	-0.266119	0.831554	0.836302	0.903705	0.342455	0.432082	11	4340	11
MOG	KIRP	-0.00879384	0.993923	0.979873	0.984501	0.128981	0.130381	32	4340	32
MOG	LIHC	0.111667	1.08048	0.799614	0.842594	0.06122	0.049212	50	4340	50
MOG	LUSC	0.168503	1.12389	0.707125	0.74655	0.3891	0.335184	51	4340	51
MOG	HNSC	0.41189	1.33043	0.481164	0.578065	0.26626	0.175295	43	4340	43
MOG	BRCA	1.04479	2.06307	0.199672	0.25606	1.80521	0.82348	114	4340	114
MOG	KICH	8.6325	396.865	0.0288252	0.0529302	193.01	0.386588	25	4340	25
MYRIP	ESCA	-4.03229	0.0611168	0.00309233	0.0459072	62.0673	1017.09	11	25924	11
MYRIP	HNSC	-4.02287	0.0615172	0.0121674	0.03079	8.35971	137.418	43	25924	43
MYRIP	LUSC	-3.38289	0.0958628	2.49217e-08	1.11327e-07	13.0493	137.068	51	25924	51
MYRIP	BLCA	-2.79556	0.14403	3.2581e-05	0.00101216	13.3403	93.216	19	25924	19
MYRIP	STAD	-1.80896	0.285396	2.15825e-06	7.1219e-05	69.7448	244.629	32	25924	32
MYRIP	LUAD	-1.25299	0.419578	0.000397318	0.00100588	51.0535	121.817	58	25924	58
MYRIP	BRCA	-1.1571	0.448413	5.10734e-17	5.54193e-16	105.564	235.54	114	25924	114
MYRIP	THCA	-0.326895	0.797251	0.21442	0.292262	66.0981	82.933	59	25924	59
MYRIP	LIHC	-0.19821	0.871632	0.388786	0.473721	859.478	986.071	50	25924	50
MYRIP	KIRC	0.0799861	1.05701	0.80973	0.842064	152.002	143.799	72	25924	72
MYRIP	COAD	0.431017	1.34818	0.0932854	0.147385	269.606	199.952	26	25924	26
MYRIP	PRAD	1.27617	2.42196	7.9313e-11	3.75264e-09	478.367	197.454	52	25924	52
MYRIP	KIRP	1.31935	2.49553	0.302066	0.405522	341.66	136.849	32	25924	32
MYRIP	KICH	4.04493	16.5062	8.97066e-06	5.2237e-05	2047.19	123.932	25	25924	25
NAPB	PRAD	-0.346838	0.786306	3.61818e-07	4.05988e-06	212.535	270.323	52	63908	52
NAPB	THCA	-0.318736	0.801772	2.41733e-07	1.30172e-06	297.204	370.709	59	63908	59
NAPB	STAD	-0.262981	0.833364	0.234994	0.362776	204.437	245.335	32	63908	32
NAPB	ESCA	-0.204986	0.867547	0.598937	0.734026	341.313	393.439	11	63908	11
NAPB	KIRP	-0.195067	0.873532	0.109059	0.182562	227.799	260.793	32	63908	32
NAPB	KIRC	-0.177201	0.884417	0.0108789	0.0177537	225.187	254.63	72	63908	72
NAPB	KICH	-0.120199	0.920061	0.244198	0.323073	271.147	294.714	25	63908	25
NAPB	LUAD	-0.0833247	0.94388	0.344614	0.406431	218.444	231.438	58	63908	58
NAPB	BLCA	0.0419976	1.02954	0.855122	0.904036	309.259	300.383	19	63908	19
NAPB	COAD	0.143783	1.1048	0.483255	0.562151	301.428	272.826	26	63908	26
NAPB	LUSC	0.155017	1.11343	0.0958115	0.132055	256.003	229.911	51	63908	51
[truncated: 2,061 more rows]
