# Supplementary material for: Identification of the Role and Clinical Prognostic Value of Target Genes of m6A RNA Methylation Regulators in Glioma
Source: Front Cell Dev Biol. 2021 Sep 13;9:709022. doi: 10.3389/fcell.2021.709022 (PMC8473691; doi:10.3389/fcell.2021.709022)
Supplement: Supplementary Table S6 — Biological functions of all differential expressed m6A RNA methylation regulators and their targets. [file Table_6.XLS]

## Sheet: Sheet2
GO analysis										KEGG analysis
Type	ID	Description	GeneRatio	BgRatio	pvalue	qvalue	geneID	Count		ID	Description	GeneRatio	BgRatio	pvalue	qvalue	geneID	Count
BP	GO:0099504	synaptic vesicle cycle	29/281	177/18862	5.38471e-22	8.35876e-19	ADCY1/AMPH/CPLX2/DNAJC6/DNM3/HTR2A/NAPB/NCS1/PACSIN1/PPFIA2/PPP3CB/PRKCB/PRKCG/RAB3A/RAPGEF4/RIMS3/SH3GL2/SLC17A7/SLC32A1/SNAP25/SNAP91/SNCA/SNCB/STXBP1/SYN1/SYN2/SYT1/SYT7/VAMP2	29		hsa04727	GABAergic synapse	16/148	89/8108	3.78494e-12	4.61026e-10	107/23710/2554/2555/2561/2566/2572/2770/2775/2785/4905/5334/5579/5582/140679/6529	16
BP	GO:0099003	vesicle-mediated transport in synapse	30/281	194/18862	5.78145e-22	8.35876e-19	ADCY1/AMPH/CPLX2/DNAJC6/DNM3/HPCA/HTR2A/NAPB/NCS1/PACSIN1/PPFIA2/PPP3CB/PRKCB/PRKCG/RAB3A/RAPGEF4/RIMS3/SH3GL2/SLC17A7/SLC32A1/SNAP25/SNAP91/SNCA/SNCB/STXBP1/SYN1/SYN2/SYT1/SYT7/VAMP2	30		hsa04721	Synaptic vesicle cycle	15/148	78/8108	6.63598e-12	4.61026e-10	523/529/534/10814/26052/4905/5864/57030/6506/140679/6529/6616/6812/6857/6844	15
BP	GO:0006836	neurotransmitter transport	29/281	209/18862	6.48254e-20	6.24826e-17	ADCY1/ATP1A2/CAMK2A/CPLX2/GABRA2/GAD2/HTR2A/NAPB/NCS1/PPFIA2/PRKCB/PRKCG/RAB3A/RIMS3/SLC17A7/SLC32A1/SLC6A1/SLC6A15/SLC6A17/SNAP25/SNCA/STXBP1/SV2B/SYN1/SYN2/SYT1/SYT4/SYT7/VAMP2	29		hsa05032	Morphine addiction	14/148	91/8108	7.85725e-10	3.63915e-08	107/2554/2555/2561/2566/2770/2775/2785/3760/5136/5153/5579/5582/140679	14
BP	GO:0050804	modulation of chemical synaptic transmission	37/281	405/18862	7.91421e-19	4.97131e-16	ADCY1/ATP1A2/CALB1/CAMK2A/CAMK2B/CELF4/CPLX2/GNAI1/GRIN2A/GRM3/HTR2A/LGI1/NCDN/NCS1/NPTN/NPTX1/NRGN/PLCL1/PPFIA2/PPP3CB/PRKAR2B/PRKCB/PRKCG/RAB3A/RASGRF1/RIMS3/SHANK1/SLC24A2/SNAP25/STXBP1/SYN1/SYT1/SYT4/SYT7/TPRG1L/VAMP2/YTHDF1	37		hsa04725	Cholinergic synapse	15/148	113/8108	1.59345e-09	5.02012e-08	107/815/816/818/814/1128/2770/2775/2785/3708/3760/3761/3786/5579/5582	15
BP	GO:0099177	regulation of trans-synaptic signaling	37/281	406/18862	8.59618e-19	4.97131e-16	ADCY1/ATP1A2/CALB1/CAMK2A/CAMK2B/CELF4/CPLX2/GNAI1/GRIN2A/GRM3/HTR2A/LGI1/NCDN/NCS1/NPTN/NPTX1/NRGN/PLCL1/PPFIA2/PPP3CB/PRKAR2B/PRKCB/PRKCG/RAB3A/RASGRF1/RIMS3/SHANK1/SLC24A2/SNAP25/STXBP1/SYN1/SYT1/SYT4/SYT7/TPRG1L/VAMP2/YTHDF1	37		hsa04724	Glutamatergic synapse	15/148	114/8108	1.80648e-09	5.02012e-08	107/2770/2775/2785/2903/2913/3708/3760/5532/5534/5579/5582/50944/57030/6506	15
BP	GO:0001505	regulation of neurotransmitter levels	25/281	211/18862	1.1618e-15	4.97481e-13	ADCY1/ATP1A2/CAMK2A/CPLX2/GABRA2/GAD2/HTR2A/NAPB/NCS1/PDE1B/PPFIA2/PRKCB/PRKCG/RAB3A/RIMS3/SLC32A1/SNAP25/SNCA/STXBP1/SYN1/SYN2/SYT1/SYT4/SYT7/VAMP2	25		hsa04720	Long-term potentiation	12/148	67/8108	2.21459e-09	5.12853e-08	107/815/816/818/814/2903/3708/5532/5534/5579/5582/6196	12
BP	GO:0007269	neurotransmitter secretion	22/281	155/18862	1.37636e-15	4.97481e-13	ADCY1/CAMK2A/CPLX2/GAD2/HTR2A/NAPB/NCS1/PPFIA2/PRKCB/PRKCG/RAB3A/RIMS3/SLC32A1/SNAP25/SNCA/STXBP1/SYN1/SYN2/SYT1/SYT4/SYT7/VAMP2	22		hsa04911	Insulin secretion	13/148	86/8108	4.07808e-09	8.09483e-08	107/477/481/815/816/818/885/5579/5582/5864/11069/6616/6844	13
BP	GO:0099643	signal release from synapse	22/281	155/18862	1.37636e-15	4.97481e-13	ADCY1/CAMK2A/CPLX2/GAD2/HTR2A/NAPB/NCS1/PPFIA2/PRKCB/PRKCG/RAB3A/RIMS3/SLC32A1/SNAP25/SNCA/STXBP1/SYN1/SYN2/SYT1/SYT4/SYT7/VAMP2	22		hsa04024	cAMP signaling pathway	19/148	219/8108	1.40907e-08	2.44733e-07	5970/107/477/481/490/491/815/816/818/814/1128/2770/2903/610/3991/5602/4852/5058/11069	19
BP	GO:0050890	cognition	27/281	276/18862	9.93729e-15	3.19272e-12	ADCY1/ATP1A2/ATP8A1/BRINP1/CALB1/CAMK4/CCK/CHRM1/CNTNAP2/GRIN2A/HTR2A/JAKMIP1/NPTN/NRGN/NRXN3/PDE1B/PPP3CB/PRKAR2B/PRKCG/PRNP/RASGRF1/SCN2A/SHANK1/SLC24A2/SLC6A1/SNAP25/YTHDF1	27		hsa04925	Aldosterone synthesis and secretion	13/148	98/8108	2.08702e-08	3.22207e-07	107/477/481/490/491/815/816/818/814/3708/3991/5579/5582	13
BP	GO:0007611	learning or memory	25/281	235/18862	1.4621e-14	4.22778e-12	ADCY1/ATP1A2/ATP8A1/BRINP1/CALB1/CAMK4/CCK/CNTNAP2/GRIN2A/HTR2A/NPTN/NRGN/NRXN3/PDE1B/PPP3CB/PRKAR2B/PRKCG/PRNP/RASGRF1/SCN2A/SHANK1/SLC24A2/SLC6A1/SNAP25/YTHDF1	25		hsa04723	Retrograde endocannabinoid signaling	15/148	148/8108	6.70019e-08	9.30974e-07	107/2554/2555/2561/2566/2770/2775/2785/3708/3760/5602/5579/5582/57030/140679	15
BP	GO:0017157	regulation of exocytosis	22/281	197/18862	2.17747e-13	5.59994e-11	NOTCH1/ADCY1/CPLX2/HTR2A/LGI3/NCS1/NSF/PPFIA2/PRKCB/PRKCG/RAB3A/RAPGEF4/RIMS3/SNCA/STXBP1/STXBP6/SYN1/SYT1/SYT13/SYT4/SYT7/VAMP2	22		hsa04728	Dopaminergic synapse	14/148	132/8108	1.06112e-07	1.32057e-06	815/816/818/2770/2775/2785/2903/3708/3760/5602/5522/5532/5579/5582	14
BP	GO:0016079	synaptic vesicle exocytosis	17/281	104/18862	2.32396e-13	5.59994e-11	ADCY1/CPLX2/HTR2A/NAPB/NCS1/PPFIA2/PRKCB/PRKCG/RAB3A/RIMS3/SNAP25/SNCA/STXBP1/SYN1/SYT1/SYT7/VAMP2	17		hsa04921	Oxytocin signaling pathway	15/148	154/8108	1.14049e-07	1.32057e-06	107/815/816/818/814/10645/2770/2775/3708/3760/3761/5532/5534/5579/5582	15
BP	GO:0023061	signal release	32/281	475/18862	1.04783e-12	2.33068e-10	SFRP1/ADCY1/CAMK2A/CAMK2G/CPLX2/GAD2/HTR2A/ITPR1/MYRIP/NAPB/NCS1/OXCT1/PPFIA2/PPP3CB/PRKCB/PRKCG/RAB3A/RAPGEF4/RIMS3/SLC32A1/SNAP25/SNCA/SOX11/SOX4/STXBP1/SYN1/SYN2/SYT1/SYT13/SYT4/SYT7/VAMP2	32		hsa04713	Circadian entrainment	12/148	97/8108	1.64654e-07	1.75986e-06	107/815/816/818/2770/2775/2785/2903/3708/3760/5579/5582	12
BP	GO:0051588	regulation of neurotransmitter transport	16/281	99/18862	1.43453e-12	2.96289e-10	ADCY1/ATP1A2/CAMK2A/CPLX2/HTR2A/NCS1/PPFIA2/PRKCB/PRKCG/RAB3A/RIMS3/SNCA/STXBP1/SYN1/SYT1/SYT4	16		hsa04020	Calcium signaling pathway	18/148	240/8108	3.22025e-07	3.19604e-06	7422/107/490/491/815/816/818/814/1128/2903/3356/3708/5136/5153/5532/5534/5579/5582	18
BP	GO:0048167	regulation of synaptic plasticity	20/281	176/18862	2.00445e-12	3.86401e-10	ADCY1/CALB1/CAMK2A/CAMK2B/CPLX2/GRIN2A/NCDN/NPTN/NRGN/PPP3CB/RAB3A/RASGRF1/RIMS3/SHANK1/SLC24A2/SNAP25/STXBP1/SYT7/VAMP2/YTHDF1	20		hsa04971	Gastric acid secretion	10/148	76/8108	1.03171e-06	9.5569e-06	107/477/481/815/816/818/2770/3708/5579/5582	10
BP	GO:0036465	synaptic vesicle recycling	14/281	72/18862	2.64896e-12	4.7873e-10	AMPH/DNAJC6/DNM3/PACSIN1/PPP3CB/RAB3A/SH3GL2/SLC17A7/SNAP91/SNCA/SNCB/SYT1/SYT7/VAMP2	14		hsa05031	Amphetamine addiction	9/148	69/8108	3.93314e-06	3.41562e-05	815/816/818/814/2903/5532/5534/5579/5582	9
BP	GO:0050808	synapse organization	28/281	412/18862	2.43111e-11	4.13515e-09	ANK3/ARHGAP44/CAMK2B/CAMKV/CNKSR2/CNTN2/DNM3/FLNA/GABRA1/GABRA2/GABRB2/GABRG2/INA/NEFH/NGEF/NPTN/PPFIA2/PRNP/RAB3A/SEMA4D/SHANK1/SLC6A1/SLITRK1/SNCA/SNCB/SYN1/WASF1/ZNF365	28		hsa04961	Endocrine and other factor-regulated calcium reabsorption	8/148	53/8108	4.51156e-06	3.68747e-05	477/481/490/491/793/26052/5579/5582	8
BP	GO:0046928	regulation of neurotransmitter secretion	14/281	85/18862	2.83342e-11	4.55171e-09	ADCY1/CAMK2A/CPLX2/HTR2A/NCS1/PPFIA2/PRKCB/PRKCG/RAB3A/RIMS3/STXBP1/SYN1/SYT1/SYT4	14		hsa05033	Nicotine addiction	7/148	40/8108	6.59341e-06	5.08965e-05	2554/2555/2561/2566/2903/57030/140679	7
BP	GO:0048488	synaptic vesicle endocytosis	12/281	59/18862	5.67638e-11	8.20685e-09	AMPH/DNAJC6/DNM3/PACSIN1/PPP3CB/SH3GL2/SLC17A7/SNAP91/SNCA/SNCB/SYT1/VAMP2	12		hsa04261	Adrenergic signaling in cardiomyocytes	12/148	150/8108	1.73843e-05	0.000127132	107/477/481/490/491/815/816/818/2770/5522/11069/6324	12
BP	GO:0140238	presynaptic endocytosis	12/281	59/18862	5.67638e-11	8.20685e-09	AMPH/DNAJC6/DNM3/PACSIN1/PPP3CB/SH3GL2/SLC17A7/SNAP91/SNCA/SNCB/SYT1/VAMP2	12		hsa05120	Epithelial cell signaling in Helicobacter pylori infection	8/148	70/8108	3.6985e-05	0.000256948	523/3551/5970/529/534/6416/5602/5058	8
BP	GO:0007613	memory	15/281	107/18862	6.01719e-11	8.28532e-09	ADCY1/BRINP1/CALB1/CAMK4/CCK/GRIN2A/HTR2A/PPP3CB/PRNP/RASGRF1/SCN2A/SHANK1/SLC24A2/SLC6A1/YTHDF1	15		hsa04726	Serotonergic synapse	10/148	115/8108	4.39023e-05	0.000290481	260293/2561/2770/2775/2785/3356/3708/3760/5579/5582	10
BP	GO:0007612	learning	16/281	130/18862	1.02023e-10	1.34095e-08	ATP1A2/ATP8A1/CCK/CNTNAP2/GRIN2A/NPTN/NRGN/NRXN3/PDE1B/PPP3CB/PRKAR2B/SHANK1/SLC24A2/SLC6A1/SNAP25/YTHDF1	16		hsa04970	Salivary secretion	9/148	93/8108	4.60211e-05	0.00029066	107/477/481/490/491/3708/5579/5582/6844	9
BP	GO:0017156	calcium-ion regulated exocytosis	12/281	63/18862	1.28325e-10	1.61331e-08	NOTCH1/PPP3CB/RAB3A/RAPGEF4/RIMS3/STXBP1/SYN2/SYT1/SYT13/SYT4/SYT7/VAMP2	12		hsa04722	Neurotrophin signaling pathway	10/148	119/8108	5.88855e-05	0.000355739	581/3551/9261/5970/815/816/818/814/5602/6196	10
BP	GO:0010975	regulation of neuron projection development	26/281	428/18862	1.44778e-09	1.74432e-07	SFRP1/VEGFA/ARHGAP44/CAMK2B/CAMK2G/DNM3/EZH2/FLNA/KLK6/MAG/NCS1/NEGR1/NGEF/NPTN/OMG/PACSIN1/PAK1/PPFIA2/SCN1B/SEMA4D/SERPINI1/SLITRK1/SNAP25/SPOCK1/STMN2/ZNF365	26		hsa04750	Inflammatory mediator regulation of TRP channels	9/148	98/8108	6.96886e-05	0.00040346	107/815/816/818/3356/3708/5602/5579/5582	9
BP	GO:1904062	regulation of cation transmembrane transport	23/281	340/18862	1.74038e-09	1.94905e-07	BAX/ANK3/ATP1A2/ATP1B1/BIN1/DLG2/DPP10/FLNA/FXYD7/GJC2/GRIN2A/HPCA/KCNAB1/KCNAB2/KCNIP4/PLP1/PRNP/RASGRF1/SCN1B/SCN2B/SHANK1/SNCA/VAMP2	23		hsa04972	Pancreatic secretion	9/148	102/8108	9.53432e-05	0.000529907	107/477/481/490/491/885/3708/5579/5582	9
BP	GO:0042063	gliogenesis	21/281	283/18862	1.75251e-09	1.94905e-07	HES1/NOTCH1/RELA/SOX2/ASPA/BIN1/CHRM1/CNP/EZH2/GJC2/HDAC11/LAMB1/MAG/MOBP/OPALIN/PLP1/SOX11/SOX4/TPPP/ZNF365/METTL3	21		hsa05170	Human immunodeficiency virus 1 infection	13/148	212/8108	0.000125741	0.000671974	581/3551/5970/2770/2775/2785/3708/5602/5058/5532/5534/5579/5582	13
BP	GO:1903305	regulation of regulated secretory pathway	15/281	136/18862	1.8752e-09	2.00825e-07	NOTCH1/ADCY1/HTR2A/NCS1/PPFIA2/PRKCB/PRKCG/RAB3A/RIMS3/STXBP1/SYN1/SYT1/SYT13/SYT4/SYT7	15		hsa04012	ErbB signaling pathway	8/148	85/8108	0.000149721	0.000770492	815/816/818/6416/5602/5058/5579/5582	8
BP	GO:0015800	acidic amino acid transport	11/281	67/18862	4.04958e-09	4.18203e-07	ATP1A2/CCK/PPFIA2/RAB3A/SLC17A7/SLC1A2/SLC6A1/SNAP25/STXBP1/SYT1/VAMP2	11		hsa04540	Gap junction	8/148	88/8108	0.000190972	0.000947681	107/2770/3356/3708/5579/5582/7277/10382	8
BP	GO:0014047	glutamate secretion	9/281	40/18862	5.80525e-09	5.7884e-07	CCK/PPFIA2/RAB3A/SLC17A7/SLC1A2/SNAP25/STXBP1/SYT1/VAMP2	9		hsa05163	Human cytomegalovirus infection	13/148	225/8108	0.000227374	0.00108941	581/3551/5970/7422/107/2770/2775/2785/3708/5532/5534/5579/5582	13
BP	GO:2000300	regulation of synaptic vesicle exocytosis	10/281	55/18862	7.43484e-09	7.16615e-07	ADCY1/HTR2A/NCS1/PPFIA2/PRKCB/PRKCG/RAB3A/RIMS3/SYN1/SYT1	10		hsa04658	Th1 and Th2 cell differentiation	8/148	92/8108	0.000260089	0.00120462	10683/3551/4851/4854/5970/5602/5532/5534	8
BP	GO:0042391	regulation of membrane potential	25/281	431/18862	7.71701e-09	7.19818e-07	BAX/ANK3/ATP1A2/ATP1B1/BIN1/CCK/CELF4/CHRM1/FLNA/GABRA1/GABRA2/GABRB2/GABRG2/GOT1/GRIN2A/HCN2/KCNAB2/KCNJ3/KCNQ3/RGS7BP/RIMS3/SCN1B/SCN2A/SCN2B/SHANK1	25		hsa04912	GnRH signaling pathway	8/148	93/8108	0.000280236	0.00125607	107/815/816/818/3708/6416/5602/5579	8
BP	GO:0035637	multicellular organismal signaling	17/281	203/18862	1.07779e-08	9.73914e-07	ANK3/ATP1A2/ATP1B1/ATP2B1/ATP2B2/BIN1/CNTNAP2/FLNA/FXYD7/ITPR1/KCNIP4/KCNJ3/KCNJ4/MAG/SCN1B/SCN2A/SCN2B	17		hsa05214	Glioma	7/148	75/8108	0.000411977	0.00178885	581/815/816/818/814/5579/5582	7
BP	GO:0006813	potassium ion transport	18/281	232/18862	1.31343e-08	1.14563e-06	ANK3/ATP1A2/ATP1B1/BIN1/DPP10/FLNA/HCN2/HTR2A/KCNAB1/KCNAB2/KCNIP4/KCNJ3/KCNJ4/KCNQ3/NSF/SLC24A2/SNAP25/VAMP2	18		hsa04916	Melanogenesis	8/148	101/8108	0.000491927	0.00207127	107/815/816/818/2770/2775/5579/5582	8
BP	GO:0048709	oligodendrocyte differentiation	12/281	93/18862	1.34707e-08	1.14563e-06	HES1/NOTCH1/ASPA/CNP/HDAC11/MAG/MOBP/OPALIN/PLP1/SOX11/TPPP/ZNF365	12		hsa05142	Chagas disease	8/148	102/8108	0.000525679	0.00214829	3551/5970/107/2770/2775/6416/5602/5522	8
BP	GO:0010001	glial cell differentiation	17/281	210/18862	1.78883e-08	1.47787e-06	HES1/NOTCH1/RELA/SOX2/ASPA/BIN1/CNP/HDAC11/MAG/MOBP/OPALIN/PLP1/SOX11/SOX4/TPPP/ZNF365/METTL3	17		hsa04625	C-type lectin receptor signaling pathway	8/148	104/8108	0.000598817	0.00237726	3551/9261/5970/3708/5602/5058/5532/5534	8
BP	GO:0007409	axonogenesis	25/281	460/18862	2.79727e-08	2.24682e-06	NOTCH1/NOTCH3/VEGFA/ADCY1/ANK3/ATL1/CCK/CNP/CNTN2/LGI1/MAG/NEFH/NPTN/NPTX1/NRXN3/OLFM1/OMG/PAK1/PPP3CB/RAB3A/SCN1B/SEMA4D/SLITRK1/STXBP1/YTHDF1	25		hsa04370	VEGF signaling pathway	6/148	59/8108	0.000678832	0.00262005	9261/7422/5532/5534/5579/5582	6
BP	GO:0050806	positive regulation of synaptic transmission	14/281	144/18862	3.35189e-08	2.61953e-06	ADCY1/CALB1/GRIN2A/LGI1/NPTN/NRGN/RIMS3/SHANK1/SLC24A2/SNAP25/STXBP1/SYT1/VAMP2/YTHDF1	14		hsa05167	Kaposi sarcoma-associated herpesvirus infection	11/148	194/8108	0.000814884	0.00299157	581/3551/9261/5970/7422/2785/3708/6416/5602/5532/5534	11
BP	GO:0031338	regulation of vesicle fusion	7/281	24/18862	4.21165e-08	3.20482e-06	ANXA2/CPLX2/RAB3A/SNCA/STXBP1/SYT1/SYT4	7		hsa04066	HIF-1 signaling pathway	8/148	109/8108	0.000818148	0.00299157	5970/7076/7422/815/816/818/5579/5582	8
BP	GO:0006906	vesicle fusion	12/281	104/18862	4.83324e-08	3.58352e-06	ANXA2/CPLX2/RAB3A/SNAP25/SNCA/STXBP1/STXBP6/SYT1/SYT13/SYT4/SYT7/VAMP2	12		hsa04010	MAPK signaling pathway	14/148	294/8108	0.000926107	0.00329949	3551/9261/5970/7422/2316/6416/5602/5058/5532/5534/5579/5582/5923/6196	14
BP	GO:0006816	calcium ion transport	23/281	409/18862	5.54701e-08	4.0099e-06	BAX/ANXA2/ATP1A2/ATP1B1/ATP2B1/ATP2B2/BIN1/CAMK2A/CAMK2B/CAMK2G/GJC2/GNAO1/GRIN2A/HPCA/HTR2A/ITPR1/MICU3/NCS1/PLP1/PRKCB/PRNP/SLC24A2/SNCA	23		hsa05022	Pathways of neurodegeneration - multiple diseases	19/148	476/8108	0.00101133	0.00351304	581/5970/815/816/818/1128/2903/3708/5602/4744/4741/5532/5534/5579/5582/5621/6622/7277/10382	19
BP	GO:0006865	amino acid transport	14/281	152/18862	6.657e-08	4.69494e-06	ATP1A2/CCK/PPFIA2/RAB3A/SLC17A7/SLC1A2/SLC32A1/SLC6A1/SLC6A15/SLC6A17/SNAP25/STXBP1/SYT1/VAMP2	14		hsa05205	Proteoglycans in cancer	11/148	205/8108	0.00127976	0.00433707	7422/288/815/816/818/960/2316/3708/5058/5579/5582	11
BP	GO:0090174	organelle membrane fusion	12/281	110/18862	9.08505e-08	6.2548e-06	ANXA2/CPLX2/RAB3A/SNAP25/SNCA/STXBP1/STXBP6/SYT1/SYT13/SYT4/SYT7/VAMP2	12		hsa04924	Renin secretion	6/148	69/8108	0.00155566	0.00514656	2770/3708/5136/5153/5532/5534	6
BP	GO:0071805	potassium ion transmembrane transport	16/281	212/18862	1.25466e-07	8.43709e-06	ANK3/ATP1A2/ATP1B1/BIN1/DPP10/FLNA/HCN2/KCNAB1/KCNAB2/KCNIP4/KCNJ3/KCNJ4/KCNQ3/SLC24A2/SNAP25/VAMP2	16		hsa05417	Lipid and atherosclerosis	11/148	215/8108	0.00187406	0.0060557	581/3551/5970/815/816/818/3708/6416/5602/5532/5534	11
BP	GO:0048284	organelle fusion	13/281	145/18862	2.70494e-07	1.77763e-05	BAX/ANXA2/CPLX2/RAB3A/SNAP25/SNCA/STXBP1/STXBP6/SYT1/SYT13/SYT4/SYT7/VAMP2	13		hsa04918	Thyroid hormone synthesis	6/148	75/8108	0.00238973	0.00730484	107/477/481/3708/5579/5582	6
BP	GO:0061025	membrane fusion	14/281	172/18862	3.10174e-07	1.97469e-05	ANXA2/CPLX2/DNM3/NSF/RAB3A/SNAP25/SNCA/STXBP1/STXBP6/SYT1/SYT13/SYT4/SYT7/VAMP2	14		hsa04114	Oocyte meiosis	8/148	129/8108	0.00241834	0.00730484	107/815/816/818/3708/5532/5534/6196	8
BP	GO:0030001	metal ion transport	24/281	486/18862	3.1414e-07	1.97469e-05	BAX/ANXA2/ATP1A2/ATP1B1/ATP2B1/ATP2B2/BIN1/CAMK2A/CAMK2B/CAMK2G/GJC2/GNAO1/GRIN2A/HPCA/HTR2A/ITPR1/MICU3/NCS1/PLP1/PRKCB/PRNP/SLC24A2/SLC30A3/SNCA	24		hsa04926	Relaxin signaling pathway	8/148	129/8108	0.00241834	0.00730484	5970/7422/107/2770/2775/2785/6416/5602	8
BP	GO:0061337	cardiac conduction	13/281	149/18862	3.71061e-07	2.28288e-05	ATP1A2/ATP1B1/ATP2B1/ATP2B2/BIN1/FLNA/FXYD7/ITPR1/KCNIP4/KCNJ3/KCNJ4/SCN1B/SCN2B	13		hsa05165	Human papillomavirus infection	14/148	331/8108	0.00282731	0.00835844	523/581/3280/3551/4851/4854/5970/7422/529/534/1740/3910/3912/5522	14
BP	GO:0060291	long-term synaptic potentiation	10/281	83/18862	4.28426e-07	2.58089e-05	ADCY1/CALB1/GRIN2A/NPTN/NRGN/SHANK1/SLC24A2/SNAP25/VAMP2/YTHDF1	10		hsa04310	Wnt signaling pathway	9/148	166/8108	0.00328351	0.00949753	6422/815/816/818/5602/5532/5534/5579/5582	9
BP	GO:0014046	dopamine secretion	7/281	33/18862	4.63484e-07	2.6804e-05	HTR2A/RAB3A/SNCA/SYT1/SYT13/SYT4/SYT7	7		hsa04014	Ras signaling pathway	11/148	232/8108	0.00338941	0.00949753	3551/5970/7422/2785/2903/5602/5058/5579/5582/8437/5923	11
BP	GO:0014059	regulation of dopamine secretion	7/281	33/18862	4.63484e-07	2.6804e-05	HTR2A/RAB3A/SNCA/SYT1/SYT13/SYT4/SYT7	7		hsa04022	cGMP-PKG signaling pathway	9/148	167/8108	0.00341767	0.00949753	107/477/481/490/491/2770/3708/5532/5534	9
BP	GO:0051952	regulation of amine transport	10/281	86/18862	5.99676e-07	3.40002e-05	ATP1A2/CCK/HTR2A/RAB3A/SNCA/STXBP1/SYT1/SYT13/SYT4/SYT7	10		hsa04371	Apelin signaling pathway	8/148	138/8108	0.00366995	0.00999862	4854/4899/107/814/2770/2785/3708/3991	8
BP	GO:0008306	associative learning	9/281	68/18862	7.26696e-07	4.04096e-05	ATP1A2/CCK/GRIN2A/NPTN/NRGN/PDE1B/SHANK1/SLC6A1/SNAP25	9		hsa05145	Toxoplasmosis	7/148	112/8108	0.0042981	0.0114848	3551/5970/2770/2775/3910/3912/5602	7
BP	GO:0070588	calcium ion transmembrane transport	18/281	304/18862	7.68341e-07	4.19192e-05	BAX/ANXA2/ATP1A2/ATP1B1/ATP2B1/ATP2B2/BIN1/GJC2/GRIN2A/HPCA/HTR2A/ITPR1/MICU3/NCS1/PLP1/PRNP/SLC24A2/SNCA	18		hsa04960	Aldosterone-regulated sodium reabsorption	4/148	37/8108	0.00440898	0.0115588	477/481/5579/5582	4
BP	GO:0050769	positive regulation of neurogenesis	15/281	217/18862	9.5938e-07	5.13726e-05	HES1/NOTCH1/RELA/VEGFA/ASPA/BIN1/CAMK2B/GJC2/MAG/NPTN/PAK1/SEMA4D/SLITRK1/SOX11/ZNF365	15		hsa04730	Long-term depression	5/148	60/8108	0.00461746	0.0118812	2770/2775/3708/5579/5582	5
BP	GO:0006835	dicarboxylic acid transport	10/281	93/18862	1.24859e-06	6.44714e-05	ATP1A2/CCK/PPFIA2/RAB3A/SLC17A7/SLC1A2/SNAP25/STXBP1/SYT1/VAMP2	10		hsa05132	Salmonella infection	11/148	249/8108	0.00576427	0.0143251	581/3551/5970/302/1780/2316/6416/5602/5058/7277/10382	11
BP	GO:0014013	regulation of gliogenesis	10/281	93/18862	1.24859e-06	6.44714e-05	HES1/NOTCH1/RELA/ASPA/BIN1/EZH2/GJC2/MAG/SOX11/ZNF365	10		hsa04071	Sphingolipid signaling pathway	7/148	119/8108	0.00598176	0.0143251	581/5970/2770/5602/5522/5579/5582	7
BP	GO:0050767	regulation of neurogenesis	19/281	348/18862	1.27944e-06	6.49055e-05	DLL3/HES1/NOTCH1/RELA/VEGFA/ASPA/BIN1/BRINP1/CAMK2B/EZH2/GJC2/MAG/NPTN/OMG/PAK1/SEMA4D/SLITRK1/SOX11/ZNF365	19		hsa04935	Growth hormone synthesis, secretion and action	7/148	119/8108	0.00598176	0.0143251	107/2770/3708/6416/5602/5579/5582	7
BP	GO:0015837	amine transport	10/281	94/18862	1.37908e-06	6.87539e-05	ATP1A2/CCK/HTR2A/RAB3A/SNCA/STXBP1/SYT1/SYT13/SYT4/SYT7	10		hsa04360	Axon guidance	9/148	182/8108	0.00599804	0.0143251	815/816/818/2770/25791/5058/5532/5534/10507	9
BP	GO:0035725	sodium ion transmembrane transport	13/281	171/18862	1.78405e-06	8.65094e-05	ANK3/ATP1A2/ATP1B1/FXYD7/HCN2/SCN1B/SCN2A/SCN2B/SLC17A7/SLC24A2/SLC6A1/SLC6A15/SLC6A17	13		hsa04929	GnRH secretion	5/148	64/8108	0.00608273	0.0143251	610/3708/3760/5579/5582	5
BP	GO:0010720	positive regulation of cell development	17/281	290/18862	1.79506e-06	8.65094e-05	HES1/NOTCH1/RELA/VEGFA/ASPA/BIN1/CAMK2B/DMTN/FLNA/GJC2/MAG/NPTN/PAK1/SEMA4D/SLITRK1/SOX11/ZNF365	17		hsa05034	Alcoholism	9/148	187/8108	0.00712957	0.0165106	814/84254/10645/2770/2775/2785/2903/79885/4852	9
BP	GO:0086001	cardiac muscle cell action potential	9/281	76/18862	1.89345e-06	8.97553e-05	ANK3/ATP1A2/ATP1B1/BIN1/FLNA/HCN2/KCNJ3/SCN1B/SCN2B	9		hsa04920	Adipocytokine signaling pathway	5/148	69/8108	0.00833972	0.0189672	3551/5970/10645/5602/4852	5
BP	GO:0043266	regulation of potassium ion transport	10/281	100/18862	2.44121e-06	0.000113854	ANK3/ATP1B1/BIN1/DPP10/FLNA/HTR2A/KCNAB1/KCNAB2/KCNIP4/VAMP2	10		hsa04666	Fc gamma R-mediated phagocytosis	6/148	97/8108	0.00846339	0.0189672	273/274/5058/5579/5582/8936	6
BP	GO:0042552	myelination	11/281	124/18862	2.51736e-06	0.000115542	ASPA/BCAS1/EPB41L3/KLK6/MAG/MBP/MOBP/PLLP/PLP1/SCN2A/TPPP	11		hsa01522	Endocrine resistance	6/148	98/8108	0.00888315	0.0195919	581/10683/4851/4854/107/5602	6
BP	GO:0045687	positive regulation of glial cell differentiation	7/281	42/18862	2.61002e-06	0.000117923	HES1/NOTCH1/RELA/ASPA/BIN1/MAG/ZNF365	7		hsa00230	Purine metabolism	7/148	130/8108	0.00956366	0.0207632	107/26289/956/9615/3251/5136/5153	7
BP	GO:1904862	inhibitory synapse assembly	5/281	16/18862	2.70416e-06	0.000118562	GABRA1/GABRA2/GABRB2/GABRG2/SEMA4D	5		hsa05146	Amoebiasis	6/148	102/8108	0.0107121	0.0228988	5970/107/3910/3912/5579/5582	6
BP	GO:0030100	regulation of endocytosis	14/281	206/18862	2.70617e-06	0.000118562	VEGFA/ANXA2/APOC1/BIN1/DNAJC6/HPCA/PACSIN1/PPP3CB/SH3GL2/SH3GL3/SLC17A7/SNAP91/SNCA/SYT4	14		hsa04510	Focal adhesion	9/148	201/8108	0.0111763	0.0235291	7422/2316/3910/3912/5602/5058/5579/5582/5923	9
BP	GO:0007272	ensheathment of neurons	11/281	126/18862	2.94589e-06	0.000125269	ASPA/BCAS1/EPB41L3/KLK6/MAG/MBP/MOBP/PLLP/PLP1/SCN2A/TPPP	11		hsa04660	T cell receptor signaling pathway	6/148	104/8108	0.0117204	0.0243062	3551/5970/5602/5058/5532/5534	6
BP	GO:0008366	axon ensheathment	11/281	126/18862	2.94589e-06	0.000125269	ASPA/BCAS1/EPB41L3/KLK6/MAG/MBP/MOBP/PLLP/PLP1/SCN2A/TPPP	11		hsa05030	Cocaine addiction	4/148	49/8108	0.0119544	0.024427	5970/2770/2903/2913	4
BP	GO:0014003	oligodendrocyte development	7/281	43/18862	3.07811e-06	0.000128994	ASPA/HDAC11/MAG/MOBP/PLP1/SOX11/TPPP	7		hsa05212	Pancreatic cancer	5/148	76/8108	0.0123913	0.0249528	581/3551/5970/7422/5602	5
BP	GO:0140353	lipid export from cell	9/281	81/18862	3.24939e-06	0.000134227	CCK/PPFIA2/RAB3A/SLC17A7/SLC1A2/SNAP25/STXBP1/SYT1/VAMP2	9		hsa04966	Collecting duct acid secretion	3/148	27/8108	0.0126483	0.0251065	523/529/534	3
BP	GO:0071277	cellular response to calcium ion	9/281	82/18862	3.60294e-06	0.000146735	ADCY1/CPNE6/DMTN/HPCA/RASAL1/SYT1/SYT13/SYT4/SYT7	9		hsa04922	Glucagon signaling pathway	6/148	107/8108	0.0133558	0.0261373	815/816/818/3708/5532/5534	6
BP	GO:0060284	regulation of cell development	22/281	485/18862	3.97069e-06	0.000159466	DLL3/HES1/IKBKB/NOTCH1/RELA/VEGFA/ASPA/BIN1/BRINP1/CAMK2B/DMTN/EZH2/FLNA/GJC2/MAG/NPTN/OMG/PAK1/SEMA4D/SLITRK1/SOX11/ZNF365	22		hsa05207	Chemical carcinogenesis - receptor activation	9/148	212/8108	0.0154107	0.0296842	10683/5970/7422/107/253152/2770/5579/5582/6196	9
BP	GO:0014015	positive regulation of gliogenesis	8/281	63/18862	4.1837e-06	0.000165719	HES1/NOTCH1/RELA/ASPA/BIN1/GJC2/MAG/ZNF365	8		hsa05012	Parkinson disease	10/148	249/8108	0.0155954	0.0296842	581/815/816/818/2770/3708/5602/6622/7277/10382	10
BP	GO:1901379	regulation of potassium ion transmembrane transport	9/281	86/18862	5.36776e-06	0.000208429	ANK3/ATP1B1/BIN1/DPP10/FLNA/KCNAB1/KCNAB2/KCNIP4/VAMP2	9
BP	GO:0071248	cellular response to metal ion	13/281	189/18862	5.40611e-06	0.000208429	ADCY1/ANK3/CPNE6/DLG2/DMTN/HPCA/PRNP/RASAL1/SNCA/SYT1/SYT13/SYT4/SYT7	13
BP	GO:0015872	dopamine transport	7/281	47/18862	5.70958e-06	0.00021179	HTR2A/RAB3A/SNCA/SYT1/SYT13/SYT4/SYT7	7
BP	GO:0032409	regulation of transporter activity	16/281	283/18862	5.75377e-06	0.00021179	ANK3/ATP1A2/ATP1B1/DLG2/FXYD7/GRIN2A/HPCA/KCNAB1/PRNP/RASGRF1/SCN1B/SCN2B/SHANK1/SNCA/SYNGR3/VAMP2	16
BP	GO:0001508	action potential	11/281	135/18862	5.76582e-06	0.00021179	ANK3/ATP1A2/ATP1B1/BIN1/FLNA/HCN2/KCNAB2/KCNJ3/SCN1B/SCN2A/SCN2B	11
BP	GO:0051960	regulation of nervous system development	20/281	422/18862	5.78624e-06	0.00021179	DLL3/HES1/NOTCH1/RELA/VEGFA/ASPA/BIN1/BRINP1/CAMK2B/EZH2/GJC2/MAG/NPTN/OMG/PAK1/SEMA4D/SLITRK1/SOX11/TPPP/ZNF365	20
BP	GO:1990138	neuron projection extension	12/281	164/18862	6.6296e-06	0.000239625	VEGFA/CPNE6/MAG/OLFM1/PAK1/PPP3CB/RASAL1/SEMA4D/SH3GL2/SYT1/SYT4/WASF1	12
BP	GO:0007616	long-term memory	6/281	32/18862	6.78103e-06	0.000242073	ADCY1/CALB1/CAMK4/PRNP/RASGRF1/SHANK1	6
BP	GO:0016082	synaptic vesicle priming	5/281	19/18862	6.93946e-06	0.000244707	NAPB/RAB3A/SNAP25/SNCA/STXBP1	5
BP	GO:0045685	regulation of glial cell differentiation	8/281	68/18862	7.48792e-06	0.000258936	HES1/NOTCH1/RELA/ASPA/BIN1/MAG/OPALIN/ZNF365	8
BP	GO:0060560	developmental growth involved in morphogenesis	14/281	225/18862	7.52206e-06	0.000258936	NOTCH1/SFRP1/VEGFA/CPNE6/MAG/OLFM1/PAK1/PPP3CB/RASAL1/SEMA4D/SH3GL2/SYT1/SYT4/WASF1	14
BP	GO:0035249	synaptic transmission, glutamatergic	9/281	90/18862	7.82708e-06	0.000266266	ATP1A2/GRM3/HTR2A/NAPB/SHANK1/SLC17A7/STXBP1/SYT1/TPRG1L	9
BP	GO:0098657	import into cell	14/281	230/18862	9.66463e-06	0.000321244	ATP1A2/ATP1B1/DNM3/FABP3/HCN2/HPCA/KCNJ3/KCNJ4/PRNP/SLC1A2/SLC24A2/SLC6A1/SNAP25/SNCA	14
BP	GO:1990778	protein localization to cell periphery	17/281	329/18862	9.66539e-06	0.000321244	IKBKB/ANK3/ARHGAP44/ATP1B1/DPP10/EPB41L3/FLNA/GNAI1/GRIN2A/KCNIP4/LGI1/NSF/PACSIN1/RAB3A/SNAP25/STXBP1/VAMP2	17
BP	GO:0030534	adult behavior	10/281	117/18862	1.00747e-05	0.000330538	ATP1A2/CNP/CNTNAP2/GABRG2/HTR2A/NPY/NRXN3/OXR1/SHANK1/SLITRK1	10
BP	GO:0051962	positive regulation of nervous system development	15/281	263/18862	1.01736e-05	0.000330538	HES1/NOTCH1/RELA/VEGFA/ASPA/BIN1/CAMK2B/GJC2/MAG/NPTN/PAK1/SEMA4D/SLITRK1/SOX11/ZNF365	15
BP	GO:0050433	regulation of catecholamine secretion	7/281	52/18862	1.1398e-05	0.000366201	HTR2A/RAB3A/SNCA/SYT1/SYT13/SYT4/SYT7	7
BP	GO:0031629	synaptic vesicle fusion to presynaptic active zone membrane	5/281	21/18862	1.1851e-05	0.000372478	CPLX2/RAB3A/SNAP25/STXBP1/SYT1	5
BP	GO:0099500	vesicle fusion to plasma membrane	5/281	21/18862	1.1851e-05	0.000372478	CPLX2/RAB3A/SNAP25/STXBP1/SYT1	5
BP	GO:0022898	regulation of transmembrane transporter activity	15/281	268/18862	1.27264e-05	0.000395693	ANK3/ATP1A2/ATP1B1/DLG2/FXYD7/GRIN2A/HPCA/KCNAB1/PRNP/RASGRF1/SCN1B/SCN2B/SHANK1/SNCA/VAMP2	15
BP	GO:0050432	catecholamine secretion	7/281	53/18862	1.29667e-05	0.000398876	HTR2A/RAB3A/SNCA/SYT1/SYT13/SYT4/SYT7	7
BP	GO:0086010	membrane depolarization during action potential	6/281	36/18862	1.38644e-05	0.000417605	ANK3/ATP1A2/HCN2/SCN1B/SCN2A/SCN2B	6
BP	GO:0097484	dendrite extension	6/281	36/18862	1.38644e-05	0.000417605	CPNE6/RASAL1/SH3GL2/SYT1/SYT4/WASF1	6
BP	GO:0051924	regulation of calcium ion transport	14/281	238/18862	1.42257e-05	0.000424068	BAX/ATP1A2/ATP1B1/ATP2B1/BIN1/CAMK2A/CAMK2B/CAMK2G/GJC2/GNAO1/HPCA/PLP1/PRNP/SNCA	14
BP	GO:0086012	membrane depolarization during cardiac muscle cell action potential	5/281	22/18862	1.51504e-05	0.000447027	ANK3/ATP1A2/HCN2/SCN1B/SCN2B	5
BP	GO:0060996	dendritic spine development	9/281	98/18862	1.57225e-05	0.000455511	ARHGAP44/CAMK2A/CAMK2B/DNM3/IQSEC1/NGEF/PPFIA2/SHANK1/ZNF365	9
BP	GO:0015908	fatty acid transport	11/281	150/18862	1.5753e-05	0.000455511	ATP1A2/CCK/FABP3/PPFIA2/RAB3A/SLC17A7/SLC1A2/SNAP25/STXBP1/SYT1/VAMP2	11
BP	GO:0019932	second-messenger-mediated signaling	16/281	307/18862	1.5921e-05	0.00045581	VEGFA/ADCY1/ATP1A2/ATP1B1/CAMKK2/DMTN/GNAI1/GRIN2A/HPCA/ITPR1/PEX5L/PPP3CB/PPP3R1/PRKAR2B/PRNP/RAPGEF4	16
BP	GO:0008016	regulation of heart contraction	14/281	245/18862	1.9679e-05	0.000557877	ATP1A2/ATP1B1/ATP2B1/ATP2B2/BIN1/FLNA/FXYD7/GNAO1/ITPR1/KCNIP4/KCNJ3/KCNJ4/SCN1B/SCN2B	14
BP	GO:0140029	exocytic process	8/281	78/18862	2.08877e-05	0.000586393	CPLX2/DMTN/NAPB/RAB3A/SNAP25/SNCA/STXBP1/SYT1	8
BP	GO:0010959	regulation of metal ion transport	14/281	247/18862	2.15425e-05	0.000598203	BAX/ATP1A2/ATP1B1/ATP2B1/BIN1/CAMK2A/CAMK2B/CAMK2G/GJC2/GNAO1/HPCA/PLP1/PRNP/SNCA	14
BP	GO:0048711	positive regulation of astrocyte differentiation	4/281	12/18862	2.17221e-05	0.000598203	HES1/NOTCH1/BIN1/MAG	4
BP	GO:0071241	cellular response to inorganic substance	13/281	216/18862	2.26603e-05	0.000618153	ADCY1/ANK3/CPNE6/DLG2/DMTN/HPCA/PRNP/RASAL1/SNCA/SYT1/SYT13/SYT4/SYT7	13
BP	GO:0035418	protein localization to synapse	8/281	80/18862	2.51691e-05	0.000680173	ANKS1B/ARHGAP44/DLG2/GRIN2A/LGI1/NPTN/SHANK1/SNAP25	8
BP	GO:0030900	forebrain development	17/281	357/18862	2.76068e-05	0.000739142	BAX/HES1/NOTCH1/SOX2/APLP1/ATP1A2/CNP/CNTNAP2/EZH2/FLNA/GNAO1/HPRT1/LAMB1/NPY/NRGN/SLC32A1/METTL3	17
BP	GO:0060997	dendritic spine morphogenesis	7/281	60/18862	2.97268e-05	0.00077963	ARHGAP44/CAMK2B/DNM3/NGEF/PPFIA2/SHANK1/ZNF365	7
BP	GO:0017158	regulation of calcium ion-dependent exocytosis	6/281	41/18862	3.00682e-05	0.00077963	NOTCH1/STXBP1/SYT1/SYT13/SYT4/SYT7	6
BP	GO:0097061	dendritic spine organization	8/281	82/18862	3.01625e-05	0.00077963	ARHGAP44/CAMK2B/DNM3/NGEF/PPFIA2/PRNP/SHANK1/ZNF365	8
BP	GO:0048588	developmental cell growth	13/281	222/18862	3.01975e-05	0.00077963	VEGFA/CPNE6/MAG/MAP2K4/OLFM1/PAK1/PPP3CB/RASAL1/SEMA4D/SH3GL2/SYT1/SYT4/WASF1	13
BP	GO:0099173	postsynapse organization	11/281	161/18862	3.04959e-05	0.000780364	ARHGAP44/CAMK2B/CNKSR2/DNM3/INA/NEFH/NGEF/PPFIA2/PRNP/SHANK1/ZNF365	11
BP	GO:1903522	regulation of blood circulation	15/281	290/18862	3.20112e-05	0.000811955	ATP1A2/ATP1B1/ATP2B1/ATP2B2/BIN1/FLNA/FXYD7/GNAO1/HTR2A/ITPR1/KCNIP4/KCNJ3/KCNJ4/SCN1B/SCN2B	15
BP	GO:0032412	regulation of ion transmembrane transporter activity	14/281	257/18862	3.3388e-05	0.000839513	ANK3/ATP1A2/ATP1B1/DLG2/FXYD7/GRIN2A/HPCA/KCNAB1/PRNP/RASGRF1/SCN1B/SCN2B/SHANK1/VAMP2	14
BP	GO:0051051	negative regulation of transport	19/281	438/18862	3.38315e-05	0.000843331	NOTCH1/SFRP1/ANK3/APOC1/ATP1A2/BIN1/CABP1/CD200/DMTN/GNAO1/HTR2A/KCNAB1/PACSIN1/PRKCB/SH3GL3/SNCA/STXBP6/SVIP/SYT4	19
BP	GO:1902414	protein localization to cell junction	9/281	109/18862	3.69416e-05	0.000912988	ANKS1B/ARHGAP44/DLG2/FLNA/GRIN2A/LGI1/NPTN/SHANK1/SNAP25	9
BP	GO:0018209	peptidyl-serine modification	16/281	333/18862	4.27144e-05	0.00104671	BAX/IKBKB/MAPKAPK2/VEGFA/CAMK2A/CAMK4/CAMKV/CD44/DMTN/PAK1/PLCL1/PRKCB/PRKCG/RPS6KA2/SNCA/SPOCK3	16
BP	GO:0007214	gamma-aminobutyric acid signaling pathway	5/281	27/18862	4.36974e-05	0.0010618	GABRA1/GABRA2/GABRB2/GABRG2/PLCL1	5
BP	GO:0048168	regulation of neuronal synaptic plasticity	6/281	44/18862	4.54713e-05	0.0010957	CAMK2A/CAMK2B/NCDN/NPTN/RAB3A/RASGRF1	6
BP	GO:0051899	membrane depolarization	8/281	87/18862	4.63793e-05	0.00110834	ANK3/ATP1A2/CCK/GOT1/HCN2/SCN1B/SCN2A/SCN2B	8
BP	GO:0016358	dendrite development	13/281	234/18862	5.20668e-05	0.00123406	ARHGAP44/CAMK2A/CAMK2B/DNM3/EZH2/HPRT1/IQSEC1/NGEF/PACSIN1/PPFIA2/SEMA4D/SHANK1/ZNF365	13
BP	GO:0016050	vesicle organization	16/281	339/18862	5.28351e-05	0.00124209	VPS37B/ANXA2/CPLX2/DNM3/NSF/RAB3A/SNAP25/SNAP91/SNCA/STXBP1/STXBP6/SYT1/SYT13/SYT4/SYT7/VAMP2	16
BP	GO:0051932	synaptic transmission, GABAergic	6/281	46/18862	5.8851e-05	0.00137236	GABRA1/GABRA2/GABRB2/GABRG2/PLCL1/STXBP1	6
BP	GO:0072507	divalent inorganic cation homeostasis	20/281	499/18862	6.35803e-05	0.00147066	BAX/ANK3/ATP1A2/ATP1B1/ATP2B1/ATP2B2/CALB1/GNG3/GOT1/GRIN2A/HTR2A/ITPR1/MICU3/NCS1/NPTN/PRKCB/PRNP/SLC24A2/SLC30A3/SNCA	20
BP	GO:0106027	neuron projection organization	8/281	91/18862	6.40839e-05	0.00147066	ARHGAP44/CAMK2B/DNM3/NGEF/PPFIA2/PRNP/SHANK1/ZNF365	8
BP	GO:0006814	sodium ion transport	13/281	239/18862	6.46299e-05	0.00147152	ANK3/ATP1A2/ATP1B1/FXYD7/HCN2/SCN1B/SCN2A/SCN2B/SLC17A7/SLC24A2/SLC6A1/SLC6A15/SLC6A17	13
BP	GO:0051937	catecholamine transport	7/281	68/18862	6.74255e-05	0.00152317	HTR2A/RAB3A/SNCA/SYT1/SYT13/SYT4/SYT7	7
BP	GO:0018105	peptidyl-serine phosphorylation	15/281	310/18862	6.84098e-05	0.00153343	BAX/IKBKB/MAPKAPK2/VEGFA/CAMK2A/CAMK4/CAMKV/CD44/DMTN/PAK1/PLCL1/PRKCB/PRKCG/RPS6KA2/SNCA	15
BP	GO:0051966	regulation of synaptic transmission, glutamatergic	7/281	69/18862	7.4094e-05	0.00164807	ATP1A2/GRM3/HTR2A/SHANK1/STXBP1/SYT1/TPRG1L	7
BP	GO:0099509	regulation of presynaptic cytosolic calcium ion concentration	4/281	16/18862	7.61946e-05	0.00168185	ATP2B1/ATP2B2/CALB1/NCS1	4
BP	GO:0060047	heart contraction	14/281	279/18862	8.11315e-05	0.00177726	ATP1A2/ATP1B1/ATP2B1/ATP2B2/BIN1/FLNA/FXYD7/GNAO1/ITPR1/KCNIP4/KCNJ3/KCNJ4/SCN1B/SCN2B	14
BP	GO:0010038	response to metal ion	16/281	352/18862	8.22853e-05	0.00178898	ADCY1/ANK3/CPNE6/DLG2/DMTN/GOT1/HPCA/PRNP/RASAL1/SLC30A3/SNCA/SNCB/SYT1/SYT13/SYT4/SYT7	16
BP	GO:0031345	negative regulation of cell projection organization	11/281	180/18862	8.42345e-05	0.00181769	ARHGAP44/DNM3/FLNA/MAG/NGEF/OMG/PRNP/SEMA4D/SPOCK1/STMN2/ZNF365	11
BP	GO:0010644	cell communication by electrical coupling	5/281	31/18862	8.75959e-05	0.00187622	ANK3/ATP1A2/ATP1B1/GJB6/GJC2	5
BP	GO:0043271	negative regulation of ion transport	15/281	319/18862	9.42013e-05	0.00200287	SFRP1/ANK3/APOC1/ATP1A2/BIN1/CABP1/CD200/DMTN/GNAO1/HTR2A/KCNAB1/PRKCB/SNCA/SVIP/SYT4	15
BP	GO:0046942	carboxylic acid transport	14/281	284/18862	9.79641e-05	0.00206339	ATP1A2/CCK/PPFIA2/RAB3A/SLC17A7/SLC1A2/SLC32A1/SLC6A1/SLC6A15/SLC6A17/SNAP25/STXBP1/SYT1/VAMP2	14
BP	GO:0048791	calcium ion-regulated exocytosis of neurotransmitter	4/281	17/18862	9.84746e-05	0.00206339	RIMS3/STXBP1/SYT1/SYT7	4
BP	GO:0098659	inorganic cation import across plasma membrane	8/281	97/18862	0.000100915	0.0020843	ATP1A2/ATP1B1/HCN2/KCNJ3/KCNJ4/PRNP/SLC24A2/SLC6A1	8
BP	GO:0099587	inorganic ion import across plasma membrane	8/281	97/18862	0.000100915	0.0020843	ATP1A2/ATP1B1/HCN2/KCNJ3/KCNJ4/PRNP/SLC24A2/SLC6A1	8
BP	GO:0015849	organic acid transport	15/281	324/18862	0.000111915	0.00229511	ATP1A2/CCK/FABP3/PPFIA2/RAB3A/SLC17A7/SLC1A2/SLC32A1/SLC6A1/SLC6A15/SLC6A17/SNAP25/STXBP1/SYT1/VAMP2	15
BP	GO:0072503	cellular divalent inorganic cation homeostasis	19/281	480/18862	0.000114069	0.00232281	BAX/ATP1A2/ATP1B1/ATP2B1/ATP2B2/CALB1/GNG3/GOT1/GRIN2A/HTR2A/ITPR1/MICU3/NCS1/NPTN/PRKCB/PRNP/SLC24A2/SLC30A3/SNCA	19
BP	GO:0003015	heart process	14/281	289/18862	0.000117754	0.00238108	ATP1A2/ATP1B1/ATP2B1/ATP2B2/BIN1/FLNA/FXYD7/GNAO1/ITPR1/KCNIP4/KCNJ3/KCNJ4/SCN1B/SCN2B	14
BP	GO:0070050	neuron cellular homeostasis	5/281	33/18862	0.000119415	0.00239789	ATP2B1/ATP2B2/CALB1/NCS1/NELL2	5
BP	GO:0006874	cellular calcium ion homeostasis	18/281	442/18862	0.00012129	0.00241875	BAX/ATP1A2/ATP1B1/ATP2B1/ATP2B2/CALB1/GNG3/GOT1/GRIN2A/HTR2A/ITPR1/MICU3/NCS1/NPTN/PRKCB/PRNP/SLC24A2/SNCA	18
BP	GO:0035493	SNARE complex assembly	4/281	18/18862	0.000125131	0.00247827	SNCA/STXBP1/STXBP6/VAMP2	4
BP	GO:0097120	receptor localization to synapse	6/281	53/18862	0.000132199	0.00260043	ANKS1B/ARHGAP44/DLG2/LGI1/NPTN/SNAP25	6
BP	GO:2000649	regulation of sodium ion transmembrane transporter activity	6/281	54/18862	0.000146885	0.00286979	ANK3/ATP1A2/ATP1B1/FXYD7/SCN1B/SCN2B	6
BP	GO:0007626	locomotory behavior	10/281	161/18862	0.000154421	0.00299678	ATP1A2/CALB1/CNP/GNAO1/HPRT1/NEGR1/OXR1/PDE1B/PPP3CB/SNAP25	10
BP	GO:0045956	positive regulation of calcium ion-dependent exocytosis	4/281	19/18862	0.000156649	0.00299976	STXBP1/SYT1/SYT4/SYT7	4
BP	GO:2000369	regulation of clathrin-dependent endocytosis	4/281	19/18862	0.000156649	0.00299976	DNAJC6/SH3GL2/SH3GL3/SNAP91	4
BP	GO:0010977	negative regulation of neuron projection development	9/281	132/18862	0.000163316	0.00310686	DNM3/FLNA/MAG/NGEF/OMG/SEMA4D/SPOCK1/STMN2/ZNF365	9
BP	GO:0055074	calcium ion homeostasis	18/281	454/18862	0.00016904	0.00319471	BAX/ATP1A2/ATP1B1/ATP2B1/ATP2B2/CALB1/GNG3/GOT1/GRIN2A/HTR2A/ITPR1/MICU3/NCS1/NPTN/PRKCB/PRNP/SLC24A2/SNCA	18
BP	GO:1901215	negative regulation of neuron death	11/281	195/18862	0.000171134	0.00321329	BAX/CD200/GABRB2/MAG/MAP2K4/NES/OXR1/PRKCG/SNCA/SNCB/STXBP1	11
BP	GO:0015844	monoamine transport	7/281	79/18862	0.000175423	0.00327258	HTR2A/RAB3A/SNCA/SYT1/SYT13/SYT4/SYT7	7
BP	GO:0051346	negative regulation of hydrolase activity	18/281	456/18862	0.000178426	0.00330726	IKBKB/TIMP1/VEGFA/ANXA2/APOC1/BIN1/CAMK2A/CD44/DLG2/PPP4R4/PRNP/RIMBP2/SEMA4D/SERPINH1/SERPINI1/SNCA/SPOCK1/SPOCK3	18
BP	GO:0090313	regulation of protein targeting to membrane	5/281	36/18862	0.000182888	0.00336839	ANK3/DMTN/HPCA/PAK1/PRNP	5
BP	GO:0048259	regulation of receptor-mediated endocytosis	8/281	106/18862	0.000187684	0.00343484	VEGFA/ANXA2/APOC1/DNAJC6/HPCA/SH3GL2/SH3GL3/SNAP91	8
BP	GO:0071625	vocalization behavior	4/281	20/18862	0.000193526	0.00349806	BRINP1/CNTNAP2/NRXN3/SHANK1	4
BP	GO:0043524	negative regulation of neuron apoptotic process	9/281	135/18862	0.000193558	0.00349806	BAX/GABRB2/MAG/MAP2K4/NES/OXR1/PRKCG/SNCB/STXBP1	9
BP	GO:0060078	regulation of postsynaptic membrane potential	9/281	136/18862	0.000204619	0.00367498	CELF4/CHRM1/GABRA1/GABRA2/GABRB2/GABRG2/GRIN2A/RGS7BP/SHANK1	9
BP	GO:0048713	regulation of oligodendrocyte differentiation	5/281	37/18862	0.000208911	0.00372891	HES1/NOTCH1/ASPA/OPALIN/ZNF365	5
BP	GO:0051480	regulation of cytosolic calcium ion concentration	15/281	344/18862	0.000215052	0.00381497	BAX/ATP1A2/ATP2B1/ATP2B2/CALB1/GNG3/GOT1/GRIN2A/HTR2A/ITPR1/NCS1/NPTN/PRNP/SLC24A2/SNCA	15
BP	GO:1903532	positive regulation of secretion by cell	13/281	271/18862	0.000225999	0.00398472	CCK/MYRIP/NCS1/OXCT1/PPP3CB/RAB3A/SNCA/SOX11/SOX4/STXBP1/SYT1/SYT4/SYT7	13
BP	GO:0034329	cell junction assembly	17/281	425/18862	0.000230692	0.00404281	IKBKB/SFRP1/VEGFA/DMTN/DNM3/EPB41L3/FLNA/GABRA1/GABRA2/GABRB2/GABRG2/GJB6/NPTN/SEMA4D/SHANK1/SLITRK1/SNCA	17
BP	GO:0022010	central nervous system myelination	4/281	21/18862	0.000236274	0.00409056	ASPA/MAG/MOBP/PLP1	4
BP	GO:0032291	axon ensheathment in central nervous system	4/281	21/18862	0.000236274	0.00409056	ASPA/MAG/MOBP/PLP1	4
BP	GO:0042417	dopamine metabolic process	5/281	38/18862	0.000237661	0.00409056	GRIN2A/HPRT1/PDE1B/SNCA/SNCB	5
BP	GO:1903779	regulation of cardiac conduction	6/281	59/18862	0.00024081	0.00409927	ATP1A2/ATP1B1/ATP2B1/ATP2B2/FXYD7/ITPR1	6
BP	GO:0048813	dendrite morphogenesis	9/281	139/18862	0.000241002	0.00409927	ARHGAP44/CAMK2B/DNM3/HPRT1/NGEF/PPFIA2/SEMA4D/SHANK1/ZNF365	9
BP	GO:0072659	protein localization to plasma membrane	13/281	275/18862	0.000260525	0.00440542	IKBKB/ANK3/ARHGAP44/ATP1B1/DPP10/EPB41L3/FLNA/KCNIP4/NSF/PACSIN1/RAB3A/STXBP1/VAMP2	13
BP	GO:0021782	glial cell development	8/281	112/18862	0.000274079	0.00457542	ASPA/HDAC11/MAG/MOBP/PLP1/SOX11/SOX4/TPPP	8
BP	GO:0007416	synapse assembly	10/281	173/18862	0.000276689	0.00457542	DNM3/GABRA1/GABRA2/GABRB2/GABRG2/NPTN/SEMA4D/SHANK1/SLITRK1/SNCA	10
BP	GO:0060401	cytosolic calcium ion transport	10/281	173/18862	0.000276689	0.00457542	BAX/ATP1A2/ATP2B1/GRIN2A/HTR2A/ITPR1/MICU3/PRNP/SLC24A2/SNCA	10
BP	GO:0045921	positive regulation of exocytosis	7/281	85/18862	0.000276907	0.00457542	NCS1/RAB3A/SNCA/STXBP1/SYT1/SYT4/SYT7	7
BP	GO:0010721	negative regulation of cell development	10/281	174/18862	0.000289775	0.00476084	DLL3/HES1/NOTCH1/VEGFA/BRINP1/DMTN/MAG/OMG/SEMA4D/SOX11	10
BP	GO:0090150	establishment of protein localization to membrane	15/281	354/18862	0.000292157	0.00477286	BAX/VPS37B/ANK3/ARHGAP44/ATP1B1/DMTN/HPCA/MOAP1/NSF/PAK1/PPP3R1/PRNP/SGTB/SNAP25/VAMP2	15
BP	GO:0030901	midbrain development	7/281	86/18862	0.000297663	0.00483549	HES1/SFRP1/CNP/INA/MBP/PLP1/SYNGR3	7
BP	GO:1903793	positive regulation of anion transport	18/281	478/18862	0.000315964	0.00510411	ANK3/ANXA2/ATP8A1/CCK/CHRM1/FABP3/FLNA/HPCA/MYRIP/OXCT1/PAK1/PPP3CB/PPP3R1/PRNP/SOX4/STXBP1/SYT1/VAMP2	18
BP	GO:0007009	plasma membrane organization	8/281	115/18862	0.000328128	0.00524247	ANK3/BIN1/COL5A1/EPB41L3/PACSIN1/RAB3A/SH3GL2/SYT7	8
BP	GO:0051592	response to calcium ion	9/281	145/18862	0.000329968	0.00524247	ADCY1/CPNE6/DMTN/HPCA/RASAL1/SYT1/SYT13/SYT4/SYT7	9
BP	GO:1903169	regulation of calcium ion transmembrane transport	9/281	145/18862	0.000329968	0.00524247	BAX/ATP1A2/ATP1B1/BIN1/GJC2/HPCA/PLP1/PRNP/SNCA	9
BP	GO:1903421	regulation of synaptic vesicle recycling	4/281	23/18862	0.000341473	0.0053956	DNM3/PPP3CB/SLC17A7/SNCA	4
BP	GO:0015718	monocarboxylic acid transport	10/281	178/18862	0.000347418	0.00545971	ATP1A2/CCK/PPFIA2/RAB3A/SLC17A7/SLC1A2/SNAP25/STXBP1/SYT1/VAMP2	10
BP	GO:0033157	regulation of intracellular protein transport	12/281	248/18862	0.000362302	0.00558737	ANK3/ARHGAP44/CABP1/CHRM1/DMTN/FLNA/HPCA/PAK1/PPP3R1/PRNP/SVIP/VAMP2	12
BP	GO:0031340	positive regulation of vesicle fusion	3/281	10/18862	0.000363271	0.00558737	ANXA2/SNCA/SYT1	3
BP	GO:0035542	regulation of SNARE complex assembly	3/281	10/18862	0.000363271	0.00558737	SNCA/STXBP1/STXBP6	3
BP	GO:0097084	vascular associated smooth muscle cell development	3/281	10/18862	0.000363271	0.00558737	HES1/NOTCH1/VEGFA	3
BP	GO:1902305	regulation of sodium ion transmembrane transport	6/281	64/18862	0.000376584	0.00576149	ANK3/ATP1A2/ATP1B1/FXYD7/SCN1B/SCN2B	6
BP	GO:0050803	regulation of synapse structure or activity	11/281	214/18862	0.000381137	0.00580046	ARHGAP44/CAMK2B/CAMKV/DNM3/NGEF/PPFIA2/PRNP/SEMA4D/SLC17A7/SLITRK1/SNCA	11
BP	GO:0008542	visual learning	5/281	42/18862	0.000383694	0.0058088	ATP1A2/CCK/GRIN2A/NPTN/PDE1B	5
BP	GO:0007274	neuromuscular synaptic transmission	4/281	24/18862	0.000404995	0.00603646	CHRM1/RAB3A/RIMBP2/STXBP1	4
BP	GO:0048710	regulation of astrocyte differentiation	4/281	24/18862	0.000404995	0.00603646	HES1/NOTCH1/BIN1/MAG	4
BP	GO:1903861	positive regulation of dendrite extension	4/281	24/18862	0.000404995	0.00603646	CPNE6/RASAL1/SYT1/SYT4	4
BP	GO:0048278	vesicle docking	6/281	65/18862	0.000409765	0.00607625	CPLX2/NSF/RAB3A/SNAP25/STXBP1/SYT1	6
BP	GO:0021762	substantia nigra development	5/281	43/18862	0.000428948	0.00632824	CNP/INA/MBP/PLP1/SYNGR3	5
BP	GO:0001885	endothelial cell development	6/281	66/18862	0.000445186	0.00650147	COL18A1/IKBKB/VEGFA/HAPLN2/PLOD3/PPP1R16B	6
BP	GO:0050805	negative regulation of synaptic transmission	6/281	66/18862	0.000445186	0.00650147	CELF4/GNAI1/HTR2A/SLC24A2/STXBP1/SYT4	6
BP	GO:0042177	negative regulation of protein catabolic process	8/281	121/18862	0.000462356	0.00671829	RELA/TIMP1/ANXA2/FLNA/GRIN2A/PRKCG/SNCA/SVIP	8
BP	GO:0003254	regulation of membrane depolarization	5/281	44/18862	0.000478111	0.00691248	ANK3/CCK/GOT1/SCN1B/SCN2B	5
BP	GO:0010976	positive regulation of neuron projection development	9/281	153/18862	0.000489238	0.00703668	CAMK2B/EZH2/FLNA/NEGR1/NPTN/PACSIN1/SCN1B/SERPINI1/STMN2	9
BP	GO:0051481	negative regulation of cytosolic calcium ion concentration	3/281	11/18862	0.000494002	0.00703668	ATP1A2/ATP2B1/GOT1	3
BP	GO:0099566	regulation of postsynaptic cytosolic calcium ion concentration	3/281	11/18862	0.000494002	0.00703668	ATP2B2/CALB1/ITPR1	3
BP	GO:0051047	positive regulation of secretion	13/281	295/18862	0.000508875	0.007213	CCK/MYRIP/NCS1/OXCT1/PPP3CB/RAB3A/SNCA/SOX11/SOX4/STXBP1/SYT1/SYT4/SYT7	13
BP	GO:0042982	amyloid precursor protein metabolic process	7/281	94/18862	0.000512645	0.00723099	RELA/BIN1/KLK6/NECAB1/PRNP/RTN1/RTN3	7
BP	GO:0061001	regulation of dendritic spine morphogenesis	5/281	45/18862	0.000531398	0.0073874	ARHGAP44/CAMK2B/DNM3/NGEF/PPFIA2	5
BP	GO:0086009	membrane repolarization	5/281	45/18862	0.000531398	0.0073874	ATP1A2/ATP1B1/FLNA/KCNJ3/SCN1B	5
BP	GO:1900271	regulation of long-term synaptic potentiation	5/281	45/18862	0.000531398	0.0073874	ADCY1/CALB1/NPTN/NRGN/YTHDF1	5
BP	GO:0015711	organic anion transport	15/281	376/18862	0.000549323	0.00760005	ATP1A2/CA12/CCK/PPFIA2/RAB3A/SLC17A7/SLC1A2/SLC32A1/SLC6A1/SLC6A15/SLC6A17/SNAP25/STXBP1/SYT1/VAMP2	15
BP	GO:0045664	regulation of neuron differentiation	10/281	190/18862	0.000580533	0.00799361	HES1/NOTCH1/SFRP1/SOX2/BIN1/BRINP1/MAG/SH3GL3/SOX11/TCF3	10
BP	GO:1903859	regulation of dendrite extension	4/281	27/18862	0.000645813	0.00868045	CPNE6/RASAL1/SYT1/SYT4	4
BP	GO:0007632	visual behavior	5/281	47/18862	0.000651216	0.00868045	ATP1A2/CCK/GRIN2A/NPTN/PDE1B	5
BP	GO:1990573	potassium ion import across plasma membrane	5/281	47/18862	0.000651216	0.00868045	ATP1A2/ATP1B1/HCN2/KCNJ3/KCNJ4	5
BP	GO:0002328	pro-B cell differentiation	3/281	12/18862	0.000651429	0.00868045	HES1/NOTCH1/SOX4	3
BP	GO:0003207	cardiac chamber formation	3/281	12/18862	0.000651429	0.00868045	NOTCH1/SOX11/SOX4	3
BP	GO:0045605	negative regulation of epidermal cell differentiation	3/281	12/18862	0.000651429	0.00868045	HES1/NOTCH1/EZH2	3
BP	GO:0045683	negative regulation of epidermis development	3/281	12/18862	0.000651429	0.00868045	HES1/NOTCH1/EZH2	3
BP	GO:0031346	positive regulation of cell projection organization	14/281	344/18862	0.000688056	0.00911505	VEGFA/CAMK2B/DNM3/EZH2/FLNA/NEGR1/NPTN/PACSIN1/PAK1/SCN1B/SEMA4D/SERPINI1/SLITRK1/STMN2	14
BP	GO:0022604	regulation of cell morphogenesis	13/281	305/18862	0.000694467	0.00911505	VEGFA/CAMK2B/CD44/CPNE6/DMTN/EPB41L3/ERMN/FAM171A1/FLNA/RASAL1/SEMA4D/SYT1/SYT4	13
BP	GO:0052548	regulation of endopeptidase activity	16/281	426/18862	0.000694482	0.00911505	BAX/SOX2/TIMP1/VEGFA/ANXA2/BIN1/CCK/CD44/GRIN2A/MBP/PRNP/SERPINH1/SERPINI1/SNCA/SPOCK1/SPOCK3	16
BP	GO:0051402	neuron apoptotic process	11/281	230/18862	0.000696653	0.00911505	BAX/GABRB2/MAG/MAP2K4/NES/OXR1/PRKCG/PRNP/SCN2A/SNCB/STXBP1	11
BP	GO:0030307	positive regulation of cell growth	9/281	161/18862	0.000706843	0.00916544	SFRP1/VEGFA/CPNE6/LGI1/PAK1/RASAL1/SEMA4D/SYT1/SYT4	9
BP	GO:0098739	import across plasma membrane	9/281	161/18862	0.000706843	0.00916544	ATP1A2/ATP1B1/HCN2/KCNJ3/KCNJ4/PRNP/SLC1A2/SLC24A2/SLC6A1	9
BP	GO:0086003	cardiac muscle cell contraction	6/281	72/18862	0.000710687	0.00917414	ATP1A2/BIN1/FLNA/KCNJ3/SCN1B/SCN2B	6
BP	GO:0014009	glial cell proliferation	5/281	48/18862	0.000718194	0.00918901	HES1/NOTCH1/CHRM1/SOX11/SOX4	5
BP	GO:1902003	regulation of amyloid-beta formation	5/281	48/18862	0.000718194	0.00918901	RELA/BIN1/PRNP/RTN1/RTN3	5
BP	GO:0021537	telencephalon development	11/281	231/18862	0.000722024	0.00919622	BAX/HES1/ATP1A2/CNTNAP2/EZH2/FLNA/HPRT1/LAMB1/NPY/NRGN/SLC32A1	11
BP	GO:0016049	cell growth	17/281	470/18862	0.000725118	0.00919622	SFRP1/VEGFA/CPNE6/EPB41L3/LGI1/MAG/MAP2K4/OLFM1/PAK1/PPP3CB/RASAL1/SEMA4D/SH3GL2/SPOCK1/SYT1/SYT4/WASF1	17
BP	GO:0043523	regulation of neuron apoptotic process	10/281	197/18862	0.000768023	0.00969782	BAX/GABRB2/MAG/MAP2K4/NES/OXR1/PRKCG/PRNP/SNCB/STXBP1	10
BP	GO:0019722	calcium-mediated signaling	10/281	198/18862	0.000798476	0.0100385	ATP1A2/ATP1B1/CAMKK2/DMTN/GRIN2A/HPCA/ITPR1/PPP3CB/PPP3R1/PRNP	10
BP	GO:0032386	regulation of intracellular transport	14/281	350/18862	0.000813697	0.0101856	ANK3/ANXA2/ARHGAP44/CABP1/CHRM1/DMTN/FLNA/HPCA/NEFH/PAK1/PPP3R1/PRNP/SVIP/VAMP2	14
BP	GO:0010248	establishment or maintenance of transmembrane electrochemical gradient	3/281	13/18862	0.000837555	0.0103058	BAX/ATP1A2/ATP1B1	3
BP	GO:0031115	negative regulation of microtubule polymerization	3/281	13/18862	0.000837555	0.0103058	SNCA/STMN2/TUBB4A	3
BP	GO:0097091	synaptic vesicle clustering	3/281	13/18862	0.000837555	0.0103058	RAB3A/SYN1/SYN2	3
BP	GO:0099010	modification of postsynaptic structure	3/281	13/18862	0.000837555	0.0103058	ARHGAP44/CAMKV/WASF1	3
BP	GO:1902430	negative regulation of amyloid-beta formation	4/281	29/18862	0.000853803	0.0104612	BIN1/PRNP/RTN1/RTN3	4
BP	GO:0050768	negative regulation of neurogenesis	8/281	133/18862	0.000864095	0.0105389	DLL3/HES1/NOTCH1/BRINP1/MAG/OMG/SEMA4D/SOX11	8
BP	GO:2000179	positive regulation of neural precursor cell proliferation	5/281	50/18862	0.000867434	0.0105389	NOTCH1/VEGFA/FLNA/GJC2/NES	5
BP	GO:0097553	calcium ion transmembrane import into cytosol	8/281	134/18862	0.000907339	0.0109776	BAX/ATP1A2/GRIN2A/HTR2A/ITPR1/PRNP/SLC24A2/SNCA	8
BP	GO:0009791	post-embryonic development	6/281	76/18862	0.000946416	0.0114003	BAX/VEGFA/GABRG2/ITPR1/PLEKHA1/RAB3A	6
BP	GO:1903307	positive regulation of regulated secretory pathway	5/281	51/18862	0.000950164	0.0114003	RAB3A/STXBP1/SYT1/SYT4/SYT7	5
BP	GO:0090314	positive regulation of protein targeting to membrane	4/281	30/18862	0.000973717	0.0116346	ANK3/HPCA/PAK1/PRNP	4
BP	GO:0050807	regulation of synapse organization	10/281	204/18862	0.00100278	0.0119325	ARHGAP44/CAMK2B/CAMKV/DNM3/NGEF/PPFIA2/PRNP/SEMA4D/SLITRK1/SNCA	10
BP	GO:0006584	catecholamine metabolic process	5/281	52/18862	0.00103862	0.0122581	GRIN2A/HPRT1/PDE1B/SNCA/SNCB	5
BP	GO:0009712	catechol-containing compound metabolic process	5/281	52/18862	0.00103862	0.0122581	GRIN2A/HPRT1/PDE1B/SNCA/SNCB	5
BP	GO:0001921	positive regulation of receptor recycling	3/281	14/18862	0.00105428	0.0123422	ANXA2/NSF/SNCA	3
BP	GO:0060253	negative regulation of glial cell proliferation	3/281	14/18862	0.00105428	0.0123422	HES1/NOTCH1/SOX11	3
BP	GO:0051961	negative regulation of nervous system development	8/281	138/18862	0.001098	0.0128022	DLL3/HES1/NOTCH1/BRINP1/MAG/OMG/SEMA4D/SOX11	8
BP	GO:0045920	negative regulation of exocytosis	4/281	31/18862	0.00110499	0.012832	NOTCH1/SNCA/STXBP6/SYT4	4
BP	GO:0030073	insulin secretion	10/281	207/18862	0.00111994	0.0129536	SFRP1/CAMK2G/ITPR1/MYRIP/OXCT1/PPP3CB/RAPGEF4/SNAP25/SOX4/SYT7	10
BP	GO:0043254	regulation of protein-containing complex assembly	16/281	446/18862	0.00112505	0.0129558	BAX/VEGFA/BIN1/CCK/DMTN/NAPB/PAK1/RAB3A/SNCA/STMN2/STXBP1/STXBP6/SVIP/TPPP/TUBB4A/WASF1	16
BP	GO:0140056	organelle localization by membrane tethering	9/281	172/18862	0.00112909	0.0129558	CPLX2/NSF/PRKAR2B/RAB3A/SNAP25/STXBP1/SYT1/TUBA4A/TUBB4A	9
BP	GO:0010951	negative regulation of endopeptidase activity	11/281	245/18862	0.00116584	0.0133245	TIMP1/VEGFA/ANXA2/BIN1/CD44/PRNP/SERPINH1/SERPINI1/SNCA/SPOCK1/SPOCK3	11
BP	GO:0086002	cardiac muscle cell action potential involved in contraction	5/281	54/18862	0.00123366	0.0139892	BIN1/FLNA/KCNJ3/SCN1B/SCN2B	5
BP	GO:0097479	synaptic vesicle localization	5/281	54/18862	0.00123366	0.0139892	DNM3/RAB3A/SNAP91/SYN1/SYN2	5
BP	GO:2001044	regulation of integrin-mediated signaling pathway	3/281	15/18862	0.00130339	0.0147221	TIMP1/DMTN/FLNA	3
BP	GO:0003012	muscle system process	16/281	453/18862	0.00132142	0.0148004	NOTCH1/ATP1A2/ATP1B1/ATP2B1/BIN1/CAMK2B/CAMK2G/EZH2/FLNA/GNAO1/HTR2A/KCNJ3/MAP2K4/PAK1/SCN1B/SCN2B	16
BP	GO:0010921	regulation of phosphatase activity	9/281	176/18862	0.00132568	0.0148004	IKBKB/DLG2/NUAK1/PPP1R16B/PPP2R2C/PPP3R1/PPP4R4/RIMBP2/SEMA4D	9
BP	GO:0048839	inner ear development	9/281	176/18862	0.00132568	0.0148004	HES1/MAPKAPK2/NOTCH1/SOX2/CALB1/GABRB2/GJB6/HPCA/PVALB	9
BP	GO:1902991	regulation of amyloid precursor protein catabolic process	5/281	55/18862	0.00134075	0.0149111	RELA/BIN1/PRNP/RTN1/RTN3	5
BP	GO:2001257	regulation of cation channel activity	9/281	177/18862	0.00137891	0.0152588	ANK3/DLG2/GRIN2A/HPCA/KCNAB1/RASGRF1/SCN1B/SHANK1/VAMP2	9
BP	GO:0052547	regulation of peptidase activity	16/281	455/18862	0.00138257	0.0152588	BAX/SOX2/TIMP1/VEGFA/ANXA2/BIN1/CCK/CD44/GRIN2A/MBP/PRNP/SERPINH1/SERPINI1/SNCA/SPOCK1/SPOCK3	16
BP	GO:0035633	maintenance of blood-brain barrier	4/281	33/18862	0.00140389	0.0153187	VEGFA/GJB6/MBP/SH3GL2	4
BP	GO:0060251	regulation of glial cell proliferation	4/281	33/18862	0.00140389	0.0153187	HES1/NOTCH1/CHRM1/SOX11	4
BP	GO:1902992	negative regulation of amyloid precursor protein catabolic process	4/281	33/18862	0.00140389	0.0153187	BIN1/PRNP/RTN1/RTN3	4
BP	GO:0050796	regulation of insulin secretion	9/281	178/18862	0.00143384	0.0155867	SFRP1/ITPR1/MYRIP/OXCT1/PPP3CB/RAPGEF4/SNAP25/SOX4/SYT7	9
BP	GO:0034205	amyloid-beta formation	5/281	57/18862	0.00157528	0.0169964	RELA/BIN1/PRNP/RTN1/RTN3	5
BP	GO:0086065	cell communication involved in cardiac conduction	5/281	57/18862	0.00157528	0.0169964	ATP1A2/ATP1B1/FLNA/KCNJ3/SCN1B	5
BP	GO:0080009	mRNA methylation	3/281	16/18862	0.00158659	0.0170548	VIRMA/METTL16/METTL3	3
BP	GO:0022406	membrane docking	9/281	181/18862	0.00160928	0.0172346	CPLX2/NSF/PRKAR2B/RAB3A/SNAP25/STXBP1/SYT1/TUBA4A/TUBB4A	9
BP	GO:0002011	morphogenesis of an epithelial sheet	5/281	58/18862	0.00170322	0.0181392	NOTCH1/CD44/COL5A1/FLNA/SOX11	5
BP	GO:0010466	negative regulation of peptidase activity	11/281	257/18862	0.00170628	0.0181392	TIMP1/VEGFA/ANXA2/BIN1/CD44/PRNP/SERPINH1/SERPINI1/SNCA/SPOCK1/SPOCK3	11
BP	GO:0043649	dicarboxylic acid catabolic process	3/281	17/18862	0.00190547	0.020067	ASPA/GAD2/GOT1	3
BP	GO:0002028	regulation of sodium ion transport	6/281	87/18862	0.00190845	0.020067	ANK3/ATP1A2/ATP1B1/FXYD7/SCN1B/SCN2B	6
BP	GO:0099175	regulation of postsynapse organization	6/281	87/18862	0.00190845	0.020067	ARHGAP44/CAMK2B/DNM3/NGEF/PPFIA2/PRNP	6
BP	GO:0070997	neuron death	13/281	342/18862	0.00194859	0.0203153	BAX/CD200/GABRB2/MAG/MAP2K4/NES/OXR1/PRKCG/PRNP/SCN2A/SNCA/SNCB/STXBP1	13
BP	GO:0043267	negative regulation of potassium ion transport	4/281	36/18862	0.0019515	0.0203153	ANK3/BIN1/HTR2A/KCNAB1	4
BP	GO:0051928	positive regulation of calcium ion transport	7/281	118/18862	0.00195314	0.0203153	BAX/ATP1B1/ATP2B1/CAMK2A/GJC2/PLP1/SNCA	7
BP	GO:0048857	neural nucleus development	5/281	60/18862	0.00198176	0.0203929	CNP/INA/MBP/PLP1/SYNGR3	5
BP	GO:0060998	regulation of dendritic spine development	5/281	60/18862	0.00198176	0.0203929	CAMK2B/DNM3/NGEF/PPFIA2/SHANK1	5
BP	GO:0099072	regulation of postsynaptic membrane neurotransmitter receptor levels	5/281	60/18862	0.00198176	0.0203929	ARHGAP44/DNM3/HPCA/LGI1/SNAP25	5
BP	GO:1901214	regulation of neuron death	12/281	302/18862	0.00199738	0.0204807	BAX/CD200/GABRB2/MAG/MAP2K4/NES/OXR1/PRKCG/PRNP/SNCA/SNCB/STXBP1	12
BP	GO:0060402	calcium ion transport into cytosol	8/281	152/18862	0.0020301	0.0207427	BAX/ATP1A2/GRIN2A/HTR2A/ITPR1/PRNP/SLC24A2/SNCA	8
BP	GO:0045446	endothelial cell differentiation	7/281	119/18862	0.00204937	0.0208659	COL18A1/IKBKB/NOTCH1/VEGFA/HAPLN2/PLOD3/PPP1R16B	7
BP	GO:0045861	negative regulation of proteolysis	13/281	346/18862	0.00215675	0.0217142	TIMP1/VEGFA/ANXA2/BIN1/CD44/PRKCG/PRNP/SERPINH1/SERPINI1/SNCA/SPOCK1/SPOCK3/SVIP	13
BP	GO:0031111	negative regulation of microtubule polymerization or depolymerization	4/281	37/18862	0.00216272	0.0217142	MAP6D1/SNCA/STMN2/TUBB4A	4
BP	GO:0060412	ventricular septum morphogenesis	4/281	37/18862	0.00216272	0.0217142	HES1/NOTCH1/SOX11/SOX4	4
BP	GO:0099622	cardiac muscle cell membrane repolarization	4/281	37/18862	0.00216272	0.0217142	ATP1B1/FLNA/KCNJ3/SCN1B	4
BP	GO:0019933	cAMP-mediated signaling	5/281	62/18862	0.00229218	0.0229343	ADCY1/GNAI1/PEX5L/PRKAR2B/RAPGEF4	5
BP	GO:0043434	response to peptide hormone	15/281	435/18862	0.00233444	0.0232766	ATP6V1A/RELA/TIMP1/ADCY1/ATP2B1/ATP6V1E1/ATP6V1G2/CAMK2A/FABP3/GNAI1/GOT1/PAK1/PRKAR2B/PRKCB/VAMP2	15
BP	GO:0007223	Wnt signaling pathway, calcium modulating pathway	4/281	38/18862	0.0023892	0.0237408	CAMK2A/GNAO1/PPP3CB/PPP3R1	4
BP	GO:1905475	regulation of protein localization to membrane	9/281	194/18862	0.00257889	0.0255379	ANK3/ARHGAP44/DMTN/DPP10/GPC5/HPCA/PAK1/PPP3R1/PRNP	9
BP	GO:0009914	hormone transport	12/281	312/18862	0.00261063	0.0256021	SFRP1/CAMK2G/CRYM/ITPR1/MYRIP/OXCT1/PPP3CB/RAPGEF4/SNAP25/SOX11/SOX4/SYT7	12
BP	GO:0051222	positive regulation of protein transport	12/281	312/18862	0.00261063	0.0256021	ANK3/CHRM1/FLNA/HPCA/MYRIP/OXCT1/PAK1/PPP3CB/PPP3R1/PRNP/SOX4/VAMP2	12
BP	GO:0086091	regulation of heart rate by cardiac conduction	4/281	39/18862	0.00263147	0.0256021	BIN1/KCNJ3/SCN1B/SCN2B	4
BP	GO:1903539	protein localization to postsynaptic membrane	4/281	39/18862	0.00263147	0.0256021	ARHGAP44/GRIN2A/LGI1/SNAP25	4
BP	GO:0032095	regulation of response to food	3/281	19/18862	0.00265621	0.0256021	CCK/NPY/PRKCG	3
BP	GO:0032288	myelin assembly	3/281	19/18862	0.00265621	0.0256021	EPB41L3/MOBP/TPPP	3
BP	GO:0097150	neuronal stem cell population maintenance	3/281	19/18862	0.00265621	0.0256021	HES1/NOTCH1/SOX2	3
BP	GO:0099563	modification of synaptic structure	3/281	19/18862	0.00265621	0.0256021	ARHGAP44/CAMKV/WASF1	3
BP	GO:0098876	vesicle-mediated transport to the plasma membrane	6/281	93/18862	0.00267548	0.0257022	ANK3/ARHGAP44/NSF/SNAP25/STXBP6/VAMP2	6
BP	GO:0016311	dephosphorylation	16/281	491/18862	0.00296425	0.028382	IKBKB/PHLPP2/ATP1A2/CAMK2G/DLG2/DNAJC6/NUAK1/PPM1H/PPM1K/PPP1R16B/PPP2R2C/PPP3CB/PPP3R1/PPP4R4/RIMBP2/SEMA4D	16
BP	GO:0032793	positive regulation of CREB transcription factor activity	3/281	20/18862	0.0030908	0.029399	VEGFA/ADCY1/CD200	3
BP	GO:0060563	neuroepithelial cell differentiation	3/281	20/18862	0.0030908	0.029399	HES1/SOX11/SOX4	3
BP	GO:0009416	response to light stimulus	12/281	319/18862	0.00312501	0.029627	BAX/RELA/TIMP1/ATP1A2/CCK/CDS1/GRIN2A/MAPK10/NPTN/PDE1B/PLEKHB1/METTL3	12
BP	GO:0051602	response to electrical stimulus	4/281	41/18862	0.00316553	0.029913	GJB6/HPCA/KCNJ3/RAB3A	4
BP	GO:0019226	transmission of nerve impulse	5/281	67/18862	0.0032213	0.0301445	ANK3/CNTNAP2/MAG/SCN1B/SCN2A	5
BP	GO:0042987	amyloid precursor protein catabolic process	5/281	67/18862	0.0032213	0.0301445	RELA/BIN1/PRNP/RTN1/RTN3	5
BP	GO:0050435	amyloid-beta metabolic process	5/281	67/18862	0.0032213	0.0301445	RELA/BIN1/PRNP/RTN1/RTN3	5
BP	GO:0043583	ear development	9/281	202/18862	0.0033749	0.03148	HES1/MAPKAPK2/NOTCH1/SOX2/CALB1/GABRB2/GJB6/HPCA/PVALB	9
BP	GO:0002320	lymphoid progenitor cell differentiation	3/281	21/18862	0.00356655	0.0330001	HES1/NOTCH1/SOX4	3
BP	GO:1902259	regulation of delayed rectifier potassium channel activity	3/281	21/18862	0.00356655	0.0330001	ANK3/KCNAB1/VAMP2	3
BP	GO:0009306	protein secretion	13/281	367/18862	0.0035721	0.0330001	SFRP1/CAMK2G/CD200/DMTN/ITPR1/MYRIP/OXCT1/PPP3CB/RAB3A/RAPGEF4/SNAP25/SOX4/SYT7	13
BP	GO:0006470	protein dephosphorylation	12/281	325/18862	0.00362868	0.0333099	IKBKB/PHLPP2/CAMK2G/DNAJC6/NUAK1/PPM1H/PPM1K/PPP1R16B/PPP2R2C/PPP3CB/PPP3R1/PPP4R4	12
BP	GO:0071375	cellular response to peptide hormone stimulus	12/281	325/18862	0.00362868	0.0333099	ATP6V1A/RELA/ADCY1/ATP2B1/ATP6V1E1/ATP6V1G2/CAMK2A/GOT1/PAK1/PRKAR2B/PRKCB/VAMP2	12
BP	GO:0035592	establishment of protein localization to extracellular region	13/281	368/18862	0.00365484	0.0334439	SFRP1/CAMK2G/CD200/DMTN/ITPR1/MYRIP/OXCT1/PPP3CB/RAB3A/RAPGEF4/SNAP25/SOX4/SYT7	13
BP	GO:0018108	peptidyl-tyrosine phosphorylation	13/281	369/18862	0.00373913	0.0341072	HES1/SFRP1/VEGFA/AATK/CAMKK2/CCK/CD44/DMTN/DOCK3/HTR2A/MAP2K4/PRNP/SEMA4D	13
BP	GO:0003018	vascular process in circulatory system	10/281	245/18862	0.00383194	0.0348439	VEGFA/ATP1A2/ATP2B1/ATP8A1/HTR2A/PLOD3/SH3GL2/SLC1A2/SLC6A1/SLC6A17	10
BP	GO:1904427	positive regulation of calcium ion transmembrane transport	5/281	70/18862	0.0038941	0.0351674	BAX/ATP1B1/GJC2/PLP1/SNCA	5
BP	GO:0006898	receptor-mediated endocytosis	12/281	328/18862	0.003904	0.0351674	VEGFA/ANXA2/APOC1/DNAJC6/DNM3/HPCA/SH3GL2/SH3GL3/SNAP25/SNAP91/SNCA/WASF1	12
BP	GO:1904951	positive regulation of establishment of protein localization	12/281	328/18862	0.003904	0.0351674	ANK3/CHRM1/FLNA/HPCA/MYRIP/OXCT1/PAK1/PPP3CB/PPP3R1/PRNP/SOX4/VAMP2	12
BP	GO:0018212	peptidyl-tyrosine modification	13/281	372/18862	0.0040015	0.0359337	HES1/SFRP1/VEGFA/AATK/CAMKK2/CCK/CD44/DMTN/DOCK3/HTR2A/MAP2K4/PRNP/SEMA4D	13
BP	GO:0006869	lipid transport	15/281	461/18862	0.00401614	0.0359535	ANXA2/APOC1/ATP1A2/ATP8A1/CCK/FABP3/PPFIA2/RAB3A/SLC17A7/SLC1A2/SNAP25/STXBP1/SYT1/SYT7/VAMP2	15
BP	GO:0048639	positive regulation of developmental growth	8/281	170/18862	0.00403768	0.0360348	NOTCH1/VEGFA/CPNE6/PAK1/RASAL1/SEMA4D/SYT1/SYT4	8
BP	GO:0030072	peptide hormone secretion	10/281	247/18862	0.00405713	0.036097	SFRP1/CAMK2G/ITPR1/MYRIP/OXCT1/PPP3CB/RAPGEF4/SNAP25/SOX4/SYT7	10
BP	GO:1901522	positive regulation of transcription from RNA polymerase II promoter involved in cellular response to chemical stimulus	3/281	22/18862	0.00408463	0.0361284	NOTCH1/RELA/VEGFA	3
BP	GO:0006904	vesicle docking involved in exocytosis	4/281	44/18862	0.00409815	0.0361284	CPLX2/RAB3A/SNAP25/STXBP1	4
BP	GO:0062237	protein localization to postsynapse	4/281	44/18862	0.00409815	0.0361284	ARHGAP44/GRIN2A/LGI1/SNAP25	4
BP	GO:0060048	cardiac muscle contraction	7/281	135/18862	0.00414615	0.0364405	ATP1A2/ATP1B1/BIN1/FLNA/KCNJ3/SCN1B/SCN2B	7
BP	GO:0090276	regulation of peptide hormone secretion	9/281	209/18862	0.00421962	0.0369739	SFRP1/ITPR1/MYRIP/OXCT1/PPP3CB/RAPGEF4/SNAP25/SOX4/SYT7	9
BP	GO:0071692	protein localization to extracellular region	13/281	375/18862	0.00427859	0.0373773	SFRP1/CAMK2G/CD200/DMTN/ITPR1/MYRIP/OXCT1/PPP3CB/RAB3A/RAPGEF4/SNAP25/SOX4/SYT7	13
BP	GO:0035303	regulation of dephosphorylation	9/281	210/18862	0.00435268	0.03791	IKBKB/DLG2/NUAK1/PPP1R16B/PPP2R2C/PPP3R1/PPP4R4/RIMBP2/SEMA4D	9
BP	GO:0048708	astrocyte differentiation	5/281	72/18862	0.004395	0.0381636	HES1/NOTCH1/BIN1/MAG/PLP1	5
BP	GO:0085029	extracellular matrix assembly	4/281	45/18862	0.00444613	0.0383771	NOTCH1/HAPLN2/LAMB1/PLOD3	4
BP	GO:0090102	cochlea development	4/281	45/18862	0.00444613	0.0383771	HES1/CALB1/GABRB2/PVALB	4
BP	GO:0003158	endothelium development	7/281	137/18862	0.00449297	0.0385513	COL18A1/IKBKB/NOTCH1/VEGFA/HAPLN2/PLOD3/PPP1R16B	7
BP	GO:0070507	regulation of microtubule cytoskeleton organization	7/281	137/18862	0.00449297	0.0385513	GNAI1/MAP6D1/PAK1/SNCA/STMN2/TPPP/TUBB4A	7
BP	GO:0001919	regulation of receptor recycling	3/281	23/18862	0.0046461	0.0389957	ANXA2/NSF/SNCA	3
BP	GO:0003181	atrioventricular valve morphogenesis	3/281	23/18862	0.0046461	0.0389957	NOTCH1/OLFM1/SOX4	3
BP	GO:0009068	aspartate family amino acid catabolic process	3/281	23/18862	0.0046461	0.0389957	ASPA/CRYM/GOT1	3
BP	GO:0050857	positive regulation of antigen receptor-mediated signaling pathway	3/281	23/18862	0.0046461	0.0389957	RELA/PRKCB/TESPA1	3
BP	GO:0060384	innervation	3/281	23/18862	0.0046461	0.0389957	GABRB2/NPTX1/PRKCG	3
BP	GO:1900273	positive regulation of long-term synaptic potentiation	3/281	23/18862	0.0046461	0.0389957	ADCY1/NPTN/NRGN	3
BP	GO:0071868	cellular response to monoamine stimulus	6/281	104/18862	0.00465266	0.0389957	APLP1/CHRM1/FLNA/GNAO1/HTR2A/SNCA	6
BP	GO:0071870	cellular response to catecholamine stimulus	6/281	104/18862	0.00465266	0.0389957	APLP1/CHRM1/FLNA/GNAO1/HTR2A/SNCA	6
BP	GO:0045927	positive regulation of growth	10/281	253/18862	0.00479608	0.0397672	NOTCH1/SFRP1/VEGFA/CPNE6/LGI1/PAK1/RASAL1/SEMA4D/SYT1/SYT4	10
BP	GO:0051489	regulation of filopodium assembly	4/281	46/18862	0.00481347	0.0397672	ARHGAP44/DMTN/DNM3/PPP1R16B	4
BP	GO:0072583	clathrin-dependent endocytosis	4/281	46/18862	0.00481347	0.0397672	DNAJC6/SH3GL2/SH3GL3/SNAP91	4
BP	GO:0090382	phagosome maturation	4/281	46/18862	0.00481347	0.0397672	ATP6V1A/ATP6V1E1/ATP6V1G2/SYT7	4
BP	GO:0099637	neurotransmitter receptor transport	4/281	46/18862	0.00481347	0.0397672	ARHGAP44/DNM3/HPCA/SNAP25	4
CC	GO:0098793	presynapse	53/288	487/19520	1.06928e-30	2.70135e-28	AMPH/ARHGAP44/ATP2B1/ATP2B2/BIN1/CALB1/CCK/CHRM1/CPLX2/DNAJC6/DNM3/GABRA2/GAD2/GOT1/GRIN2A/GRM3/HTR2A/IQSEC1/KCNJ3/LGI3/NCS1/NPTN/PACSIN1/PPFIA2/PRKCB/PRKCG/RAB3A/RGS7BP/RIMS3/SCN2A/SH3GL2/SH3GL3/SLC17A7/SLC1A2/SLC30A3/SLC32A1/SLC6A1/SLC6A17/SNAP25/SNAP91/SNCA/SNCB/STXBP1/SV2B/SVOP/SYN1/SYN2/SYNGR3/SYT1/SYT4/SYT7/TPRG1L/VAMP2	53
CC	GO:0098984	neuron to neuron synapse	39/288	342/19520	2.04913e-23	2.58837e-21	ADCY1/ANKS1B/ARHGAP44/ATP2B2/BCAS1/CABP1/CALB1/CAMK2A/CHRM1/CNKSR2/DLG2/DMTN/DNAJC6/DNM3/GNG3/GRIN2A/GRM3/IQSEC1/ITPR1/NCS1/NEFH/NPTN/NRGN/NSF/PRKCG/PRNP/RAPGEF4/RGS7BP/SH2D5/SH3GL2/SH3GL3/SHANK1/SLC30A3/SLITRK1/SPOCK1/SYN1/SYN2/SYT1/SYT7	39
CC	GO:0098978	glutamatergic synapse	37/288	308/19520	4.78738e-23	4.03148e-21	RELA/ADCY1/ARHGAP44/ATP2B1/ATP2B2/CALB1/CAMK4/CAMKV/CHRM1/CNKSR2/CPLX2/DNM3/FLNA/GRIN2A/GRM3/HPCA/HTR2A/LGI1/NCS1/NPTN/NPTX1/NRGN/PPFIA2/PPM1H/PPP3CB/PRKAR2B/RGS7BP/SCN2A/SH3GL2/SH3GL3/SLC30A3/SLC6A17/SLITRK1/SNAP25/STXBP1/SYN2/SYT1	37
CC	GO:0099572	postsynaptic specialization	34/288	333/19520	5.56833e-19	2.98196e-17	ADCY1/ANKS1B/ARHGAP44/ATP2B2/BCAS1/CABP1/CAMK2A/CHRM1/CNKSR2/DLG2/DMTN/DNAJC6/DNM3/GABRB2/GNG3/GRIN2A/GRM3/IQSEC1/ITPR1/NCS1/NEFH/NPTN/NRGN/NSF/PRKCG/PRNP/RGS7BP/SH2D5/SH3GL3/SHANK1/SLITRK1/SPOCK1/SYN1/SYN2	34
CC	GO:0044304	main axon	18/288	62/19520	6.65115e-19	2.98196e-17	ANK3/BIN1/CCK/CNTN2/CNTNAP2/DLG2/EPB41L3/ERMN/GJC2/KCNAB1/KCNAB2/KCNQ3/MAG/MBP/SCN1B/SCN2A/SPOCK1/TUBB4A	18
CC	GO:0014069	postsynaptic density	33/288	313/19520	7.08216e-19	2.98196e-17	ADCY1/ANKS1B/ARHGAP44/ATP2B2/BCAS1/CABP1/CAMK2A/CHRM1/CNKSR2/DLG2/DMTN/DNAJC6/DNM3/GNG3/GRIN2A/GRM3/IQSEC1/ITPR1/NCS1/NEFH/NPTN/NRGN/NSF/PRKCG/PRNP/RGS7BP/SH2D5/SH3GL3/SHANK1/SLITRK1/SPOCK1/SYN1/SYN2	33
CC	GO:0032279	asymmetric synapse	33/288	318/19520	1.15245e-18	4.15921e-17	ADCY1/ANKS1B/ARHGAP44/ATP2B2/BCAS1/CABP1/CAMK2A/CHRM1/CNKSR2/DLG2/DMTN/DNAJC6/DNM3/GNG3/GRIN2A/GRM3/IQSEC1/ITPR1/NCS1/NEFH/NPTN/NRGN/NSF/PRKCG/PRNP/RGS7BP/SH2D5/SH3GL3/SHANK1/SLITRK1/SPOCK1/SYN1/SYN2	33
CC	GO:0097060	synaptic membrane	34/288	368/19520	1.25822e-17	3.97332e-16	ADCY1/ANK3/ATP2B1/ATP2B2/CHRM1/CNKSR2/CNTN2/DDN/DLG2/DNM3/GABRA1/GABRA2/GABRB2/GABRG2/GAD2/GRIN2A/GRM3/HTR2A/KCNJ3/KCNJ4/NPTN/NRGN/PRKCG/RGS7BP/RIMS3/SCN2A/SHANK1/SLC1A2/SLITRK1/SNAP25/SNAP91/STXBP1/SYT1/SYT7	34
CC	GO:0043025	neuronal cell body	38/288	474/19520	1.66061e-17	4.66135e-16	ATP1A2/ATP2B1/BRINP1/CALB1/CCK/CD200/CNKSR2/CNTNAP2/CPLX2/CPNE6/DDN/DLG2/ERMN/FLNA/GJC2/HPCA/HTR2A/KCNAB1/MAP2K4/MBP/NCDN/NGB/NRGN/NRSN1/OLFM1/PDE1A/PDE1B/PRKAR2B/PVALB/SCN1B/SERPINI1/SH3GL2/SLC6A1/SNCA/SNCB/STMN2/SYT4/TUBB4A	38
CC	GO:0070382	exocytic vesicle	26/288	215/19520	1.49653e-16	3.7807e-15	AMPH/BIN1/GABRA2/GAD2/GRIN2A/IQSEC1/LGI3/RAB3A/SH3GL2/SLC17A7/SLC30A3/SLC32A1/SLC6A17/SNAP25/SNAP91/SV2B/SVOP/SYN1/SYN2/SYNGR3/SYT1/SYT13/SYT4/SYT7/TPRG1L/VAMP2	26
CC	GO:0008021	synaptic vesicle	25/288	197/19520	1.84655e-16	4.24087e-15	AMPH/BIN1/GABRA2/GAD2/GRIN2A/IQSEC1/LGI3/RAB3A/SH3GL2/SLC17A7/SLC30A3/SLC32A1/SLC6A17/SNAP25/SNAP91/SV2B/SVOP/SYN1/SYN2/SYNGR3/SYT1/SYT4/SYT7/TPRG1L/VAMP2	25
CC	GO:0030672	synaptic vesicle membrane	19/288	103/19520	7.21696e-16	1.40249e-14	AMPH/GABRA2/GAD2/RAB3A/SH3GL2/SLC17A7/SLC30A3/SLC32A1/SLC6A17/SV2B/SVOP/SYN1/SYN2/SYNGR3/SYT1/SYT4/SYT7/TPRG1L/VAMP2	19
CC	GO:0099501	exocytic vesicle membrane	19/288	103/19520	7.21696e-16	1.40249e-14	AMPH/GABRA2/GAD2/RAB3A/SH3GL2/SLC17A7/SLC30A3/SLC32A1/SLC6A17/SV2B/SVOP/SYN1/SYN2/SYNGR3/SYT1/SYT4/SYT7/TPRG1L/VAMP2	19
CC	GO:0030133	transport vesicle	32/288	402/19520	8.50979e-15	1.5356e-13	AMPH/BIN1/GABRA2/GAD2/GRIN2A/IQSEC1/ITPR1/LGI3/MYRIP/NCALD/NPTX1/NRGN/NRSN1/RAB3A/SH3GL2/SLC17A7/SLC30A3/SLC32A1/SLC6A17/SNAP25/SNAP91/SV2B/SVOP/SYN1/SYN2/SYNGR3/SYT1/SYT13/SYT4/SYT7/TPRG1L/VAMP2	32
CC	GO:0030658	transport vesicle membrane	22/288	206/19520	4.58684e-13	7.72521e-12	AMPH/GABRA2/GAD2/ITPR1/NCALD/NRGN/RAB3A/SH3GL2/SLC17A7/SLC30A3/SLC32A1/SLC6A17/SV2B/SVOP/SYN1/SYN2/SYNGR3/SYT1/SYT4/SYT7/TPRG1L/VAMP2	22
CC	GO:0044306	neuron projection terminus	17/288	130/19520	8.47291e-12	1.33783e-10	CALB1/CCK/CHRM1/CPLX2/GOT1/NCS1/PACSIN1/PRKCB/PRKCG/RAB3A/SLC32A1/SNCA/SNCB/SYT1/SYT4/TPRG1L/VAMP2	17
CC	GO:0043209	myelin sheath	11/288	42/19520	1.70038e-11	2.52688e-10	CNP/CNTN2/ERMN/GJC2/GNAO1/MAG/MBP/MOBP/PLLP/PLP1/TUBB4A	11
CC	GO:0042734	presynaptic membrane	17/288	137/19520	1.99707e-11	2.80291e-10	ATP2B1/CHRM1/GAD2/GRIN2A/GRM3/HTR2A/KCNJ3/NPTN/RGS7BP/RIMS3/SCN2A/SLC1A2/SNAP25/SNAP91/STXBP1/SYT1/SYT7	17
CC	GO:1990351	transporter complex	25/288	338/19520	4.15213e-11	5.52083e-10	ATP1A2/ATP1B1/ATP8A1/CNTNAP2/DLG2/DPP10/GABRA1/GABRA2/GABRB2/GABRG2/GRIN2A/HCN2/KCNAB1/KCNAB2/KCNIP4/KCNJ3/KCNJ4/KCNQ3/MICU3/SCN1B/SCN2A/SCN2B/SHANK1/SNAP25/VAMP2	25
CC	GO:0045211	postsynaptic membrane	22/288	265/19520	7.00518e-11	8.84865e-10	ADCY1/ANK3/ATP2B2/CHRM1/CNKSR2/CNTN2/DDN/DLG2/DNM3/GABRA1/GABRA2/GABRB2/GABRG2/GRIN2A/GRM3/HTR2A/KCNJ4/NPTN/NRGN/RGS7BP/SHANK1/SLITRK1	22
CC	GO:1902495	transmembrane transporter complex	24/288	323/19520	9.42021e-11	1.13326e-09	ATP1A2/ATP1B1/CNTNAP2/DLG2/DPP10/GABRA1/GABRA2/GABRB2/GABRG2/GRIN2A/HCN2/KCNAB1/KCNAB2/KCNIP4/KCNJ3/KCNJ4/KCNQ3/MICU3/SCN1B/SCN2A/SCN2B/SHANK1/SNAP25/VAMP2	24
CC	GO:0033268	node of Ranvier	7/288	14/19520	4.44594e-10	5.10538e-09	ANK3/BIN1/CNTN2/KCNQ3/SCN1B/SCN2A/SPOCK1	7
CC	GO:0034702	ion channel complex	22/288	301/19520	8.01238e-10	8.80078e-09	CNTNAP2/DLG2/DPP10/GABRA1/GABRA2/GABRB2/GABRG2/GRIN2A/HCN2/KCNAB1/KCNAB2/KCNIP4/KCNJ3/KCNJ4/KCNQ3/MICU3/SCN1B/SCN2A/SCN2B/SHANK1/SNAP25/VAMP2	22
CC	GO:0043204	perikaryon	16/288	151/19520	8.54708e-10	8.99692e-09	CCK/CNTNAP2/CPLX2/CPNE6/DDN/DLG2/FLNA/GJC2/HPCA/KCNAB1/MAP2K4/NCDN/NGB/OLFM1/SCN1B/SERPINI1	16
CC	GO:0043679	axon terminus	14/288	114/19520	1.41151e-09	1.42637e-08	CALB1/CCK/CHRM1/CPLX2/GOT1/NCS1/PACSIN1/PRKCB/PRKCG/RAB3A/SLC32A1/SNCA/SNCB/TPRG1L	14
CC	GO:0150034	distal axon	21/288	287/19520	1.9288e-09	1.83123e-08	CALB1/CCK/CHRM1/CPLX2/FLNA/GOT1/NCS1/NGEF/NRSN1/OLFM1/PACSIN1/PRKCB/PRKCG/RAB3A/RASGRF1/SLC32A1/SNAP25/SNCA/SNCB/STMN2/TPRG1L	21
CC	GO:0044224	juxtaparanode region of axon	6/288	10/19520	1.95713e-09	1.83123e-08	CNTN2/CNTNAP2/DLG2/EPB41L3/KCNAB1/KCNAB2	6
CC	GO:0099240	intrinsic component of synaptic membrane	15/288	140/19520	2.48936e-09	2.24604e-08	ADCY1/ATP2B1/CHRM1/CNTN2/GABRB2/GRIN2A/GRM3/HTR2A/KCNJ3/NPTN/RGS7BP/SCN2A/SLC1A2/SLITRK1/SYT7	15
CC	GO:0034703	cation channel complex	18/288	222/19520	5.72958e-09	4.99128e-08	CNTNAP2/DLG2/DPP10/GRIN2A/HCN2/KCNAB1/KCNAB2/KCNIP4/KCNJ3/KCNJ4/KCNQ3/MICU3/SCN1B/SCN2A/SCN2B/SHANK1/SNAP25/VAMP2	18
CC	GO:0048786	presynaptic active zone	11/288	70/19520	5.9609e-09	5.01971e-08	ARHGAP44/ATP2B1/NPTN/PPFIA2/RAB3A/RIMS3/SLC17A7/SLC32A1/STXBP1/SYN1/TPRG1L	11
CC	GO:0008076	voltage-gated potassium channel complex	12/288	89/19520	7.31086e-09	5.95792e-08	CNTNAP2/DLG2/DPP10/HCN2/KCNAB1/KCNAB2/KCNIP4/KCNJ3/KCNJ4/KCNQ3/SNAP25/VAMP2	12
CC	GO:0060198	clathrin-sculpted vesicle	6/288	12/19520	8.39955e-09	6.63123e-08	GAD2/RAB3A/SLC17A7/SLC32A1/SYT1/VAMP2	6
CC	GO:0098563	intrinsic component of synaptic vesicle membrane	9/288	44/19520	1.31885e-08	1.00965e-07	GABRA2/RAB3A/SLC17A7/SLC30A3/SLC32A1/SLC6A17/SYN1/SYT1/SYT4	9
CC	GO:0034705	potassium channel complex	12/288	99/19520	2.49723e-08	1.85552e-07	CNTNAP2/DLG2/DPP10/HCN2/KCNAB1/KCNAB2/KCNIP4/KCNJ3/KCNJ4/KCNQ3/SNAP25/VAMP2	12
CC	GO:0098889	intrinsic component of presynaptic membrane	10/288	64/19520	3.13772e-08	2.26482e-07	ATP2B1/CHRM1/GRM3/HTR2A/KCNJ3/NPTN/RGS7BP/SCN2A/SLC1A2/SYT7	10
CC	GO:0031256	leading edge membrane	15/288	173/19520	4.48893e-08	3.15012e-07	AMPH/ARHGAP44/ATP2B1/CD44/CNTNAP2/DDN/EPB41L3/GABARAPL1/GABRA1/GABRA2/GABRG2/HPCA/PACSIN1/PAK1/PLEKHA1	15
CC	GO:0099699	integral component of synaptic membrane	13/288	128/19520	5.58229e-08	3.81152e-07	ADCY1/ATP2B1/CHRM1/GABRB2/GRIN2A/GRM3/HTR2A/KCNJ3/NPTN/SCN2A/SLC1A2/SLITRK1/SYT7	13
CC	GO:0043197	dendritic spine	15/288	177/19520	6.0877e-08	4.04723e-07	ANKS1B/ARHGAP44/ATP1A2/ATP2B1/CALB1/CAMK2A/DDN/DNM3/GRIN2A/GRM3/HPCA/NRGN/PPFIA2/PRKAR2B/SHANK1	15
CC	GO:0044309	neuron spine	15/288	178/19520	6.56085e-08	4.24994e-07	ANKS1B/ARHGAP44/ATP1A2/ATP2B1/CALB1/CAMK2A/DDN/DNM3/GRIN2A/GRM3/HPCA/NRGN/PPFIA2/PRKAR2B/SHANK1	15
CC	GO:0044305	calyx of Held	6/288	16/19520	6.92615e-08	4.37441e-07	CALB1/CPLX2/NCS1/PRKCB/PRKCG/TPRG1L	6
CC	GO:0099056	integral component of presynaptic membrane	9/288	56/19520	1.20719e-07	7.43837e-07	ATP2B1/CHRM1/GRM3/HTR2A/KCNJ3/NPTN/SCN2A/SLC1A2/SYT7	9
CC	GO:0032589	neuron projection membrane	9/288	59/19520	1.92628e-07	1.15867e-06	ATP2B1/CNTNAP2/DDN/EPB41L3/GABARAPL1/GABRA1/GABRA2/GABRG2/HPCA	9
CC	GO:0098686	hippocampal mossy fiber to CA3 synapse	7/288	30/19520	2.15399e-07	1.2655e-06	ADCY1/CALB1/RAPGEF4/SH3GL2/SLC30A3/SYT1/SYT7	7
CC	GO:0030285	integral component of synaptic vesicle membrane	7/288	31/19520	2.74731e-07	1.5774e-06	GABRA2/SLC17A7/SLC30A3/SLC32A1/SLC6A17/SYT1/SYT4	7
CC	GO:0033270	paranode region of axon	5/288	11/19520	2.90143e-07	1.62887e-06	EPB41L3/ERMN/GJC2/MAG/SCN2A	5
CC	GO:0098982	GABA-ergic synapse	9/288	64/19520	3.95837e-07	2.17393e-06	ATP2B1/ATP2B2/CALB1/GABRB2/GABRG2/NPTN/SLC32A1/SLC6A17/SLITRK1	9
CC	GO:0098685	Schaffer collateral - CA1 synapse	9/288	67/19520	5.91248e-07	3.17804e-06	ADCY1/CHRM1/INA/ITPR1/NEFH/NPTN/SH3GL2/SYN1/SYN2	9
CC	GO:0030315	T-tubule	8/288	51/19520	7.48477e-07	3.93935e-06	ANK3/ATP1A2/ATP1B1/BIN1/KCNJ3/PPP3CB/SCN1B/SCN2A	8
CC	GO:0031045	dense core granule	6/288	28/19520	2.80722e-06	1.44733e-05	MYRIP/NCS1/NPY/SYT1/SYT4/SYT7	6
CC	GO:0032590	dendrite membrane	7/288	43/19520	2.89361e-06	1.46204e-05	ATP2B1/DDN/GABARAPL1/GABRA1/GABRA2/GABRG2/HPCA	7
CC	GO:0098936	intrinsic component of postsynaptic membrane	10/288	105/19520	3.51133e-06	1.73936e-05	ADCY1/CHRM1/CNTN2/GABRB2/GRIN2A/GRM3/HTR2A/NPTN/RGS7BP/SLITRK1	10
CC	GO:0099634	postsynaptic specialization membrane	10/288	109/19520	4.92743e-06	2.37351e-05	ADCY1/ATP2B2/CHRM1/CNKSR2/DLG2/GABRB2/GRIN2A/NPTN/RGS7BP/SLITRK1	10
CC	GO:0098839	postsynaptic density membrane	9/288	86/19520	4.97942e-06	2.37351e-05	ADCY1/ATP2B2/CHRM1/CNKSR2/DLG2/GRIN2A/NPTN/RGS7BP/SLITRK1	9
CC	GO:0099523	presynaptic cytosol	4/288	11/19520	1.41144e-05	6.60323e-05	CALB1/NCS1/PRKCB/PRKCG	4
CC	GO:0030136	clathrin-coated vesicle	12/288	192/19520	2.95517e-05	0.00013574	CLVS2/CPNE6/GAD2/NCALD/NRGN/RAB3A/SH3GL2/SLC17A7/SLC32A1/SNAP91/SYT1/VAMP2	12
CC	GO:0030135	coated vesicle	15/288	295/19520	3.50998e-05	0.000158345	LMAN2/CLVS2/CPNE6/GAD2/NCALD/NRGN/PACSIN1/PITPNM3/RAB3A/SH3GL2/SLC17A7/SLC32A1/SNAP91/SYT1/VAMP2	15
CC	GO:0031225	anchored component of membrane	11/288	170/19520	4.62285e-05	0.000204891	CNTN2/GAD2/GPC5/NEGR1/NRN1/OMG/PRNP/RAB3A/RGS7BP/SVIP/SYN1	11
CC	GO:0030665	clathrin-coated vesicle membrane	9/288	117/19520	6.00745e-05	0.000261668	GAD2/NCALD/NRGN/RAB3A/SH3GL2/SLC17A7/SLC32A1/SYT1/VAMP2	9
CC	GO:0044291	cell-cell contact zone	7/288	69/19520	6.98616e-05	0.000294154	ANK3/ATP1A2/ATP1B1/OPALIN/PAK1/SCN1B/SCN2A	7
CC	GO:0098948	intrinsic component of postsynaptic specialization membrane	7/288	69/19520	6.98616e-05	0.000294154	ADCY1/CHRM1/GABRB2/GRIN2A/NPTN/RGS7BP/SLITRK1	7
CC	GO:0014704	intercalated disc	6/288	48/19520	7.13924e-05	0.000295672	ANK3/ATP1A2/ATP1B1/PAK1/SCN1B/SCN2A	6
CC	GO:0043194	axon initial segment	4/288	16/19520	7.34339e-05	0.000299221	ANK3/BIN1/CCK/KCNQ3	4
CC	GO:0032839	dendrite cytoplasm	5/288	31/19520	8.37725e-05	0.00033593	GABARAPL1/HPCA/KCNAB1/MAP2K4/WASF1	5
CC	GO:0099146	intrinsic component of postsynaptic density membrane	6/288	50/19520	9.0194e-05	0.000356029	ADCY1/CHRM1/GRIN2A/NPTN/RGS7BP/SLITRK1	6
CC	GO:0045121	membrane raft	15/288	323/19520	9.77502e-05	0.000374164	IKBKB/ADCY1/ANXA2/ATP1A2/ATP1B1/ATP2B1/GNAI1/HTR2A/LIPE/MAG/PLLP/PRKAR2B/PRNP/SERPINH1/SLC1A2	15
CC	GO:0098857	membrane microdomain	15/288	323/19520	9.77502e-05	0.000374164	IKBKB/ADCY1/ANXA2/ATP1A2/ATP1B1/ATP2B1/GNAI1/HTR2A/LIPE/MAG/PLLP/PRKAR2B/PRNP/SERPINH1/SLC1A2	15
CC	GO:0099055	integral component of postsynaptic membrane	8/288	100/19520	0.000117247	0.000442093	ADCY1/CHRM1/GABRB2/GRIN2A/GRM3/HTR2A/NPTN/SLITRK1	8
CC	GO:0031252	cell leading edge	17/288	411/19520	0.000139465	0.000518138	AMPH/ARHGAP44/ATP2B1/CD44/CNTNAP2/DDN/EPB41L3/GABARAPL1/GABRA1/GABRA2/GABRG2/HPCA/PACSIN1/PAK1/PLEKHA1/STMN2/WASF1	17
CC	GO:1902711	GABA-A receptor complex	4/288	19/19520	0.000151023	0.000552945	GABRA1/GABRA2/GABRB2/GABRG2	4
CC	GO:0030863	cortical cytoskeleton	8/288	104/19520	0.000154265	0.000556746	CALB1/DMTN/FLNA/MOBP/MYRIP/PRKCB/PVALB/RIMS3	8
CC	GO:0042383	sarcolemma	9/288	134/19520	0.000170703	0.000607395	ANK3/ATP1A2/ATP1B1/BIN1/KCNJ3/PPP3CB/PPP3R1/SCN1B/SCN2A	9
CC	GO:1902710	GABA receptor complex	4/288	20/19520	0.000186596	0.000654723	GABRA1/GABRA2/GABRB2/GABRG2	4
CC	GO:0099522	region of cytosol	4/288	21/19520	0.000227837	0.000788478	CALB1/NCS1/PRKCB/PRKCG	4
CC	GO:0005911	cell-cell junction	18/288	485/19520	0.000337032	0.00115061	NOTCH1/VEGFA/ANK3/ANXA2/ATP1A2/ATP1B1/CNTNAP2/EPB41L3/FLNA/GJB6/GJC2/LDB3/OPALIN/PAK1/PRKCG/SCN1B/SCN2A/STXBP6	18
CC	GO:0099060	integral component of postsynaptic specialization membrane	6/288	66/19520	0.00042349	0.00142649	ADCY1/CHRM1/GABRB2/GRIN2A/NPTN/SLITRK1	6
CC	GO:0043218	compact myelin	3/288	11/19520	0.00048038	0.00157002	MAG/MBP/PLLP	3
CC	GO:0044327	dendritic spine head	3/288	11/19520	0.00048038	0.00157002	DNM3/HPCA/NRGN	3
CC	GO:0005604	basement membrane	7/288	94/19520	0.000484743	0.00157002	COL18A1/TIMP1/ANXA2/APLP1/COL5A1/LAMA4/LAMB1	7
CC	GO:0031253	cell projection membrane	14/288	337/19520	0.000513807	0.00164309	ATP2B1/CD44/CNTNAP2/DDN/DMTN/EPB41L3/GABARAPL1/GABRA1/GABRA2/GABRG2/HPCA/PACSIN1/PAK1/PLEKHA1	14
CC	GO:0005938	cell cortex	13/288	301/19520	0.000563673	0.00178002	CABP1/CALB1/DMTN/ERMN/FLNA/GNAI1/MOBP/MYRIP/PRKCB/PVALB/RIMS3/SNCA/STXBP6	13
CC	GO:0099061	integral component of postsynaptic density membrane	5/288	47/19520	0.000623905	0.0019459	ADCY1/CHRM1/GRIN2A/NPTN/SLITRK1	5
CC	GO:0031201	SNARE complex	5/288	50/19520	0.000831332	0.00256123	CPLX2/NAPB/SNAP25/SYN2/VAMP2	5
CC	GO:0008287	protein serine/threonine phosphatase complex	5/288	51/19520	0.00091072	0.00273901	ITPR1/PPP2R2C/PPP3CB/PPP3R1/PPP4R4	5
CC	GO:1903293	phosphatase complex	5/288	51/19520	0.00091072	0.00273901	ITPR1/PPP2R2C/PPP3CB/PPP3R1/PPP4R4	5
CC	GO:0060077	inhibitory synapse	3/288	14/19520	0.00102552	0.003048	GAD2/NPTN/SLC32A1	3
CC	GO:0016528	sarcoplasm	6/288	79/19520	0.00110462	0.00324489	ANK3/CAMK2B/CAMK2G/FABP3/ITPR1/SPOCK1	6
CC	GO:0043198	dendritic shaft	4/288	32/19520	0.00120507	0.00349929	FLNA/HTR2A/NSF/PRKAR2B	4
CC	GO:0099524	postsynaptic cytosol	3/288	16/19520	0.00154364	0.0044315	CALB1/NCS1/PRKCG	3
CC	GO:0030662	coated vesicle membrane	9/288	182/19520	0.00156772	0.00445007	GAD2/NCALD/NRGN/RAB3A/SH3GL2/SLC17A7/SLC32A1/SYT1/VAMP2	9
CC	GO:0120111	neuron projection cytoplasm	6/288	86/19520	0.00171506	0.00481419	DLG2/GABARAPL1/HPCA/KCNAB1/MAP2K4/WASF1	6
CC	GO:0001518	voltage-gated sodium channel complex	3/288	17/19520	0.00185408	0.0050913	SCN1B/SCN2A/SCN2B	3
CC	GO:0097449	astrocyte projection	3/288	17/19520	0.00185408	0.0050913	GRM3/SLC1A2/SYT4	3
CC	GO:0019898	extrinsic component of membrane	12/288	304/19520	0.00195335	0.0053062	CNKSR2/GNAI1/GNAO1/GNG3/HPCA/JAKMIP1/KCNAB1/KCNAB2/PRNP/SNAP25/SNAP91/SYN1	12
CC	GO:0009898	cytoplasmic side of plasma membrane	8/288	167/19520	0.00342581	0.00920711	IKBKB/ATP2B1/GNAI1/GNAO1/GNG3/KCNAB1/KCNAB2/SNAP25	8
CC	GO:0031234	extrinsic component of cytoplasmic side of plasma membrane	6/288	100/19520	0.00366588	0.00969049	GNAI1/GNAO1/GNG3/KCNAB1/KCNAB2/SNAP25	6
CC	GO:0019897	extrinsic component of plasma membrane	8/288	169/19520	0.00368239	0.00969049	CNKSR2/GNAI1/GNAO1/GNG3/KCNAB1/KCNAB2/SNAP25/SNAP91	8
CC	GO:0060076	excitatory synapse	4/288	46/19520	0.00465413	0.0121214	KCNJ3/SHANK1/SLC17A7/SYT1	4
CC	GO:0016234	inclusion body	5/288	74/19520	0.00474708	0.0122374	NEFH/NEFM/PRNP/SNCA/SNCB	5
CC	GO:0030426	growth cone	8/288	178/19520	0.00502591	0.0128253	FLNA/NGEF/NRSN1/OLFM1/RASGRF1/SNAP25/SNCA/STMN2	8
CC	GO:0030667	secretory granule membrane	11/288	305/19520	0.00582981	0.0147279	ATP8A1/CD44/ITPR1/KCNAB2/RAB3A/SNAP25/SNCA/SVIP/SYT1/SYT4/VAMP2	11
CC	GO:0030864	cortical actin cytoskeleton	5/288	78/19520	0.00593284	0.0148398	CALB1/MOBP/MYRIP/PRKCB/PVALB	5
CC	GO:0030427	site of polarized growth	8/288	184/19520	0.00611108	0.0151358	FLNA/NGEF/NRSN1/OLFM1/RASGRF1/SNAP25/SNCA/STMN2	8
CC	GO:0034707	chloride channel complex	4/288	50/19520	0.00627386	0.0153881	GABRA1/GABRA2/GABRB2/GABRG2	4
CC	GO:0034706	sodium channel complex	3/288	26/19520	0.00642844	0.0156157	SCN1B/SCN2A/SCN2B	3
CC	GO:0048787	presynaptic active zone membrane	3/288	27/19520	0.0071541	0.0171794	ATP2B1/NPTN/STXBP1	3
CC	GO:0043195	terminal bouton	4/288	52/19520	0.00720818	0.0171794	CALB1/CCK/CPLX2/RAB3A	4
CC	GO:0098562	cytoplasmic side of membrane	8/288	191/19520	0.00759246	0.0179261	IKBKB/ATP2B1/GNAI1/GNAO1/GNG3/KCNAB1/KCNAB2/SNAP25	8
CC	GO:0017146	NMDA selective glutamate receptor complex	2/288	10/19520	0.00902789	0.0211179	GRIN2A/SHANK1	2
CC	GO:0030018	Z disc	6/288	122/19520	0.00951886	0.0220621	ANK3/BIN1/FLNA/LDB3/PAK1/PPP3CB	6
CC	GO:0097386	glial cell projection	3/288	30/19520	0.00961319	0.0220781	GRM3/SLC1A2/SYT4	3
CC	GO:0031094	platelet dense tubular network	2/288	11/19520	0.0109273	0.0248702	DMTN/ITPR1	2
CC	GO:0046658	anchored component of plasma membrane	4/288	60/19520	0.0118502	0.0267298	CNTN2/GPC5/PRNP/RGS7BP	4
CC	GO:0005890	sodium:potassium-exchanging ATPase complex	2/288	12/19520	0.0129861	0.0280402	ATP1A2/ATP1B1	2
CC	GO:0030673	axolemma	2/288	12/19520	0.0129861	0.0280402	CNTNAP2/EPB41L3	2
CC	GO:0042583	chromaffin granule	2/288	12/19520	0.0129861	0.0280402	ATP8A1/SYT1	2
CC	GO:0099059	integral component of presynaptic active zone membrane	2/288	12/19520	0.0129861	0.0280402	ATP2B1/NPTN	2
CC	GO:0099144	anchored component of synaptic membrane	2/288	12/19520	0.0129861	0.0280402	CNTN2/RGS7BP	2
CC	GO:0005834	heterotrimeric G-protein complex	3/288	34/19520	0.0135706	0.0288098	GNAI1/GNAO1/GNG3	3
CC	GO:1905360	GTPase complex	3/288	34/19520	0.0135706	0.0288098	GNAI1/GNAO1/GNG3	3
CC	GO:0031674	I band	6/288	134/19520	0.0146248	0.0307845	ANK3/BIN1/FLNA/LDB3/PAK1/PPP3CB	6
CC	GO:0099568	cytoplasmic region	9/288	258/19520	0.0147445	0.0307845	DLG2/GABARAPL1/GNAI1/HPCA/KCNAB1/MAP2K4/RIMS3/TUBB4A/WASF1	9
CC	GO:0098992	neuronal dense core vesicle	2/288	13/19520	0.0151991	0.0312177	NPY/SYT4	2
CC	GO:0098993	anchored component of synaptic vesicle membrane	2/288	13/19520	0.0151991	0.0312177	RAB3A/SYN1	2
MF	GO:0005516	calmodulin binding	22/278	198/18337	3.3837e-13	1.39622e-10	MAPKAPK2/ADCY1/ATP2B1/ATP2B2/CAMK2A/CAMK2B/CAMK2G/CAMK4/CAMKK1/CAMKK2/CAMKV/KCNQ3/MAP6D1/MBP/NRGN/PDE1A/PDE1B/PPP3CB/PPP3R1/SYT1/SYT7/VAMP2	22
MF	GO:0004683	calmodulin-dependent protein kinase activity	8/278	27/18337	4.36495e-09	9.00559e-07	MAPKAPK2/CAMK2A/CAMK2B/CAMK2G/CAMK4/CAMKK1/CAMKK2/CAMKV	8
MF	GO:0046873	metal ion transmembrane transporter activity	24/278	425/18337	3.57968e-08	4.92363e-06	ANXA2/ATP1A2/ATP2B1/ATP2B2/GRIN2A/HCN2/ITPR1/KCNAB1/KCNAB2/KCNIP4/KCNJ3/KCNJ4/KCNQ3/NCS1/SCN1B/SCN2A/SCN2B/SLC17A7/SLC1A2/SLC24A2/SLC30A3/SLC6A1/SLC6A15/SNAP25	24
MF	GO:0017075	syntaxin-1 binding	7/278	26/18337	8.7752e-08	9.05232e-06	CPLX2/NSF/SNAP25/STXBP1/SYT1/SYT4/VAMP2	7
MF	GO:0000149	SNARE binding	12/278	114/18337	1.62667e-07	1.34243e-05	CPLX2/NAPB/NSF/SNAP25/SNAP91/SNCA/STXBP1/SYT1/SYT13/SYT4/SYT7/VAMP2	12
MF	GO:0099106	ion channel regulator activity	12/278	117/18337	2.16808e-07	1.49103e-05	DPP10/FLNA/FXYD7/GRM3/HPCAL4/ITPR1/KCNAB1/KCNAB2/KCNIP4/NPY/PRKCB/SCN1B	12
MF	GO:0015267	channel activity	24/278	477/18337	3.04008e-07	1.50604e-05	ATP6V1A/BAX/ANXA2/GABRA1/GABRA2/GABRB2/GABRG2/GJB6/GJC2/GRIN2A/HCN2/ITPR1/KCNAB1/KCNAB2/KCNIP4/KCNJ3/KCNJ4/KCNQ3/NCS1/SCN1B/SCN2A/SCN2B/SLC24A2/SNAP25	24
MF	GO:0022803	passive transmembrane transporter activity	24/278	478/18337	3.1577e-07	1.50604e-05	ATP6V1A/BAX/ANXA2/GABRA1/GABRA2/GABRB2/GABRG2/GJB6/GJC2/GRIN2A/HCN2/ITPR1/KCNAB1/KCNAB2/KCNIP4/KCNJ3/KCNJ4/KCNQ3/NCS1/SCN1B/SCN2A/SCN2B/SLC24A2/SNAP25	24
MF	GO:0016247	channel regulator activity	13/278	145/18337	3.28487e-07	1.50604e-05	DPP10/FLNA/FXYD7/GRM3/HPCAL4/ITPR1/KCNAB1/KCNAB2/KCNIP4/NPY/PRKCB/SCN1B/SCN2B	13
MF	GO:0048306	calcium-dependent protein binding	10/278	84/18337	5.61262e-07	2.31594e-05	VPS37B/ANXA2/CABP1/CPLX2/S100A2/SNAP25/STMN2/SYN1/SYT1/VAMP2	10
MF	GO:0019905	syntaxin binding	9/278	77/18337	2.43615e-06	9.09493e-05	CPLX2/NAPB/NSF/SNAP25/STXBP1/SYT1/SYT4/SYT7/VAMP2	9
MF	GO:0005216	ion channel activity	21/278	429/18337	2.64495e-06	9.09493e-05	ATP6V1A/ANXA2/GABRA1/GABRA2/GABRB2/GABRG2/GRIN2A/HCN2/ITPR1/KCNAB1/KCNAB2/KCNIP4/KCNJ3/KCNJ4/KCNQ3/NCS1/SCN1B/SCN2A/SCN2B/SLC24A2/SNAP25	21
MF	GO:0022836	gated channel activity	18/278	337/18337	4.21679e-06	0.000133845	GABRA1/GABRA2/GABRB2/GABRG2/GRIN2A/HCN2/ITPR1/KCNAB1/KCNAB2/KCNIP4/KCNJ3/KCNJ4/KCNQ3/NCS1/SCN1B/SCN2A/SCN2B/SNAP25	18
MF	GO:0030276	clathrin binding	8/278	68/18337	8.48859e-06	0.000247153	BIN1/DNAJC6/NCALD/SNAP91/SYT1/SYT13/SYT4/SYT7	8
MF	GO:0019911	structural constituent of myelin sheath	4/278	10/18337	1.01043e-05	0.000247153	MBP/MOBP/PLLP/PLP1	4
MF	GO:0005244	voltage-gated ion channel activity	13/278	197/18337	1.01825e-05	0.000247153	GRIN2A/HCN2/KCNAB1/KCNAB2/KCNIP4/KCNJ3/KCNJ4/KCNQ3/NCS1/SCN1B/SCN2A/SCN2B/SNAP25	13
MF	GO:0022832	voltage-gated channel activity	13/278	197/18337	1.01825e-05	0.000247153	GRIN2A/HCN2/KCNAB1/KCNAB2/KCNIP4/KCNJ3/KCNJ4/KCNQ3/NCS1/SCN1B/SCN2A/SCN2B/SNAP25	13
MF	GO:0005261	cation channel activity	17/278	333/18337	1.40956e-05	0.000323128	ATP6V1A/ANXA2/GRIN2A/HCN2/ITPR1/KCNAB1/KCNAB2/KCNIP4/KCNJ3/KCNJ4/KCNQ3/NCS1/SCN1B/SCN2A/SCN2B/SLC24A2/SNAP25	17
MF	GO:0005543	phospholipid binding	20/278	451/18337	1.95348e-05	0.000424247	ADAP1/AMPH/ANXA2/APOC1/ARHGAP44/BIN1/CLVS2/CPNE6/ITPR1/NRGN/PACSIN1/RASAL1/SNAP91/SNCA/STXBP6/SYT1/SYT13/SYT4/SYT7/VAMP2	20
MF	GO:0009931	calcium-dependent protein serine/threonine kinase activity	5/278	23/18337	2.0784e-05	0.000428808	MAPKAPK2/CAMK2A/CAMK4/PRKCB/PRKCG	5
MF	GO:0010857	calcium-dependent protein kinase activity	5/278	24/18337	2.59296e-05	0.000509494	MAPKAPK2/CAMK2A/CAMK4/PRKCB/PRKCG	5
MF	GO:0035254	glutamate receptor binding	6/278	41/18337	3.31226e-05	0.000595398	CAMK2A/DNM3/NSF/PRNP/RASGRF1/SHANK1	6
MF	GO:0022851	GABA-gated chloride ion channel activity	4/278	13/18337	3.31874e-05	0.000595398	GABRA1/GABRA2/GABRB2/GABRG2	4
MF	GO:0019829	ATPase-coupled cation transmembrane transporter activity	6/278	44/18337	5.00578e-05	0.000860642	ATP6V1A/ATP1A2/ATP2B1/ATP2B2/ATP6V1E1/ATP8A1	6
MF	GO:0005237	inhibitory extracellular ligand-gated ion channel activity	4/278	15/18337	6.18583e-05	0.00102099	GABRA1/GABRA2/GABRB2/GABRG2	4
MF	GO:0042625	ATPase-coupled ion transmembrane transporter activity	6/278	46/18337	6.4759e-05	0.00102775	ATP6V1A/ATP1A2/ATP2B1/ATP2B2/ATP6V1E1/ATP8A1	6
MF	GO:0015081	sodium ion transmembrane transporter activity	10/278	146/18337	7.89825e-05	0.00120706	ATP1A2/HCN2/SCN1B/SCN2A/SCN2B/SLC17A7/SLC1A2/SLC24A2/SLC6A1/SLC6A15	10
MF	GO:0098918	structural constituent of synapse	4/278	17/18337	0.000105305	0.00155187	DNM3/INA/NEFH/PPFIA2	4
MF	GO:0015079	potassium ion transmembrane transporter activity	10/278	152/18337	0.000110529	0.00157268	ATP1A2/HCN2/KCNAB1/KCNAB2/KCNIP4/KCNJ3/KCNJ4/KCNQ3/SLC24A2/SNAP25	10
MF	GO:0099095	ligand-gated anion channel activity	4/278	18/18337	0.000133784	0.00184011	GABRA1/GABRA2/GABRB2/GABRG2	4
MF	GO:0005544	calcium-dependent phospholipid binding	6/278	54/18337	0.000161351	0.00209375	ANXA2/CPNE6/SYT1/SYT13/SYT4/SYT7	6
MF	GO:0004890	GABA-A receptor activity	4/278	19/18337	0.000167447	0.00209375	GABRA1/GABRA2/GABRB2/GABRG2	4
MF	GO:0005416	amino acid:cation symporter activity	4/278	19/18337	0.000167447	0.00209375	SLC1A2/SLC32A1/SLC6A1/SLC6A15	4
MF	GO:0015276	ligand-gated ion channel activity	9/278	139/18337	0.0002736	0.003136	GABRA1/GABRA2/GABRB2/GABRG2/GRIN2A/HCN2/ITPR1/KCNJ3/KCNJ4	9
MF	GO:0022834	ligand-gated channel activity	9/278	139/18337	0.0002736	0.003136	GABRA1/GABRA2/GABRB2/GABRG2/GRIN2A/HCN2/ITPR1/KCNJ3/KCNJ4	9
MF	GO:0022843	voltage-gated cation channel activity	9/278	139/18337	0.0002736	0.003136	GRIN2A/HCN2/KCNAB1/KCNAB2/KCNJ3/KCNJ4/KCNQ3/NCS1/SNAP25	9
MF	GO:0001786	phosphatidylserine binding	6/278	60/18337	0.000289915	0.0032332	ANXA2/CPNE6/SYT1/SYT13/SYT4/SYT7	6
MF	GO:0016917	GABA receptor activity	4/278	22/18337	0.000304897	0.00331079	GABRA1/GABRA2/GABRB2/GABRG2	4
MF	GO:0004674	protein serine/threonine kinase activity	17/278	430/18337	0.000322214	0.00340912	IKBKB/MAPKAPK2/AATK/CAMK2A/CAMK2B/CAMK2G/CAMK4/CAMKK1/CAMKK2/CAMKV/MAP2K4/MAPK10/NUAK1/PAK1/PRKCB/PRKCG/RPS6KA2	17
MF	GO:0005249	voltage-gated potassium channel activity	7/278	87/18337	0.000354686	0.00365887	HCN2/KCNAB1/KCNAB2/KCNJ3/KCNJ4/KCNQ3/SNAP25	7
MF	GO:0005248	voltage-gated sodium channel activity	4/278	23/18337	0.00036471	0.00367051	HCN2/SCN1B/SCN2A/SCN2B	4
MF	GO:0099186	structural constituent of postsynapse	3/278	10/18337	0.000382281	0.00375574	DNM3/INA/NEFH	3
MF	GO:0005267	potassium channel activity	8/278	120/18337	0.000490107	0.0047031	HCN2/KCNAB1/KCNAB2/KCNIP4/KCNJ3/KCNJ4/KCNQ3/SNAP25	8
MF	GO:0008503	benzodiazepine receptor activity	3/278	11/18337	0.000519753	0.00487424	GABRA1/GABRA2/GABRG2	3
MF	GO:0005246	calcium channel regulator activity	5/278	45/18337	0.000574843	0.00527107	GRM3/HPCAL4/ITPR1/NPY/PRKCB	5
MF	GO:0099529	neurotransmitter receptor activity involved in regulation of postsynaptic membrane potential	5/278	47/18337	0.000704161	0.0063165	CHRM1/GABRA1/GABRA2/GABRB2/GABRG2	5
MF	GO:0044325	ion channel binding	8/278	128/18337	0.000751763	0.00660002	ANK3/DPP10/FLNA/KCNAB1/KCNAB2/NPTN/RIMS3/SCN1B	8
MF	GO:0098632	cell-cell adhesion mediator activity	5/278	49/18337	0.000854075	0.00734205	ANXA2/CD200/CNTN2/NPTN/STXBP6	5
MF	GO:0004859	phospholipase inhibitor activity	3/278	13/18337	0.000880872	0.00741787	ANXA2/APOC1/SNCB	3
MF	GO:0005200	structural constituent of cytoskeleton	7/278	103/18337	0.000979782	0.00808578	ANK3/EPB41L3/INA/NEFH/NEFM/TUBA4A/TUBB4A	7
MF	GO:1902936	phosphatidylinositol bisphosphate binding	7/278	105/18337	0.00109711	0.00887649	ADAP1/ANXA2/CLVS2/SNAP91/STXBP6/SYT1/SYT7	7
MF	GO:0003779	actin binding	16/278	439/18337	0.0011408	0.00905251	BIN1/CAMK2B/DMTN/EPB41L1/EPB41L3/ERMN/FLNA/GJB6/HPCA/LDB3/MOBP/MYRIP/NCALD/SNCA/SYN1/WASF1	16
MF	GO:0015459	potassium channel regulator activity	5/278	53/18337	0.00122362	0.00952648	DPP10/FLNA/KCNAB1/KCNAB2/KCNIP4	5
MF	GO:0005080	protein kinase C binding	5/278	54/18337	0.00133201	0.0101783	FLNA/LDB3/NELL2/PRKCB/TOP2A	5
MF	GO:0005283	amino acid:sodium symporter activity	3/278	15/18337	0.00137027	0.0102803	SLC1A2/SLC6A1/SLC6A15	3
MF	GO:0030594	neurotransmitter receptor activity	7/278	111/18337	0.00151632	0.0111729	CHRM1/GABRA1/GABRA2/GABRB2/GABRG2/GRIN2A/HTR2A	7
MF	GO:0008191	metalloendopeptidase inhibitor activity	3/278	16/18337	0.00166768	0.0118645	TIMP1/SPOCK1/SPOCK3	3
MF	GO:0015662	ion transmembrane transporter activity, phosphorylative mechanism	3/278	16/18337	0.00166768	0.0118645	ATP2B1/ATP2B2/ATP6V1E1	3
MF	GO:0004866	endopeptidase inhibitor activity	9/278	180/18337	0.00174271	0.0121881	TIMP1/ANXA2/BIN1/PRNP/SERPINH1/SERPINI1/SNCA/SPOCK1/SPOCK3	9
MF	GO:0098631	cell adhesion mediator activity	5/278	58/18337	0.00183747	0.0126367	ANXA2/CD200/CNTN2/NPTN/STXBP6	5
MF	GO:0022824	transmitter-gated ion channel activity	5/278	59/18337	0.00198314	0.0131156	GABRA1/GABRA2/GABRB2/GABRG2/GRIN2A	5
MF	GO:0022835	transmitter-gated channel activity	5/278	59/18337	0.00198314	0.0131156	GABRA1/GABRA2/GABRB2/GABRG2/GRIN2A	5
MF	GO:0050811	GABA receptor binding	3/278	17/18337	0.00200248	0.0131156	GABARAPL1/JAKMIP1/PLCL1	3
MF	GO:0008022	protein C-terminus binding	9/278	185/18337	0.0021011	0.0135466	ATP1B1/HPCAL4/RAB3A/RBFOX1/SH3GL2/SH3GL3/SHANK1/SYT1/TOP2A	9
MF	GO:0030414	peptidase inhibitor activity	9/278	187/18337	0.00225994	0.0142102	TIMP1/ANXA2/BIN1/PRNP/SERPINH1/SERPINI1/SNCA/SPOCK1/SPOCK3	9
MF	GO:0030551	cyclic nucleotide binding	4/278	37/18337	0.00230334	0.0142102	CNP/HCN2/PRKAR2B/RAPGEF4	4
MF	GO:0004857	enzyme inhibitor activity	14/278	385/18337	0.00233762	0.0142102	NOTCH1/TIMP1/ANXA2/APOC1/BIN1/CABP1/PRKAR2B/PRNP/SERPINH1/SERPINI1/SNCA/SNCB/SPOCK1/SPOCK3	14
MF	GO:0015355	secondary active monocarboxylate transmembrane transporter activity	3/278	18/18337	0.00237622	0.0142102	SLC1A2/SLC32A1/SLC6A1	3
MF	GO:0055102	lipase inhibitor activity	3/278	18/18337	0.00237622	0.0142102	ANXA2/APOC1/SNCB	3
MF	GO:0098960	postsynaptic neurotransmitter receptor activity	5/278	62/18337	0.0024708	0.0145647	CHRM1/GABRA1/GABRA2/GABRB2/GABRG2	5
MF	GO:0061135	endopeptidase regulator activity	9/278	192/18337	0.00269908	0.0156863	TIMP1/ANXA2/BIN1/PRNP/SERPINH1/SERPINI1/SNCA/SPOCK1/SPOCK3	9
MF	GO:0072341	modified amino acid binding	6/278	93/18337	0.00291465	0.0167038	ANXA2/CPNE6/SYT1/SYT13/SYT4/SYT7	6
MF	GO:0005272	sodium channel activity	4/278	43/18337	0.00400928	0.0226624	HCN2/SCN1B/SCN2A/SCN2B	4
MF	GO:0042578	phosphoric ester hydrolase activity	13/278	367/18337	0.0041263	0.0229023	PHLPP2/ATP1A2/CAMK2G/CHRM1/CNP/DNAJC6/PDE1A/PDE1B/PLCL1/PPM1H/PPM1K/PPP3CB/PPP3R1	13
MF	GO:0015631	tubulin binding	13/278	368/18337	0.00422095	0.0229023	DNM3/DYNC1I1/GABARAPL1/GJB6/JAKMIP1/MAP6D1/NCALD/NEFH/NEFM/PRNP/SNCA/STMN2/TPPP	13
MF	GO:0004712	protein serine/threonine/tyrosine kinase activity	4/278	44/18337	0.00435848	0.0229023	MAP2K4/MAPK10/PRKCG/RPS6KA2	4
MF	GO:1904315	transmitter-gated ion channel activity involved in regulation of postsynaptic membrane potential	4/278	44/18337	0.00435848	0.0229023	GABRA1/GABRA2/GABRB2/GABRG2	4
MF	GO:0015085	calcium ion transmembrane transporter activity	7/278	134/18337	0.00437243	0.0229023	ANXA2/ATP2B1/ATP2B2/GRIN2A/ITPR1/NCS1/SLC24A2	7
MF	GO:0004722	protein serine/threonine phosphatase activity	6/278	101/18337	0.00438473	0.0229023	PHLPP2/CAMK2G/PPM1H/PPM1K/PPP3CB/PPP3R1	6
MF	GO:1901981	phosphatidylinositol phosphate binding	8/278	171/18337	0.00463588	0.0239114	ADAP1/ANXA2/CLVS2/NRGN/SNAP91/STXBP6/SYT1/SYT7	8
MF	GO:0030552	cAMP binding	3/278	23/18337	0.00487702	0.0248446	HCN2/PRKAR2B/RAPGEF4	3
MF	GO:0005230	extracellular ligand-gated ion channel activity	5/278	73/18337	0.00501382	0.02523	GABRA1/GABRA2/GABRB2/GABRG2/GRIN2A	5
MF	GO:0004112	cyclic-nucleotide phosphodiesterase activity	3/278	25/18337	0.00619422	0.0305124	CNP/PDE1A/PDE1B	3
MF	GO:0015293	symporter activity	7/278	143/18337	0.00621145	0.0305124	SLC17A7/SLC1A2/SLC24A2/SLC32A1/SLC6A1/SLC6A15/SLC6A17	7
MF	GO:0030507	spectrin binding	3/278	26/18337	0.00692466	0.0336157	ANK3/DMTN/DYNC1I1	3
MF	GO:0005546	phosphatidylinositol-4,5-bisphosphate binding	5/278	81/18337	0.00775886	0.0367994	ANXA2/SNAP91/STXBP6/SYT1/SYT7	5
MF	GO:0015171	amino acid transmembrane transporter activity	5/278	81/18337	0.00775886	0.0367994	SLC17A7/SLC1A2/SLC32A1/SLC6A1/SLC6A15	5
