# Supplementary material for: Identification of the Role and Clinical Prognostic Value of Target Genes of m6A RNA Methylation Regulators in Glioma
Source: Front Cell Dev Biol. 2021 Sep 13;9:709022. doi: 10.3389/fcell.2021.709022 (PMC8473691; doi:10.3389/fcell.2021.709022)
Supplement: Supplementary Table S7 — The identified correlation between 5 m6A RNA methylation regulators and targets in glioma, GBM, and LGG. [file Table_7.XLS]

## Sheet: m6A-Target cor in gliomas
		GSE16011gliomas		CGGA gliomas
m6A	Targets	correlation	P value	correlation	P value
IGF2BP2	SH3GL2	-0.385263	3.37813e-11	-0.446113	6.13723e-51
IGF2BP2	ATP6V1G2	-0.360472	6.82467e-10	-0.394005	3.81225e-39
IGF2BP2	ATP8A1	-0.316038	8.10788e-08	-0.389699	2.92028e-38
IGF2BP2	OMG	-0.332912	1.44351e-08	-0.362262	6.29963e-33
IGF2BP2	GNAO1	-0.363818	4.61605e-10	-0.352691	3.47992e-31
IGF2BP2	HPCAL4	-0.214645	0.000328497	-0.348726	1.76253e-30
IGF2BP2	DLL3	-0.251834	2.30364e-05	-0.339662	6.59112e-29
IGF2BP2	CLVS2	-0.275891	3.26714e-06	-0.318249	2.15042e-25
IGF2BP2	CAMK2G	-0.29197	7.95214e-07	-0.307767	8.94864e-24
IGF2BP2	JAKMIP1	-0.291458	8.32947e-07	-0.292667	1.48526e-21
IGF2BP2	PDE1A	-0.20106	0.000780901	-0.275731	3.21812e-19
IGF2BP2	SLC6A1	-0.329969	1.96541e-08	-0.26411	1.04418e-17
IGF2BP2	MAPK10	-0.371585	1.83042e-10	-0.262041	1.90601e-17
IGF2BP2	GRM3	-0.208958	0.000475192	-0.240618	7.11757e-15
IGF2BP2	RTN3	-0.303021	2.85921e-07	-0.238052	1.39426e-14
IGF2BP2	DPP10	-0.284982	1.48552e-06	-0.224513	4.25302e-13
IGF2BP2	HES1	0.213653	0.000350598	0.288079	6.6126e-21
IGF2BP2	NES	0.245392	3.76499e-05	0.377093	9.54524e-36
IGF2BP2	U2AF2	0.258738	1.34088e-05	0.39875	3.90319e-40
IGF2BP2	DNAJB11	0.2613	1.09261e-05	0.407368	5.65106e-42
IGF2BP2	CA12	0.336852	9.50044e-09	0.448172	1.89768e-51
IGF2BP2	PLOD3	0.485632	9.7218e-18	0.474761	2.35706e-58
IGF2BP2	NOTCH3	0.358637	8.44036e-10	0.483493	9.29468e-61
IGF2BP2	LAMA4	0.28617	1.33736e-06	0.538603	1.19188e-77
IGF2BP2	COL5A1	0.408175	1.6624e-12	0.575901	5.43395e-91
IGF2BP2	LAMB1	0.300828	3.51475e-07	0.579149	3.09745e-92
IGF2BP2	SERPINH1	0.322269	4.33969e-08	0.587204	2.20675e-95
IGF2BP2	TNFRSF12A	0.365083	3.97743e-10	0.603198	6.70231e-102
KIAA1429	SOX11	0.330983	1.76778e-08	0.239459	9.65377e-15
KIAA1429	METTL3	0.298508	4.36437e-07	0.247565	1.10855e-15
KIAA1429	EZH2	0.255518	1.72916e-05	0.391706	1.1347e-38
KIAA1429	TCF3	0.22613	0.000151318	0.497187	1.13611e-64
KIAA1429	NRF1	0.264399	8.50484e-06	0.543379	2.88979e-79
KIAA1429	YTHDF1	0.205871	0.000578295	0.548435	5.26848e-81
KIAA1429	METTL16	0.261752	1.05363e-05	0.731993	1.63384e-171
METTL16	NCEH1	-0.397134	7.30397e-12	-0.270307	1.66774e-18
METTL16	NOTCH3	-0.236363	7.33168e-05	-0.233459	4.55365e-14
METTL16	SOX4	0.255056	1.79296e-05	0.241229	6.05743e-15
METTL16	DLL3	0.22789	0.000133895	0.314988	6.96915e-25
METTL16	RELA	0.456185	1.36528e-15	0.518048	5.51881e-71
METTL16	KIAA1429	0.261752	1.05363e-05	0.731993	1.63384e-171
METTL3	TUBA4A	-0.351898	1.82048e-09	-0.264421	9.53363e-18
METTL3	CBX2	0.270181	5.2843e-06	0.218595	1.77152e-12
METTL3	MEPCE	0.217689	0.000268526	0.221056	9.83532e-13
METTL3	OMG	0.256501	1.60052e-05	0.242711	4.08965e-15
METTL3	KIAA1429	0.298508	4.36437e-07	0.247565	1.10855e-15
METTL3	DLL3	0.344261	4.25782e-09	0.295101	6.64845e-22
METTL3	DPP10	0.242424	4.7003e-05	0.30943	5.00193e-24
METTL3	SLC6A1	0.232513	9.66552e-05	0.356062	8.60371e-32
METTL3	NASP	0.42237	2.28422e-13	0.384367	3.48683e-37
METTL3	SOX11	0.287333	1.20609e-06	0.420778	6.03846e-45
METTL3	SOX4	0.392131	1.40319e-11	0.435424	2.39152e-48
METTL3	YTHDF1	0.342433	5.20051e-09	0.48304	1.24403e-60
METTL3	NRF1	0.342647	5.08042e-09	0.493056	1.79675e-63
METTL3	TCF3	0.236469	7.27524e-05	0.522326	2.4668e-72
METTL3	EZH2	0.235257	7.94106e-05	0.527643	4.86801e-74
METTL3	SOX2	0.300777	3.53157e-07	0.677433	1.16299e-137
YTHDF1	METTL3	0.342433	5.20051e-09	0.48304	1.24403e-60
YTHDF1	NRF1	0.313189	1.07391e-07	0.531214	3.35254e-75
YTHDF1	EZH2	0.267779	6.44804e-06	0.533855	4.54067e-76
YTHDF1	KIAA1429	0.205871	0.000578295	0.548435	5.26848e-81
YTHDF1	NASP	0.225191	0.000161461	0.621413	8.68293e-110
YTHDF1	TCF3	0.219204	0.000242652	0.70811	9.93852e-156

## Sheet: m6A-Target cor in GBM
		GSE16011 GBM		CGGA GBM		TCGA GBM		CPTAC GBM
m6A	Targets	correlation	P value	correlation	P value	correlation	P value	correlation	P value
IGF2BP2	SH3GL2	-0.259832	0.000941309	-0.299575	1.73638e-09	-0.203728	0.00807927	-0.542906	5.36485e-09
IGF2BP2	CLVS2	-0.214307	0.00667627	-0.283603	1.30466e-08	-0.321957	2.08348e-05	-0.523295	2.32426e-08
IGF2BP2	OMG	-0.26533	0.000724652	-0.272693	4.81841e-08	-0.274076	0.000324391	-0.478084	4.89554e-07
IGF2BP2	CAMK2G	-0.220018	0.00532531	-0.157945	0.00180404	-0.453771	6.51954e-10	-0.463388	1.20392e-06
IGF2BP2	NOTCH3	0.347675	7.11161e-06	0.388235	2.08615e-15	0.389487	1.8068e-07	0.282694	0.00437515
IGF2BP2	SERPINH1	0.243108	0.00201684	0.456116	2.48132e-21	0.329999	1.25195e-05	0.315461	0.00138866
IGF2BP2	COL5A1	0.295057	0.000159639	0.444298	3.34594e-20	0.416629	1.93913e-08	0.316192	0.00135154
IGF2BP2	LAMB1	0.205713	0.00928567	0.490355	7.27695e-25	0.354581	2.40859e-06	0.320828	0.0011362
IGF2BP2	CA12	0.257973	0.00102708	0.418072	7.57704e-18	0.255318	0.000837417	0.364207	0.000195257
IGF2BP2	TNFRSF12A	0.251159	0.00140631	0.522708	1.37271e-28	0.295039	0.000103444	0.364756	0.000190644
IGF2BP2	PLOD3	0.431985	1.30329e-08	0.42622	1.47816e-18	0.438542	2.75345e-09	0.427412	9.20246e-06
KIAA1429	METTL16	0.313168	5.83655e-05	0.737733	7.47595e-68	0.430147	5.91309e-09	0.510009	5.96004e-08
KIAA1429	SOX4	0.311744	6.33244e-05	0.206467	4.16662e-05	0.426924	7.8861e-09	0.516085	3.89401e-08
KIAA1429	SOX11	0.307914	7.86838e-05	0.287656	7.91328e-09	0.406374	4.61361e-08	0.527481	1.71291e-08
KIAA1429	UBE2C	0.29986	0.000123031	0.522913	1.29604e-28	0.300042	7.77018e-05	0.567037	7.72383e-10
KIAA1429	TK1	0.241748	0.00214098	0.511489	2.9812e-27	0.212024	0.00579664	0.581572	2.22465e-10
KIAA1429	EZH2	0.325585	2.81725e-05	0.405932	7.97866e-17	0.396274	1.05341e-07	0.584468	1.72333e-10
KIAA1429	TCF3	0.307005	8.28088e-05	0.53532	3.75122e-30	0.445238	1.47421e-09	0.608426	1.88547e-11
KIAA1429	NASP	0.210058	0.00787121	0.780558	8.8567e-81	0.495933	8.17409e-12	0.619648	6.26724e-12
KIAA1429	METTL3	0.234403	0.00294008	0.307207	6.33438e-10	0.20053	0.00915287	0.622498	4.70487e-12
KIAA1429	TOP2A	0.318625	4.25459e-05	0.527577	3.48149e-29	0.496123	8.00376e-12	0.6393	8.163e-13
KIAA1429	NRF1	0.234307	0.00295208	0.545598	1.78039e-31	0.450348	9.06839e-10	0.686406	3.21411e-15
METTL16	NCEH1	-0.390726	3.54533e-07	-0.202074	6.09791e-05	-0.253985	0.000893438	-0.493879	1.774e-07
METTL16	RELA	0.373531	1.23719e-06	0.526367	4.90529e-29	0.423453	1.07165e-08	0.412922	1.95967e-05
METTL16	SOX11	0.240523	0.00225875	0.256122	3.14929e-07	0.267759	0.000449899	0.496057	1.53605e-07
METTL16	KIAA1429	0.313168	5.83655e-05	0.737733	7.47595e-68	0.430147	5.91309e-09	0.510009	5.96004e-08
METTL16	TOP2A	0.210637	0.00769784	0.429982	6.84568e-19	0.296469	9.53694e-05	0.571955	5.10351e-10
METTL3	TUBA4A	-0.306784	8.38415e-05	-0.242246	1.3763e-06	-0.283529	0.000195906	-0.499354	1.23277e-07
METTL3	DLL3	0.276579	0.000416966	0.344638	2.916e-12	0.342498	5.51059e-06	0.473485	6.51697e-07
METTL3	CBX2	0.307062	8.25414e-05	0.368014	6.88114e-14	0.385298	2.50573e-07	0.477447	5.09474e-07
METTL3	SOX4	0.365667	2.14035e-06	0.480491	8.33262e-24	0.399453	8.14744e-08	0.481247	4.01131e-07
METTL3	EZH2	0.299735	0.000123874	0.555895	7.54888e-33	0.537367	5.91548e-14	0.499833	1.1938e-07
METTL3	NASP	0.499431	2.06586e-11	0.477922	1.55221e-23	0.574199	4.04726e-16	0.52731	1.73458e-08
METTL3	SOX11	0.305513	9.00233e-05	0.458175	1.56039e-21	0.416574	1.9483e-08	0.530316	1.38981e-08
METTL3	TCF3	0.317502	4.54268e-05	0.509657	4.87481e-27	0.475295	7.51134e-11	0.575123	3.89387e-10
METTL3	YTHDF1	0.316609	4.78509e-05	0.462592	5.71028e-22	0.265582	0.000502657	0.609123	1.76308e-11
METTL3	NRF1	0.327888	2.45252e-05	0.523911	9.80036e-29	0.65536	5.50605e-22	0.610863	1.48993e-11
METTL3	KIAA1429	0.234403	0.00294008	0.307207	6.33438e-10	0.20053	0.00915287	0.622498	4.70487e-12
YTHDF1	HES1	0.271502	0.00053666	0.483425	4.06887e-24	0.27386	0.000328095	0.419737	1.37933e-05
YTHDF1	NASP	0.227073	0.00399719	0.642686	1.37886e-46	0.311273	4.0093e-05	0.463017	1.23089e-06
YTHDF1	NES	0.231123	0.00337714	0.353183	7.68147e-13	0.320917	2.22293e-05	0.507571	7.05388e-08
YTHDF1	NRF1	0.322469	3.39238e-05	0.551614	2.84685e-32	0.319877	2.37132e-05	0.531809	1.24399e-08
YTHDF1	TCF3	0.237103	0.00261937	0.688152	9.79329e-56	0.417714	1.76622e-08	0.59255	8.33679e-11
YTHDF1	METTL3	0.316609	4.78509e-05	0.462592	5.71028e-22	0.265582	0.000502657	0.609123	1.76308e-11

## Sheet: m6A-Target cor in LGG
		GSE16011 LGG		CGGA LGG		TCGA LGG
m6A	Targets	correlation	P value	correlation	P value	correlation	P value
IGF2BP2	SH3GL2	-0.598234	0.00201599	-0.298657	2.08334e-07	-0.522307	2.32193e-38
IGF2BP2	ATP6V1G2	-0.761854	1.52258e-05	-0.276179	1.71539e-06	-0.520953	3.88083e-38
IGF2BP2	GNAO1	-0.653551	0.000533831	-0.257987	8.28558e-06	-0.480214	7.19426e-32
IGF2BP2	OMG	-0.603865	0.00178038	-0.298158	2.18739e-07	-0.452925	4.05591e-28
IGF2BP2	RTN3	-0.689551	0.000193378	-0.199614	0.000614726	-0.43487	8.13196e-26
IGF2BP2	ATP8A1	-0.624392	0.0011093	-0.349007	9.26726e-10	-0.415409	1.74343e-23
IGF2BP2	SLC6A1	-0.629859	0.000972519	-0.212296	0.000264727	-0.346163	2.44997e-16
IGF2BP2	TK1	0.605133	0.00173069	0.276766	1.6272e-06	0.442744	8.37927e-27
IGF2BP2	LAMA4	0.652679	0.000546225	0.420164	7.1045e-14	0.491257	1.73912e-33
IGF2BP2	PLOD3	0.664651	0.000395933	0.276039	1.73705e-06	0.496183	3.16228e-34
IGF2BP2	LAMB1	0.616737	0.00132834	0.424355	3.77621e-14	0.515812	2.67516e-37
IGF2BP2	TNFRSF12A	0.747446	2.69905e-05	0.418396	9.25015e-14	0.580491	5.6152e-49
IGF2BP2	SERPINH1	0.529309	0.00781996	0.50688	2.11858e-20	0.59865	9.54191e-53
IGF2BP2	COL5A1	0.653443	0.000535353	0.546922	4.21653e-24	0.637263	1.28255e-61
KIAA1429	ENTPD3	-0.606796	0.00166732	-0.179115	0.00216097	-0.291926	7.48183e-12
KIAA1429	NCEH1	-0.57267	0.00344864	-0.159286	0.00647077	-0.258903	1.50313e-09
KIAA1429	YTHDF1	0.821246	8.74645e-07	0.520202	1.40838e-21	0.289891	1.05909e-11
METTL16	RELA	0.560343	0.00440105	0.512711	6.56259e-21	0.583297	1.52219e-49
METTL3	ENTPD3	-0.586342	0.00260203	-0.154889	0.0081251	-0.383434	5.68359e-20
METTL3	HPCA	-0.576105	0.00321666	-0.278464	1.39594e-06	-0.322302	2.98116e-14
METTL3	YTHDF1	0.560065	0.00442486	0.56287	1.01768e-25	0.388854	1.53362e-20
YTHDF1	CPNE6	-0.627398	0.00103218	-0.235278	5.0496e-05	-0.484415	1.77389e-32
YTHDF1	CRYM	-0.582767	0.0028042	-0.175709	0.00263049	-0.396909	2.09193e-21
YTHDF1	KIAA1429	0.821246	8.74645e-07	0.520202	1.40838e-21	0.289891	1.05909e-11
YTHDF1	METTL3	0.560065	0.00442486	0.56287	1.01768e-25	0.388854	1.53362e-20
