# Supplementary material for: Identification of the Role and Clinical Prognostic Value of Target Genes of m6A RNA Methylation Regulators in Glioma
Source: Front Cell Dev Biol. 2021 Sep 13;9:709022. doi: 10.3389/fcell.2021.709022 (PMC8473691; doi:10.3389/fcell.2021.709022)
Supplement: Supplementary Table S8 — Identification and validation of 181 m6A RNA methylation regulators or targets associated with overall survival of cancer patients, including glioma, LGG, and GBM in 4 sets of CGGA mRNA datasets and GSCA database. [file Table_8.XLS]

## Sheet: Glioma in 4 datasets
	mRNA-seq of 325 GBMs in CGGA					mRNA-seq of 693 GBMs in CGGA					mRNA-seq of 1018 GBMs in CGGA					mRNA-array of 301 GBMs in CGGA
	Univariate Cox regression				Survival	Univariate Cox regression				Survival	Univariate Cox regression				Survival	Univariate Cox regression				Survival
Gene	HR	HR.95L	HR.95H	pvalue	pvalue	HR	HR.95L	HR.95H	pvalue	pvalue	HR	HR.95L	HR.95H	pvalue	pvalue	HR	HR.95L	HR.95H	pvalue	pvalue
PHLPP2	0.254341	0.19184	0.337205	1.82e-21	0	0.832279	0.722603	0.958601	0.0108842	0.03808	0.655477	0.571452	0.751857	1.59144e-09	3.3e-07	0.465094	0.37516	0.576587	2.90586e-12	1.0213e-09
MOAP1	0.36884	0.299372	0.454427	7.4e-21	0	0.676136	0.599569	0.762481	1.74371e-10	4.88e-09	0.715938	0.661259	0.775139	1.67133e-16	3.66e-12	0.526072	0.429231	0.644762	6.09098e-10	1.29333e-09
RTN3	0.371252	0.311878	0.441931	7.66e-29	0	0.799701	0.732477	0.873096	6.06331e-07	0.000743798	0.80126	0.761878	0.842679	6.90997e-18	0	0.369638	0.264023	0.517501	6.75113e-09	0.000287856
ATP6V1A	0.387804	0.301135	0.499417	2.14e-13	1.81601e-10	0.846478	0.759824	0.943015	0.00248819	0.0130585	0.79	0.716456	0.871093	2.26671e-06	2.46e-05	0.449297	0.320632	0.629594	3.35562e-06	1.54745e-05
MAPK10	0.395423	0.331429	0.471774	7.02e-25	0	0.690046	0.615204	0.773992	2.39189e-10	5.26e-09	0.729476	0.677242	0.785738	8.72581e-17	5.55e-16	0.548779	0.467085	0.644762	2.95251e-13	9.88261e-09
VAMP2	0.39849	0.329895	0.481347	1.35e-21	0	0.658529	0.590828	0.733987	4.43918e-14	1.11e-11	0.755221	0.71217	0.800875	6.92366e-21	0	0.568135	0.432994	0.745453	4.51125e-05	0.00249215
PPP3CB	0.421336	0.34333	0.517066	1.29e-16	4.04121e-14	0.656549	0.585222	0.736571	7.46742e-13	1.22e-11	0.772687	0.72221	0.826692	7.34571e-14	3.81e-14	0.546981	0.440236	0.67961	5.12799e-08	1.04822e-08
DOCK3	0.435311	0.370536	0.511411	4.61e-24	0	0.555294	0.48201	0.63972	3.75292e-16	4.21e-12	0.639	0.582907	0.70049	1.24959e-21	1.11e-15	0.582985	0.469962	0.723188	9.22969e-07	3.11525e-08
PPM1K	0.440413	0.369316	0.525196	6.91e-20	0	0.682185	0.601332	0.773909	2.81661e-09	3.12e-08	0.702097	0.641352	0.768595	1.85427e-14	4.7e-13	0.488036	0.39413	0.604315	4.73135e-11	9.78109e-09
HTR2A	0.440853	0.365532	0.531695	1.05e-17	0	0.536361	0.452852	0.63527	5.42449e-13	0	0.563425	0.502819	0.631337	5.04677e-23	0	0.81147	0.753338	0.874088	3.62303e-08	1.90977e-08
ATP6V1E1	0.442264	0.338953	0.577063	1.85e-09	0.000182501	0.745447	0.652087	0.852173	1.68409e-05	0.00145735	0.871294	0.815753	0.930616	4.13737e-05	0.000130501	0.629955	0.523565	0.757964	9.77698e-07	6.06736e-05
MAP2K4	0.444104	0.34839	0.566114	5.6e-11	4.88766e-07	0.907438	0.830219	0.991839	0.0323104	0.000860953	0.797031	0.71922	0.883259	1.50167e-05	0.000211355	0.682211	0.55466	0.839093	0.000293261	0.00567001
CAMK2G	0.456939	0.397417	0.525377	3.87e-28	0	0.68941	0.626347	0.758823	2.99482e-14	1.75e-12	0.708617	0.663394	0.756923	1.35433e-24	0	0.625615	0.550519	0.710955	6.5347e-13	6.10145e-12
PRNP	0.464327	0.401448	0.537055	4.98e-25	0	0.789303	0.708062	0.879866	1.96024e-05	0.00551901	0.789838	0.742625	0.840054	6.28182e-14	2.94e-13	0.429031	0.307081	0.599411	7.06479e-07	0.000767918
KCNAB1	0.476732	0.403232	0.563628	4.27e-18	0	0.679815	0.604446	0.76458	1.21679e-10	3.26e-09	0.637112	0.57972	0.700186	7.98766e-21	0	0.589438	0.50149	0.69281	1.44092e-10	7.37067e-07
SH3BGRL2	0.477816	0.403063	0.566433	1.77e-17	1.33227e-15	0.69202	0.606916	0.789058	3.83016e-08	5.16e-06	0.751046	0.690269	0.817174	2.9419e-11	2.91e-08	0.664967	0.534961	0.826565	0.000236847	0.0138892
RGS7BP	0.483557	0.410121	0.570143	5.35e-18	0	0.813946	0.732704	0.904196	0.000124486	0.0212634	0.707657	0.647087	0.773897	3.60864e-14	1.64e-09	0.800802	0.72683	0.882303	7.04957e-06	0.00528439
CAMK4	0.4887	0.420626	0.56779	8.32e-21	0	0.618038	0.542872	0.703611	3.5131e-13	8.47e-12	0.604458	0.549112	0.665382	9.14928e-25	0	0.716987	0.630425	0.815434	4.01852e-07	3.58181e-05
HSPA12A	0.495801	0.424692	0.578817	6.55e-19	2.22045e-16	0.709535	0.637782	0.789361	2.82148e-10	4.21e-09	0.720733	0.667592	0.778104	5.27836e-17	3.35e-13	0.612859	0.50617	0.742034	5.23675e-07	1.15275e-06
PPP4R4	0.496196	0.423463	0.581423	4.5e-18	0	0.655413	0.570774	0.752604	2.1161e-09	9.05e-13	0.649314	0.589848	0.714776	1.23256e-18	0	0.772947	0.660451	0.904606	0.00133081	0.00241483
GABARAPL1	0.497772	0.41769	0.593207	6.43e-15	2.27696e-12	0.860234	0.78529	0.942331	0.00120721	0.0013211	0.838036	0.785347	0.894261	9.65159e-08	7.42e-06	0.645885	0.540023	0.7725	1.70034e-06	0.000288912
KIAA0513	0.503126	0.42425	0.596668	2.89e-15	5.64733e-11	0.754621	0.683393	0.833274	2.61297e-08	7.64e-06	0.683614	0.624469	0.74836	1.74608e-16	9.14e-11	0.6402	0.521239	0.786312	2.1188e-05	2.74001e-05
SCN2A	0.504919	0.430346	0.592415	5.25e-17	1.02873e-12	0.728106	0.654523	0.80996	5.30009e-09	1.47e-07	0.711263	0.655914	0.771283	1.67969e-16	1.24e-11	0.80872	0.733329	0.891862	2.11783e-05	0.00150791
HDAC11	0.505117	0.428709	0.595143	3.31e-16	1.60982e-14	0.7009	0.629434	0.78048	9.3627e-11	1.02e-06	0.69691	0.643738	0.754474	4.76647e-19	2.22e-16	0.510409	0.410942	0.63395	1.19259e-09	1.04046e-07
STXBP6	0.506885	0.443506	0.57932	2.06e-23	0	0.689181	0.619934	0.766162	5.57326e-12	6.26e-11	0.683466	0.634018	0.736771	3.01247e-23	0	0.605302	0.508884	0.719988	1.41984e-08	7.86693e-06
ENTPD3	0.508238	0.408282	0.632666	1.38e-09	7.56143e-09	0.720899	0.609846	0.852175	0.000126042	4.15e-05	0.691299	0.61255	0.780172	2.19219e-09	1.09e-09	0.860832	0.759111	0.976185	0.0195101	0.00256962
FAM171A1	0.510197	0.440713	0.590637	2.08e-19	0	0.714755	0.643149	0.794332	4.51595e-10	0.000106682	0.774587	0.724494	0.828142	6.98339e-14	2.7e-09	0.557766	0.472845	0.657939	4.27888e-12	4.92468e-11
SCN2B	0.513678	0.443839	0.594507	4.09e-19	0	0.665278	0.602618	0.734454	6.75631e-16	1.11e-16	0.642294	0.592837	0.695876	2.50242e-27	0	0.736204	0.66691	0.812698	1.26299e-09	1.07784e-08
GOT1	0.514426	0.42329	0.625183	2.37e-11	6.25056e-14	0.721946	0.64601	0.806807	9.14315e-09	6.52e-09	0.792967	0.740575	0.849066	2.90212e-11	9.29e-12	0.654275	0.538253	0.795305	2.04778e-05	8.95021e-06
ATL1	0.517956	0.444054	0.604159	5.49e-17	7.01661e-14	0.870937	0.798379	0.950089	0.00184835	0.00162443	0.835348	0.783079	0.891106	4.84047e-08	3.42e-06	0.732754	0.642752	0.83536	3.31332e-06	3.27821e-06
MYRIP	0.520738	0.445203	0.609089	3.34e-16	1.11022e-15	0.77027	0.67993	0.872613	4.11758e-05	0.00136111	0.72878	0.664699	0.79904	1.61229e-11	2.07e-06	0.778699	0.688839	0.880282	6.38292e-05	0.0155443
SLC6A1	0.524474	0.473095	0.581432	1.33e-34	0	0.786269	0.733816	0.842472	8.7211e-12	3.49e-05	0.740528	0.700791	0.782519	1.33556e-26	2.22e-16	0.634643	0.57148	0.704786	1.87874e-17	3.47382e-11
REPS2	0.525149	0.462692	0.596038	2.07e-23	0	0.567491	0.510699	0.6306	6.26473e-26	0	0.545722	0.503042	0.592024	3.98295e-48	0	0.640326	0.569965	0.719372	6.09547e-14	5.97371e-11
OXCT1	0.52593	0.435427	0.635243	2.57e-11	2.14431e-07	0.807169	0.713544	0.91308	0.000660382	0.00405836	0.85659	0.791751	0.926739	0.000115977	0.00110486	0.8271	0.715694	0.955847	0.0101191	0.0166043
RGS7	0.529156	0.463184	0.604525	7.38e-21	0	0.675172	0.611427	0.745564	8.31438e-15	2.5e-14	0.667818	0.619464	0.719945	6.39223e-26	0	0.770328	0.705657	0.840925	5.46016e-09	2.51643e-07
NRIP2	0.533045	0.426985	0.66545	2.73e-08	2.47221e-11	0.627946	0.542692	0.726595	4.10267e-10	2.87e-09	0.700166	0.629198	0.779139	6.28229e-11	7.05e-14	0.787046	0.626638	0.988516	0.0394664	0.00649138
NSF	0.544286	0.458036	0.646776	4.84e-12	4.10591e-09	0.815712	0.739594	0.899664	4.59232e-05	0.00193288	0.826539	0.772306	0.884579	3.75713e-08	0.000226179	0.756044	0.620592	0.921059	0.00549773	0.017025
DNM3	0.549086	0.476528	0.63269	1.13e-16	3.21965e-15	0.645437	0.575953	0.723304	4.92546e-14	4.6e-12	0.664979	0.610341	0.724507	1.08967e-20	0	0.744947	0.677004	0.819708	1.59596e-09	8.2619e-08
STXBP1	0.549956	0.476015	0.635382	4.81e-16	1.99951e-13	0.749478	0.688407	0.815967	2.9358e-11	6.04e-11	0.781913	0.738602	0.827764	2.64107e-17	2e-15	0.62224	0.514213	0.75296	1.08046e-06	1.14754e-07
KCNJ3	0.550084	0.46581	0.649604	1.86e-12	3.57026e-12	0.670089	0.585005	0.767548	7.53756e-09	5.74e-09	0.676988	0.613626	0.746892	7.21691e-15	1.27e-14	0.830934	0.758284	0.910544	7.26271e-05	4.60488e-05
GNAO1	0.552838	0.497972	0.613749	1.07e-28	0	0.702253	0.643291	0.76662	2.79886e-15	4.05e-11	0.721484	0.679486	0.766076	1.42693e-26	0	0.557838	0.475474	0.65447	8.01615e-13	1.91276e-09
FAM171B	0.553489	0.486733	0.6294	1.87e-19	3.44658e-12	0.85154	0.775147	0.935463	0.000804988	0.0446265	0.82666	0.772448	0.884678	3.78545e-08	0.000340578	0.646754	0.561683	0.744709	1.39136e-09	3.26936e-06
PPM1H	0.566718	0.469287	0.684378	3.63e-09	1.96064e-06	0.873866	0.776592	0.983324	0.0251397	0.0444939	0.81276	0.736986	0.896325	3.29665e-05	0.000240299	0.627645	0.512816	0.768188	6.24115e-06	0.000201787
NRSN1	0.570591	0.517563	0.629052	1.76e-29	0	0.682455	0.637149	0.730981	1.13802e-27	0	0.695086	0.65957	0.732514	4.44794e-42	0	0.637318	0.570931	0.711424	1.00125e-15	2.61036e-12
RAPGEF4	0.572521	0.511002	0.641446	6.86e-22	0	0.843314	0.788841	0.901548	5.6721e-07	3.11e-06	0.791422	0.748635	0.836655	1.59715e-16	4.26e-13	0.750994	0.680559	0.82872	1.20589e-08	2.60717e-07
DLG2	0.57436	0.501365	0.657983	1.29e-15	6.32827e-15	0.772134	0.700273	0.85137	2.12161e-07	9.67e-08	0.754979	0.700712	0.813449	1.52357e-13	1.65e-11	0.641416	0.550737	0.747026	1.12768e-08	2.79764e-08
ZNF365	0.574546	0.487156	0.677612	4.61e-11	9.74541e-08	0.773703	0.689936	0.86764	1.14178e-05	7.05e-05	0.775315	0.712545	0.843614	3.46444e-09	1.33e-05	0.746499	0.661698	0.842168	2.01426e-06	5.87344e-07
ATP6V1G2	0.583394	0.531939	0.639825	2.67e-30	0	0.750304	0.705098	0.798408	1.29404e-19	1.11e-16	0.759588	0.726004	0.794726	9.52705e-33	0	0.659219	0.590996	0.735317	7.66494e-14	1.90003e-10
ATP2B2	0.586798	0.52202	0.659614	4.19e-19	0	0.794575	0.731283	0.863344	5.64823e-08	5.72e-06	0.760214	0.711923	0.811781	2.67129e-16	4.25e-11	0.735259	0.646491	0.836217	2.80395e-06	0.008033
PLEKHB1	0.587709	0.523258	0.660098	3e-19	1.0264e-12	0.772815	0.723289	0.825732	2.41074e-14	1.67e-12	0.787697	0.751343	0.82581	4.21353e-23	0	0.635269	0.562067	0.718004	3.77174e-13	2.77876e-09
PPFIA2	0.588332	0.521685	0.663494	5.26e-18	0	0.73192	0.667377	0.802705	3.45157e-11	1.51e-08	0.720578	0.671139	0.773658	1.61815e-19	2.6e-14	0.761231	0.681258	0.850592	1.4541e-06	0.000140794
NRXN3	0.592112	0.518061	0.676747	1.49e-14	1.75342e-11	0.799351	0.729809	0.875519	1.41649e-06	0.000471641	0.760633	0.706902	0.818448	2.47922e-13	2.29e-09	0.790564	0.722583	0.864941	3.01179e-07	0.000152244
ATP8A1	0.598871	0.539326	0.66499	8.36e-22	0	0.692285	0.630449	0.760187	1.32309e-14	1.12e-11	0.72036	0.675205	0.768534	3.05236e-23	0	0.626632	0.543765	0.722128	1.05816e-10	2.14764e-07
WASF1	0.602759	0.529734	0.68585	1.55e-14	2.09913e-11	0.842899	0.779735	0.91118	1.70471e-05	0.000147154	0.844983	0.798745	0.893898	4.45241e-09	3.59e-09	0.65506	0.562257	0.763181	5.72077e-08	3.34942e-05
SHANK1	0.611196	0.544396	0.686192	7.6e-17	7.10543e-15	0.739056	0.680879	0.802203	4.88119e-13	0	0.737569	0.693203	0.784774	6.77535e-22	0	0.737497	0.616003	0.882952	0.000915229	0.0047362
SLITRK1	0.611975	0.542217	0.690707	1.83e-15	6.66134e-16	0.626273	0.553738	0.70831	9.25222e-14	6.44e-11	0.685041	0.630002	0.744889	8.5955e-19	9.77e-15	0.799894	0.738392	0.866518	4.5027e-08	2.701e-06
NAPB	0.618763	0.539752	0.70934	5.7e-12	1.88738e-15	0.76819	0.704296	0.83788	2.64578e-09	1.47e-10	0.797396	0.751481	0.846116	7.29926e-14	1.08e-12	0.778046	0.66437	0.911172	0.00184383	0.00301057
CNTNAP2	0.620756	0.556157	0.692858	1.82e-17	1.0858e-13	0.642634	0.580826	0.71102	1.03301e-17	1.39e-14	0.687379	0.639997	0.738269	8.05608e-25	0	0.69189	0.609029	0.786025	1.51998e-08	1.35044e-07
SLC1A2	0.621021	0.569526	0.677173	3.98e-27	0	0.793233	0.747118	0.842194	3.45216e-14	8.14e-09	0.733822	0.697692	0.771823	2.98894e-33	0	0.76042	0.702131	0.823549	1.68568e-11	6.62331e-09
RASGRF1	0.626623	0.566831	0.692723	6.53e-20	0	0.717452	0.655044	0.785807	8.59325e-13	9.65e-11	0.725994	0.681082	0.773867	8.51797e-23	0	0.62732	0.549302	0.71642	5.9231e-12	1.1539e-07
GABRG2	0.627318	0.571637	0.688423	8.15e-23	0	0.709269	0.656363	0.766439	3.77696e-18	0	0.704421	0.664781	0.746426	1.98924e-32	0	0.717097	0.65456	0.785608	9.13493e-13	3.92219e-09
PLCL1	0.627502	0.54106	0.727755	7.17e-10	1.28856e-10	0.824183	0.721331	0.941701	0.00446631	0.00328246	0.814086	0.742856	0.892146	1.06824e-05	1.93e-05	0.738734	0.643013	0.848704	1.89558e-05	0.00457195
ANK3	0.629898	0.556327	0.713198	3.02e-13	4.5508e-13	0.887326	0.818528	0.961908	0.00369449	0.00820937	0.829768	0.776513	0.886674	3.50917e-08	3.78e-10	0.761505	0.674119	0.86022	1.18114e-05	0.00106178
SVOP	0.641511	0.587552	0.700427	4.05e-23	0	0.734171	0.691739	0.779206	2.60549e-24	0	0.709204	0.675267	0.744846	6.30114e-43	0	0.820915	0.776384	0.867999	4.06594e-12	4.66975e-08
VSTM2A	0.644657	0.592864	0.700976	9.23e-25	0	0.719167	0.673116	0.768369	1.61103e-22	0	0.724133	0.68859	0.76151	3.08488e-36	0	0.788759	0.730808	0.851305	1.09616e-09	2.66537e-08
SYT4	0.650822	0.589792	0.718168	1.24e-17	1.11022e-16	0.737256	0.683585	0.795141	2.69583e-15	2.2e-14	0.737853	0.696597	0.781551	3.92838e-25	0	0.871922	0.821471	0.925471	6.57807e-06	0.00022306
OMG	0.65354	0.604448	0.706619	1.32e-26	0	0.767974	0.719357	0.819876	2.53145e-15	1.99e-12	0.787165	0.752749	0.823154	9.39693e-26	0	0.761769	0.712143	0.814852	2.43e-15	1.51501e-12
GNAI1	0.657586	0.58431	0.740051	3.55e-12	2.17321e-09	0.84012	0.769315	0.917443	0.000105282	0.00230552	0.85131	0.800374	0.905487	3.1549e-07	7.97e-09	0.765014	0.693208	0.84426	1.00183e-07	5.24023e-07
PDE1A	0.661166	0.578933	0.755081	1.02e-09	1.16065e-06	0.700241	0.62559	0.7838	5.81624e-10	9.88e-11	0.75641	0.698849	0.818711	4.73856e-12	9.21e-08	0.757027	0.665007	0.861779	2.55805e-05	7.51236e-05
PRKCB	0.661737	0.588922	0.743555	3.87e-12	1.60506e-09	0.747593	0.690252	0.809698	9.03169e-13	1.62e-12	0.755764	0.709908	0.804582	1.81367e-18	3.38e-11	0.793249	0.719393	0.874688	3.39964e-06	7.22462e-05
RASAL1	0.672662	0.590537	0.766208	2.4e-09	7.7792e-11	0.870993	0.817634	0.927834	1.85112e-05	2.74e-05	0.837235	0.793741	0.883112	6.71893e-11	1.82e-12	0.788998	0.701312	0.887648	8.05666e-05	0.000227594
SNAP91	0.673279	0.624612	0.725739	4.95e-25	0	0.696741	0.653829	0.742471	7.93149e-29	0	0.71936	0.685758	0.754608	1.6571e-41	0	0.736378	0.679959	0.797478	5.2982e-14	2.38623e-10
SH2D5	0.673689	0.581338	0.78071	1.51e-07	4.47388e-06	0.812796	0.744168	0.887752	4.11701e-06	2.24e-07	0.795682	0.740243	0.855272	5.54938e-10	5.38e-09	0.829541	0.724082	0.950359	0.00706191	0.00158874
SLC6A17	0.674011	0.602335	0.754217	6.11e-12	4.19664e-14	0.807311	0.751011	0.867831	6.49649e-09	1.04e-06	0.782952	0.738171	0.830448	3.86012e-16	5.05e-13	0.697686	0.586782	0.82955	4.58819e-05	0.001052
OLFM1	0.676001	0.617706	0.739797	1.74e-17	4.82536e-12	0.845687	0.797535	0.896746	2.09911e-08	2.37e-07	0.831584	0.796513	0.8682	4.91572e-17	1.55e-15	0.831139	0.766809	0.900866	6.79819e-06	2.10842e-06
AMPH	0.676495	0.592769	0.772047	6.72e-09	1.22294e-06	0.860921	0.787628	0.941035	0.00097131	0.00574154	0.855889	0.800821	0.914745	4.51442e-06	6.13e-05	0.74127	0.647197	0.849016	1.53395e-05	0.0159809
PPP1R16B	0.676845	0.605112	0.75708	8.57e-12	7.45203e-10	0.839697	0.771783	0.913588	4.90211e-05	0.00103721	0.808173	0.756419	0.863468	2.83642e-10	2.08e-08	0.695948	0.577627	0.838506	0.000137563	0.000157569
GJB6	0.677229	0.604308	0.75895	2.01e-11	7.80341e-09	0.825867	0.764744	0.891874	1.07835e-06	2.48e-09	0.794577	0.747852	0.844222	1.03514e-13	4.26e-14	0.787201	0.709705	0.873159	6.03436e-06	3.56011e-08
HPCAL4	0.677365	0.622925	0.736562	8.04e-20	0	0.771772	0.723332	0.823456	4.75351e-15	0	0.763804	0.726998	0.802474	1.09807e-26	0	0.809026	0.747155	0.876019	1.7802e-07	3.79777e-05
SYT13	0.679271	0.61064	0.755615	1.11e-12	4.65705e-12	0.786184	0.730409	0.846217	1.47924e-10	1.63e-07	0.773432	0.729524	0.819983	6.95077e-18	7.77e-15	0.848021	0.794561	0.905078	6.97913e-07	0.00014415
DPP10	0.679813	0.613783	0.752947	1.33e-13	1.07688e-09	0.790436	0.723937	0.863043	1.56342e-07	0.000113559	0.793322	0.743769	0.846177	1.98519e-12	5.12e-08	0.745315	0.683207	0.81307	3.55744e-11	6.80971e-05
SPOCK1	0.682251	0.62528	0.744413	8.38e-18	2.4758e-14	0.766501	0.708904	0.828777	2.52246e-11	7.1e-06	0.780161	0.737297	0.825517	7.28088e-18	3.24e-11	0.789693	0.723438	0.862016	1.28508e-07	0.000251948
CABP1	0.683661	0.619454	0.754524	4.11e-14	1.14353e-14	0.774703	0.731637	0.820305	2.17716e-18	1.11e-16	0.776535	0.741837	0.812855	2.12659e-27	0	0.787086	0.728809	0.850024	1.06071e-09	3.65252e-07
SLC32A1	0.684224	0.600369	0.77979	1.28e-08	8.02299e-06	0.829382	0.765221	0.898923	5.26806e-06	7.23e-05	0.814298	0.763451	0.868532	4.25133e-10	1.38e-07	0.907762	0.843988	0.976355	0.00921987	0.0229235
FBXL16	0.685386	0.625347	0.751189	6.66e-16	5.49663e-10	0.809421	0.760425	0.861573	3.20641e-11	2.84e-10	0.816329	0.779683	0.854698	4.72343e-18	1.16e-13	0.804331	0.741116	0.872938	1.84977e-07	9.42981e-06
RAB3A	0.687919	0.620425	0.762754	1.25e-12	9.35443e-11	0.77195	0.720843	0.82668	1.30015e-13	2.59e-13	0.792511	0.753373	0.833683	2.269e-19	2.11e-15	0.658082	0.56901	0.761098	1.71001e-08	1.54375e-05
DYNC1I1	0.688585	0.617392	0.767989	2.07e-11	1.08236e-09	0.795626	0.730493	0.866566	1.55029e-07	9.53e-06	0.792914	0.742847	0.846357	3.11199e-12	7.83e-08	0.791578	0.719952	0.870329	1.36514e-06	0.000169772
RTN1	0.690666	0.646505	0.737844	4.87e-28	0	0.736653	0.694978	0.780828	8.14342e-25	1.4e-13	0.770993	0.741319	0.801854	1.43776e-38	0	0.690646	0.63835	0.747227	3.1756e-20	1.9984e-15
JAKMIP1	0.690974	0.613423	0.778329	1.16e-09	9.52828e-09	0.826551	0.759451	0.89958	1.03466e-05	0.000394858	0.81692	0.76528	0.872045	1.28392e-09	6.53e-07	0.881466	0.822375	0.944802	0.000365594	0.00259529
RIMS3	0.691476	0.610047	0.783776	7.88e-09	3.56309e-05	0.82154	0.756054	0.892699	3.51621e-06	8.36e-06	0.804781	0.751608	0.861716	4.74411e-10	6.54e-06	0.827994	0.747599	0.917036	0.00029246	0.00740066
GABRA1	0.697378	0.630902	0.770859	1.77e-12	8.54872e-14	0.803134	0.743354	0.867722	2.7736e-08	2.97e-11	0.787199	0.742745	0.834314	7.15978e-16	0	0.841068	0.77694	0.910488	1.89075e-05	0.000190079
PPP2R2C	0.702461	0.648134	0.761343	8.01e-18	1.04361e-14	0.831758	0.782575	0.884032	3.15025e-09	3.88e-08	0.809455	0.772242	0.848461	1.32554e-18	3.49e-14	0.738467	0.66024	0.825962	1.11542e-07	2.24752e-07
PEX5L	0.70279	0.633507	0.779651	2.73e-11	6.41693e-10	0.863662	0.798612	0.93401	0.000243798	0.000608933	0.814799	0.763664	0.869358	5.88326e-10	7.44e-11	0.777031	0.693377	0.870777	1.41928e-05	0.000398282
GRIN2A	0.703049	0.61336	0.805853	4.19e-07	1.64096e-05	0.826851	0.742154	0.921214	0.000564142	0.0291801	0.804696	0.739237	0.875951	5.18052e-07	1.18e-05	0.787796	0.684321	0.906917	0.000900424	0.0282402
SLC24A2	0.704017	0.63097	0.785521	3.4e-10	1.3046e-09	0.861507	0.784395	0.946199	0.00183385	0.00875546	0.825949	0.769848	0.886139	9.91809e-08	0.000163307	0.750327	0.643793	0.874491	0.000236454	0.00356863
ANKS1B	0.705694	0.638781	0.779616	6.98e-12	2.15918e-11	0.87311	0.810429	0.940639	0.000357043	0.000851262	0.837963	0.788565	0.890455	1.17961e-08	4.85e-08	0.824298	0.742027	0.91569	0.000316062	0.022237
CALB1	0.706339	0.615447	0.810654	7.54e-07	8.91952e-07	0.814801	0.731552	0.907524	0.000195621	1.74e-06	0.818181	0.756223	0.885215	5.89668e-07	7.06e-09	0.890174	0.814241	0.973189	0.0105467	0.0177298
NEGR1	0.710141	0.640393	0.787485	8.62e-11	5.56551e-09	0.68515	0.627454	0.748152	3.61821e-17	0	0.75226	0.706327	0.801181	8.31895e-19	2.41e-14	0.798907	0.726423	0.878624	3.72007e-06	0.00213938
SH3GL2	0.710611	0.663173	0.761442	3.28e-22	0	0.725245	0.681878	0.77137	1.75994e-24	0	0.757444	0.724245	0.792166	5.86387e-34	0	0.750289	0.694379	0.810701	3.56129e-13	1.80916e-11
SV2B	0.716337	0.643	0.798037	1.41e-09	8.27121e-10	0.820029	0.759379	0.885522	4.16817e-07	1.1e-05	0.791696	0.743367	0.843166	3.64136e-13	4.68e-11	0.867671	0.810275	0.929133	4.80464e-05	3.87784e-05
PVALB	0.716405	0.63906	0.803112	1.06e-08	2.88211e-07	0.858126	0.810316	0.908758	1.68546e-07	2.28e-07	0.83833	0.799098	0.879489	5.54384e-13	5.32e-11	0.839115	0.757981	0.928934	0.000722772	0.000273261
SH3GL3	0.718295	0.658378	0.783665	9.67e-14	9.85878e-14	0.800738	0.745432	0.860146	1.15996e-09	3.84e-05	0.792368	0.750568	0.836495	3.87233e-17	1.71e-13	0.805244	0.740433	0.875727	4.20131e-07	9.67505e-06
INA	0.718648	0.670177	0.770625	1.81e-20	0	0.748595	0.708291	0.791193	1.12947e-24	0	0.75965	0.728029	0.792644	8.40951e-37	0	0.739779	0.684148	0.799935	4.14646e-14	1.04783e-09
SYNGR3	0.718966	0.648239	0.797411	4.25e-10	2.9931e-08	0.828849	0.776651	0.884556	1.54775e-08	1.6e-09	0.822668	0.781269	0.866261	1.26523e-13	4.17e-10	0.824797	0.740441	0.918763	0.00046679	0.0439129
GRM3	0.721163	0.651026	0.798857	3.8e-10	1.64391e-08	0.896539	0.830476	0.967858	0.00516591	0.00756703	0.864488	0.816082	0.915764	7.30454e-07	6.11e-05	0.791372	0.717539	0.872802	2.83386e-06	0.000516699
AIFM3	0.721436	0.651962	0.798313	2.62e-10	5.96685e-11	0.856656	0.807429	0.908883	2.99034e-07	2.07e-07	0.837891	0.798806	0.878889	3.96767e-13	2.65e-13	0.83482	0.770521	0.904484	1.01048e-05	4.85066e-05
TPPP	0.72224	0.663511	0.786168	5.49e-14	6.77236e-15	0.912155	0.855837	0.97218	0.0046891	0.00997272	0.869024	0.826634	0.913589	3.75749e-08	7.18e-09	0.797413	0.722679	0.879876	6.52008e-06	1.78901e-05
SEMA4D	0.722304	0.628536	0.830061	4.53e-06	5.07215e-07	0.890568	0.808354	0.981145	0.0190197	0.0067899	0.879201	0.818352	0.944574	0.000434409	1.65e-06	0.718149	0.623148	0.827633	4.80384e-06	3.47035e-07
PHYHIP	0.72323	0.661094	0.791207	1.55e-12	1.06215e-11	0.801474	0.757265	0.848264	2.09662e-14	1.22e-15	0.799417	0.763994	0.836482	3.61846e-22	0	0.817278	0.755339	0.884296	5.22396e-07	3.40707e-07
ASPA	0.724965	0.646033	0.813542	4.54e-08	7.82157e-09	0.857388	0.774546	0.949089	0.00299907	2.44e-05	0.847229	0.78873	0.910068	5.58731e-06	1.24e-06	0.681708	0.592635	0.78417	8.17827e-08	8.57128e-06
NGEF	0.728131	0.661839	0.801064	7.31e-11	4.31144e-08	0.870033	0.814401	0.929466	3.63489e-05	0.000127238	0.853161	0.810982	0.897533	8.30958e-10	1.3e-06	0.872253	0.803209	0.947232	0.00116044	0.00718507
LIPE	0.728564	0.642986	0.825532	6.79e-07	1.037e-05	0.863451	0.785566	0.949059	0.00233477	0.000922243	0.862233	0.808379	0.919674	6.6467e-06	1.57e-06	0.791243	0.692398	0.904199	0.000583711	0.00983832
CAMKV	0.728643	0.664983	0.798398	1.15e-11	5.21792e-08	0.847774	0.797877	0.900792	9.51201e-08	6.06e-07	0.830485	0.790792	0.872171	1.05776e-13	1.33e-09	0.847841	0.789385	0.910626	5.93805e-06	0.000122251
SYN2	0.728986	0.671135	0.791822	6.73e-14	2.06501e-14	0.820833	0.774174	0.870305	3.78705e-11	3.48e-11	0.810021	0.773502	0.848264	3.50145e-19	0	0.79574	0.72779	0.870034	5.24791e-07	7.71224e-06
ADAP1	0.730974	0.658539	0.811376	3.96e-09	7.41175e-09	0.845049	0.787588	0.906704	2.78822e-06	0.000259959	0.836396	0.792815	0.882372	6.01105e-11	6.53e-10	0.708155	0.628715	0.797634	1.31245e-08	4.5955e-05
DDN	0.731545	0.669531	0.799302	4.62e-12	1.7556e-12	0.828811	0.783429	0.876822	6.35414e-11	4.3e-09	0.811011	0.774166	0.84961	1.04609e-18	0	0.742069	0.662814	0.830802	2.26028e-07	2.75578e-07
SNCB	0.733916	0.682901	0.788743	3.89e-17	1.11022e-16	0.832434	0.795752	0.870807	1.50805e-15	1.11e-16	0.821363	0.792368	0.851418	7.17937e-27	0	0.756348	0.673878	0.84891	2.1292e-06	3.21917e-08
PCP4L1	0.734931	0.660412	0.817859	1.64e-08	1.77822e-07	0.854721	0.795509	0.91834	1.82229e-05	1.07e-05	0.842128	0.796358	0.890529	1.67798e-09	2.49e-08	0.855277	0.780993	0.936628	0.000745667	0.0364758
CAMK2B	0.735335	0.668773	0.808522	2.15e-10	1.43083e-06	0.859347	0.807186	0.914878	2.08919e-06	2.36e-05	0.838582	0.797425	0.881863	7.065e-12	1.21e-07	0.824939	0.755823	0.900374	1.62778e-05	0.00264248
GAD2	0.737956	0.655453	0.830843	5.07e-07	5.83693e-07	0.817352	0.74709	0.894221	1.09302e-05	4.37e-05	0.820386	0.766551	0.878002	1.08418e-08	7.3e-08	0.889405	0.837046	0.94504	0.000153094	0.00080694
CPLX2	0.739535	0.69448	0.787512	5.04e-21	0	0.814232	0.781	0.848879	4.20688e-22	0	0.793664	0.766791	0.82148	1.72573e-39	0	0.639054	0.552786	0.738785	1.43308e-09	1.06072e-08
AATK	0.739635	0.676043	0.809209	4.85e-11	2.38471e-09	0.845389	0.785701	0.909612	6.92798e-06	0.00106624	0.82675	0.782494	0.873509	1.21991e-11	2.51e-09	0.720291	0.633126	0.819456	6.1786e-07	7.45994e-06
BIN1	0.742478	0.629884	0.875199	0.000387228	0.0106732	0.733142	0.65356	0.822416	1.1916e-07	4.21e-05	0.864306	0.808667	0.923773	1.74301e-05	8.79e-05	0.607477	0.500656	0.737089	4.38421e-07	0.00414592
NEFH	0.743926	0.663571	0.834012	3.93e-07	6.17621e-05	0.850006	0.781049	0.925052	0.000166742	0.000334867	0.842522	0.790186	0.898326	1.63367e-07	1.9e-05	0.859334	0.789082	0.93584	0.00049428	0.000822856
PACSIN1	0.748452	0.692209	0.809264	3.6e-13	2.82774e-12	0.843658	0.801287	0.888269	1.00199e-10	8.94e-11	0.826673	0.792846	0.861943	4.28504e-19	0	0.859004	0.809553	0.911477	5.06331e-07	7.18504e-06
CAMKK1	0.749202	0.655861	0.855827	2.11e-05	0.00313113	0.877414	0.80897	0.951648	0.00159969	0.000573236	0.879497	0.826598	0.935782	4.96886e-05	0.00272217	0.804357	0.701446	0.922366	0.00182731	0.00231309
PDE1B	0.751248	0.648512	0.870259	0.000137798	0.00600685	0.824352	0.747933	0.908578	9.96106e-05	3.28e-05	0.857153	0.797963	0.920733	2.42054e-05	0.00157105	0.735775	0.618376	0.875462	0.000540929	0.00350459
CPNE6	0.751337	0.68589	0.823028	7.82e-10	9.67666e-10	0.879264	0.832114	0.929086	4.74883e-06	2.79e-07	0.859665	0.821868	0.8992	4.35479e-11	2.76e-10	0.836824	0.760233	0.921131	0.000275377	0.00362112
MAP7D2	0.751512	0.672481	0.839832	4.68e-07	6.38237e-05	0.880466	0.811201	0.955645	0.00232508	0.008517	0.859544	0.80825	0.914094	1.42775e-06	0.000275973	0.869556	0.774162	0.976705	0.0183968	0.0205371
LDB3	0.753781	0.665645	0.853587	8.38e-06	6.03227e-05	0.879722	0.806524	0.959563	0.00383724	0.0334155	0.864037	0.807939	0.92403	1.98254e-05	2.36e-05	0.79312	0.690814	0.910577	0.00100398	0.000998986
GDA	0.754719	0.681838	0.835389	5.6e-08	3.72406e-06	0.833599	0.7763	0.895127	5.46643e-07	6.36e-07	0.831762	0.787269	0.878768	5.12186e-11	2.92e-09	0.881525	0.800096	0.971241	0.0107702	0.0236471
SNAP25	0.75526	0.709451	0.804028	1.47e-18	0	0.848921	0.811252	0.888339	1.5178e-12	7.11e-12	0.837635	0.809035	0.867247	1.5949e-23	0	0.830207	0.77559	0.88867	8.35159e-08	8.13016e-07
SULT4A1	0.764061	0.703876	0.829392	1.29e-10	5.05193e-08	0.853136	0.807602	0.901238	1.38086e-08	1.33e-06	0.846026	0.810317	0.883309	2.97947e-14	2.63e-08	0.831991	0.756117	0.915478	0.000163279	0.000148609
SNCA	0.769689	0.701974	0.843936	2.53e-08	2.84665e-06	0.918374	0.863643	0.976573	0.00660549	0.036791	0.903642	0.862846	0.946367	1.71771e-05	4.26e-05	0.837192	0.764333	0.916996	0.000130633	0.00138708
LGI3	0.771425	0.709991	0.838175	8.84e-10	7.89626e-07	0.867494	0.817567	0.920468	2.59898e-06	0.00027014	0.85479	0.817092	0.894228	9.23855e-12	2.82e-07	0.714849	0.626675	0.81543	5.79986e-07	7.60393e-05
CAMK2A	0.771707	0.718801	0.828507	8.56e-13	4.34485e-08	0.897332	0.856683	0.93991	4.64951e-06	5.76e-05	0.858532	0.82526	0.893145	3.91858e-14	3.21e-11	0.909933	0.849581	0.974573	0.00702771	0.00492554
AK5	0.772513	0.711586	0.838657	7.38e-10	5.28609e-10	0.892082	0.838486	0.949105	0.000303467	7.24e-05	0.869435	0.82888	0.911975	9.43613e-09	1.51e-08	0.8564	0.793386	0.924419	7.02687e-05	1.60119e-05
HPCA	0.78086	0.722309	0.844157	4.97e-10	9.80703e-09	0.889561	0.848073	0.933079	1.56797e-06	2.91e-07	0.875319	0.84253	0.909384	8.12561e-12	2.61e-10	0.704447	0.578732	0.85747	0.000477359	0.0279989
NPTX1	0.781081	0.716542	0.851434	1.96e-08	2.07443e-05	0.910203	0.857932	0.965659	0.00182074	0.0256941	0.880254	0.838863	0.923687	2.09865e-07	0.00020772	0.874746	0.809509	0.94524	0.000714121	0.036544
SERPINI1	0.78181	0.719603	0.849395	5.93e-09	1.54438e-07	0.877611	0.829513	0.928498	5.63469e-06	1.46e-05	0.881887	0.846178	0.919102	2.52111e-09	5.15e-09	0.85444	0.786658	0.928063	0.000191259	0.000943349
NEFM	0.782319	0.725017	0.844149	2.53e-10	1.32061e-09	0.880089	0.834773	0.927866	2.18217e-06	0.000120103	0.86217	0.826745	0.899113	4.26893e-12	2.98e-09	0.838561	0.75753	0.92826	0.000684545	0.00997117
CCK	0.784784	0.732749	0.840514	4.41e-12	7.05691e-12	0.86819	0.83268	0.905214	3.27309e-11	3.77e-11	0.861515	0.83313	0.890866	2.76773e-18	3.44e-15	0.904784	0.852791	0.959947	0.000920568	0.000114935
SPOCK3	0.792448	0.736442	0.852713	4.95e-10	8.0673e-10	0.898885	0.845336	0.955826	0.00066977	0.00128564	0.881729	0.842678	0.922589	5.14918e-08	2.66e-07	0.855015	0.781311	0.935673	0.000660247	0.00369064
SYT1	0.793847	0.740537	0.850995	7.56e-11	1.68593e-07	0.889695	0.84592	0.935735	5.61826e-06	0.00173116	0.865817	0.831168	0.901911	4.70085e-12	5.27e-08	0.892667	0.83392	0.955554	0.00107968	0.0126013
SCN1B	0.818907	0.72995	0.918704	0.000661287	0.00477275	0.920795	0.854263	0.992509	0.0310466	0.0353827	0.919728	0.870087	0.972202	0.00311833	0.0238085	0.806923	0.693178	0.939333	0.00565257	0.000741849
CRYM	0.821145	0.761254	0.885748	3.4e-07	3.85781e-05	0.875206	0.832472	0.920133	1.79983e-07	2.35e-07	0.875782	0.841628	0.911322	6.34918e-11	9.92e-09	0.890944	0.8252	0.961925	0.00315221	0.0222051
SLC17A7	0.82214	0.775814	0.871233	3.63e-11	1.25537e-09	0.879383	0.842677	0.917688	3.45029e-09	6e-09	0.869786	0.840837	0.899731	6.57979e-16	4.33e-15	0.840099	0.710681	0.993085	0.041225	0.0289651
STMN2	0.823907	0.77607	0.874694	2.2e-10	3.67867e-08	0.905024	0.864054	0.947938	2.42175e-05	0.000129233	0.891477	0.860557	0.923508	1.79145e-10	5.08e-07	0.91503	0.865509	0.967386	0.00176008	0.0255481
DLL3	0.827598	0.78211	0.875732	5.36e-11	3.16277e-09	0.855781	0.822195	0.890738	2.45422e-14	1.35e-14	0.854347	0.827294	0.882284	8.92201e-22	0	0.862157	0.815216	0.911801	2.07521e-07	3.48092e-07
GNG3	0.835321	0.781102	0.893303	1.48e-07	1.79e-05	0.900436	0.859976	0.9428	7.78576e-06	1.73e-05	0.900049	0.86934	0.931842	2.75462e-09	2.72e-07	0.926871	0.870386	0.987022	0.0179255	0.0191398
PTGDS	0.841875	0.789142	0.898131	1.83e-07	3.6295e-06	0.903504	0.865682	0.942978	3.30335e-06	0.000158069	0.907207	0.878669	0.936671	2.345e-09	5.37e-08	0.816335	0.748096	0.8908	5.20747e-06	0.00408131
HAPLN2	0.846373	0.789121	0.907778	3.05e-06	1.00142e-05	0.929629	0.886005	0.975401	0.00292375	0.00201519	0.914573	0.882263	0.948067	1.13835e-06	3.32e-07	0.829573	0.759546	0.906056	3.28871e-05	0.0013689
NRGN	0.847137	0.799507	0.897605	1.92e-08	8.96432e-06	0.913529	0.880936	0.947329	1.06611e-06	4.02e-08	0.907096	0.881683	0.933241	1.7496e-11	2.37e-10	0.893451	0.831703	0.959782	0.00204655	0.0188459
OPALIN	0.847249	0.789163	0.90961	4.78e-06	0.000100439	0.932477	0.88065	0.987353	0.0165668	0.0021236	0.90955	0.870843	0.949977	1.93066e-05	2.8e-05	0.874242	0.814282	0.938617	0.000209345	0.000738622
CA12	1.21459	1.11174	1.32696	1.66e-05	0.00553473	1.28487	1.20112	1.37445	3.12013e-13	3.59e-07	1.26668	1.20195	1.3349	1.01901e-18	8.26e-11	1.34003	1.19612	1.50125	4.42944e-07	5.80546e-05
VEGFA	1.2933	1.21748	1.37383	7.15e-17	0	1.28469	1.2339	1.33758	4.41404e-34	0	1.30764	1.26329	1.35355	2.08972e-52	0	1.40446	1.29239	1.52623	1.18804e-15	3.33067e-14
TIMP1	1.31487	1.25169	1.38125	1.22e-27	0	1.19261	1.15334	1.23321	6.18636e-25	0	1.20782	1.17531	1.24122	6.61449e-42	0	1.23267	1.16624	1.3029	1.36053e-13	6.66134e-16
HES1	1.40215	1.20224	1.63529	1.66e-05	0.000397016	1.45514	1.3017	1.62666	4.17383e-11	5.01e-07	1.39652	1.2864	1.51606	1.58627e-15	4.72e-11	1.54003	1.28736	1.84228	2.32814e-06	0.000176662
COL5A1	1.40285	1.31338	1.49842	7.73e-24	0	1.31887	1.25159	1.38976	3.74012e-25	0	1.3646	1.30904	1.42252	1.20966e-48	0	1.28079	1.18465	1.38472	5.08944e-10	0
NES	1.42062	1.2465	1.61907	1.42e-07	1.38849e-05	1.23419	1.1527	1.32143	1.56156e-09	1.27e-09	1.33571	1.24709	1.43062	1.40485e-16	1.89e-15	1.23555	1.08558	1.40624	0.00135723	7.6654e-05
CD44	1.43672	1.3204	1.56328	4.02e-17	9.99201e-15	1.33819	1.26035	1.42083	1.60127e-21	0	1.35139	1.28924	1.41653	4.69075e-36	0	1.33721	1.21988	1.46582	5.57065e-10	6.55233e-09
ANXA2	1.51973	1.40509	1.64373	1.34e-25	0	1.42959	1.35312	1.51039	3.52053e-37	0	1.38255	1.32632	1.44116	8.78547e-53	0	1.42467	1.31019	1.54916	1.22197e-16	8.88178e-16
TOP2A	1.53926	1.40736	1.68352	3.86e-21	0	1.30964	1.23467	1.38915	2.978e-19	2.22e-16	1.33237	1.27304	1.39447	5.10265e-35	0	1.40164	1.28975	1.52324	1.79982e-15	4.10783e-15
COL18A1	1.56095	1.40214	1.73776	4.16e-16	1.11022e-15	1.19625	1.10628	1.29354	7.06811e-06	9.13e-06	1.24997	1.18107	1.32288	1.23022e-14	1.14e-14	1.2964	1.14036	1.47378	7.26634e-05	5.55318e-05
IGF2BP2	1.56874	1.43233	1.71814	2.98e-22	0	1.47868	1.37634	1.58862	1.14156e-26	0	1.50366	1.42413	1.58762	5.36626e-49	0	1.41987	1.27558	1.58049	1.44146e-10	1.46494e-12
TNFRSF12A	1.57458	1.45716	1.70146	1.63e-30	0	1.41989	1.35021	1.49318	1.91395e-42	0	1.42493	1.36929	1.48282	5.13834e-68	0	1.37327	1.27332	1.48106	1.91837e-16	5.92859e-14
LAMB1	1.57602	1.43852	1.72665	1.56e-22	0	1.39842	1.30626	1.49709	5.39447e-22	0	1.42011	1.34891	1.49507	9.88364e-41	0	1.33735	1.23223	1.45145	3.4218e-12	2.79277e-12
UBE2C	1.58067	1.45071	1.72226	1.32e-25	0	1.36742	1.29272	1.44643	9.41501e-28	0	1.37711	1.31826	1.43859	9.38528e-47	0	1.4753	1.35188	1.60998	2.68489e-18	5.55112e-16
S100A2	1.59394	1.40291	1.81097	8.19e-13	6.52767e-11	1.07265	1.00237	1.14786	0.0425048	0.0146386	1.17723	1.1148	1.24316	4.38913e-09	5.05e-09	1.41857	1.23977	1.62315	3.63998e-07	2.31365e-06
SERPINH1	1.6555	1.51938	1.80383	1.11e-30	0	1.51047	1.41838	1.60854	8.58992e-38	0	1.49778	1.42746	1.57156	6.45346e-61	0	1.43326	1.29771	1.58296	1.23674e-12	1.3489e-11
SH3BP2	1.66666	1.35188	2.05474	1.73e-06	7.13004e-05	1.27562	1.15546	1.40828	1.41796e-06	4.69e-06	1.49052	1.34783	1.64833	7.64041e-15	4.18e-11	1.90138	1.38465	2.61094	7.14699e-05	0.00110646
LAMA4	1.7627	1.55839	1.9938	1.91e-19	0	1.29784	1.1886	1.41711	6.19366e-09	2.18e-05	1.38878	1.30041	1.48315	1.23315e-22	0	1.37557	1.21659	1.55531	3.60271e-07	4.40214e-08
EZH2	1.79116	1.57806	2.03304	1.9e-19	1.11022e-16	1.47466	1.33629	1.62735	1.10241e-14	8.98e-10	1.50531	1.40396	1.61398	1.30891e-30	0	1.68662	1.48653	1.91366	4.95025e-16	1.87184e-13
TP53I3	1.81317	1.52393	2.1573	1.93e-11	8.17613e-08	1.39081	1.24645	1.5519	3.63744e-09	4.83e-08	1.40663	1.29966	1.52241	2.80272e-17	1.11e-13	1.36448	1.18613	1.56965	1.3721e-05	0.00119411
FLNA	1.8435	1.65415	2.05453	1.93e-28	0	1.36028	1.26851	1.4587	5.92886e-18	5.74e-14	1.31129	1.24998	1.3756	1.3392e-28	0	1.48502	1.29536	1.70245	1.41115e-08	1.73865e-06
TK1	1.89404	1.68177	2.13309	6.16e-26	0	1.48781	1.37442	1.61055	8.9356e-23	0	1.55602	1.46443	1.65335	2.77938e-46	0	1.4644	1.33835	1.60232	9.88156e-17	0
CENPK	1.9006	1.67446	2.15729	2.92e-23	0	1.70757	1.55553	1.87447	2.42317e-29	0	1.66957	1.55805	1.78907	7.65282e-48	0	1.57851	1.41006	1.76709	2.22844e-15	0
DNAJB11	2.60085	2.12418	3.18449	2.17e-20	0	1.5958	1.38579	1.83763	8.47659e-11	9.67e-10	1.44962	1.33473	1.57441	1.21715e-18	0	1.99185	1.55117	2.55772	6.62609e-08	8.27641e-08
NASP	2.62363	2.12504	3.23922	2.98e-19	1.31006e-14	1.60757	1.40668	1.83715	3.16845e-12	6.98e-07	1.45664	1.33551	1.58876	2.04773e-17	0	2.07737	1.66972	2.58453	5.39008e-11	2.57193e-08
PLOD3	2.7604	2.28383	3.33642	8.58e-26	0	1.86375	1.65304	2.10133	2.68129e-24	0	1.77083	1.6149	1.94182	5.67764e-34	0	2.01851	1.62704	2.50417	1.71406e-10	1.08626e-09
U2AF2	4.12864	2.93189	5.81389	4.7e-16	7.29083e-13	1.29279	1.1899	1.40458	1.2868e-09	1.18e-10	2.20192	1.94516	2.49258	9.90064e-36	0	1.68449	1.29741	2.18706	9.05973e-05	0.0017556

## Sheet: LGG by GCSA
Cancertype	symbol	sur_type	HR_categorical(H/L)	coxp_categorical	logrankp	higher_risk_of_death
LGG	ANXA2	OS	2.03925	0.00240676	0.00211989	Higher expr.
LGG	ATP6V1A	OS	0.518789	0.00468563	0.00502539	Lower expr.
LGG	ATP6V1G2	OS	0.392947	0.000143137	0.000101597	Lower expr.
LGG	ATP8A1	OS	0.547387	0.00898021	0.00894178	Lower expr.
LGG	CABP1	OS	0.378351	6.3231e-05	3.4956e-05	Lower expr.
LGG	CAMK2G	OS	0.487037	0.0041589	0.00357555	Lower expr.
LGG	CAMK4	OS	0.594272	0.0234268	0.0231258	Lower expr.
LGG	CCK	OS	0.602996	0.0312859	0.0318015	Lower expr.
LGG	CD44	OS	1.65889	0.0273941	0.026333	Higher expr.
LGG	CENPK	OS	2.23165	0.000933576	0.00066432	Higher expr.
LGG	CNTNAP2	OS	0.589687	0.0220243	0.0218516	Lower expr.
LGG	COL5A1	OS	2.12786	0.00177403	0.00147324	Higher expr.
LGG	CPLX2	OS	0.498954	0.00299641	0.00296746	Lower expr.
LGG	DLG2	OS	0.5553	0.0114651	0.0115628	Lower expr.
LGG	DLL3	OS	0.447316	0.000456248	0.000352141	Lower expr.
LGG	DNM3	OS	0.459762	0.00100395	0.00085664	Lower expr.
LGG	DOCK3	OS	0.580884	0.0181412	0.01607	Lower expr.
LGG	DPP10	OS	0.644033	0.0495865	0.046689	Lower expr.
LGG	EZH2	OS	1.72728	0.0192702	0.0189693	Higher expr.
LGG	FAM171A1	OS	0.475213	0.001645	0.00118108	Lower expr.
LGG	FBXL16	OS	0.564628	0.0133189	0.0138191	Lower expr.
LGG	FLNA	OS	3.57558	1.49227e-06	3.49514e-07	Higher expr.
LGG	GABARAPL1	OS	0.50062	0.00342084	0.00308966	Lower expr.
LGG	GABRA1	OS	0.560636	0.0134339	0.01287	Lower expr.
LGG	GABRG2	OS	0.456492	0.000872515	0.000780155	Lower expr.
LGG	GNAI1	OS	0.505485	0.00311008	0.00286638	Lower expr.
LGG	GNAO1	OS	0.48632	0.00198108	0.00153926	Lower expr.
LGG	HPCAL4	OS	0.516853	0.00555929	0.00559434	Lower expr.
LGG	HTR2A	OS	0.419976	0.000245582	0.000162056	Lower expr.
LGG	IGF2BP2	OS	2.50692	0.000147629	8.9125e-05	Higher expr.
LGG	INA	OS	0.418031	0.000247006	0.000192726	Lower expr.
LGG	KCNAB1	OS	0.599433	0.0247495	0.0267103	Lower expr.
LGG	LAMA4	OS	1.73315	0.020592	0.0197362	Higher expr.
LGG	LAMB1	OS	1.64862	0.0340668	0.0336101	Higher expr.
LGG	MAPK10	OS	0.46922	0.00149876	0.00126024	Lower expr.
LGG	MOAP1	OS	0.504768	0.00327395	0.00299977	Lower expr.
LGG	NAPB	OS	0.618513	0.040551	0.0418941	Lower expr.
LGG	NEFM	OS	0.629306	0.0418667	0.0390577	Lower expr.
LGG	NEGR1	OS	0.625109	0.0375432	0.0388889	Lower expr.
LGG	NGEF	OS	0.469585	0.00171194	0.00134316	Lower expr.
LGG	NRGN	OS	0.614981	0.0353989	0.0348233	Lower expr.
LGG	NRIP2	OS	0.519581	0.00912462	0.00807196	Lower expr.
LGG	NRSN1	OS	0.380906	7.1297e-05	4.6607e-05	Lower expr.
LGG	OLFM1	OS	0.468877	0.00145628	0.0012796	Lower expr.
LGG	OMG	OS	0.384499	0.000141465	8.2607e-05	Lower expr.
LGG	PDE1A	OS	0.600207	0.0268311	0.0279396	Lower expr.
LGG	PDE1B	OS	0.522387	0.0060544	0.00587364	Lower expr.
LGG	PLCL1	OS	0.567492	0.014113	0.014447	Lower expr.
LGG	PLEKHB1	OS	0.54562	0.0113342	0.0103877	Lower expr.
LGG	PLOD3	OS	2.29767	0.000578705	0.000435987	Higher expr.
LGG	PPM1H	OS	0.618263	0.0353427	0.0324991	Lower expr.
LGG	PPP1R16B	OS	0.629136	0.0447293	0.0472513	Lower expr.
LGG	PPP3CB	OS	0.383405	7.0806e-05	4.2094e-05	Lower expr.
LGG	PPP4R4	OS	0.368379	5.3334e-05	2.9318e-05	Lower expr.
LGG	PTGDS	OS	0.537238	0.01208	0.0112959	Lower expr.
LGG	PVALB	OS	0.593373	0.0248553	0.0238154	Lower expr.
LGG	RAB3A	OS	0.525177	0.00507552	0.0050042	Lower expr.
LGG	RAPGEF4	OS	0.544252	0.0107759	0.00997899	Lower expr.
LGG	RASGRF1	OS	0.477195	0.00149623	0.00111406	Lower expr.
LGG	REPS2	OS	0.483462	0.00191076	0.00169747	Lower expr.
LGG	RGS7	OS	0.493559	0.00313442	0.00320991	Lower expr.
LGG	RTN1	OS	0.419007	0.000523395	0.000360799	Lower expr.
LGG	RTN3	OS	0.430323	0.000366819	0.000254027	Lower expr.
LGG	S100A2	OS	1.9429	0.00402052	0.00382379	Higher expr.
LGG	SCN1B	OS	0.600948	0.0358285	0.037136	Lower expr.
LGG	SCN2A	OS	0.563312	0.0122196	0.0137219	Lower expr.
LGG	SCN2B	OS	0.628058	0.0411934	0.04492	Lower expr.
LGG	SERPINH1	OS	2.66309	9.3917e-05	5.1884e-05	Higher expr.
LGG	SERPINI1	OS	0.597257	0.0236628	0.0242324	Lower expr.
LGG	SH3BGRL2	OS	0.473466	0.00174054	0.00154453	Lower expr.
LGG	SH3GL2	OS	0.515329	0.00408826	0.00395276	Lower expr.
LGG	SH3GL3	OS	0.580684	0.0218653	0.0209945	Lower expr.
LGG	SHANK1	OS	0.543008	0.00840484	0.00758139	Lower expr.
LGG	SLC6A1	OS	0.495069	0.00324452	0.00300734	Lower expr.
LGG	SLITRK1	OS	0.493607	0.00217645	0.0022249	Lower expr.
LGG	SNAP25	OS	0.524074	0.00571551	0.00583999	Lower expr.
LGG	SNAP91	OS	0.419986	0.000240284	0.000193489	Lower expr.
LGG	SNCB	OS	0.468927	0.00111427	0.000875918	Lower expr.
LGG	SPOCK1	OS	0.505212	0.00328327	0.00268314	Lower expr.
LGG	STMN2	OS	0.489139	0.00225508	0.00230914	Lower expr.
LGG	STXBP1	OS	0.53434	0.00659878	0.00662068	Lower expr.
LGG	STXBP6	OS	0.430073	0.000298045	0.000190609	Lower expr.
LGG	SULT4A1	OS	0.583903	0.0231864	0.0233732	Lower expr.
LGG	SVOP	OS	0.437933	0.000590383	0.000498005	Lower expr.
LGG	SYT13	OS	0.541459	0.00781983	0.00841171	Lower expr.
LGG	SYT4	OS	0.497902	0.00290152	0.00267876	Lower expr.
LGG	TIMP1	OS	3.20864	6.57306e-06	1.99896e-06	Higher expr.
LGG	TK1	OS	2.83447	7.609e-05	3.4039e-05	Higher expr.
LGG	TNFRSF12A	OS	2.66922	7.4995e-05	4.3639e-05	Higher expr.
LGG	TOP2A	OS	3.13482	5.0536e-05	1.8461e-05	Higher expr.
LGG	U2AF2	OS	1.74166	0.0177222	0.0174552	Higher expr.
LGG	UBE2C	OS	2.54602	0.000425316	0.000252446	Higher expr.
LGG	VAMP2	OS	0.396062	0.000150728	9.9335e-05	Lower expr.
LGG	VEGFA	OS	1.91047	0.00431128	0.00391287	Higher expr.
LGG	VSTM2A	OS	0.383057	6.2229e-05	3.3704e-05	Lower expr.
LGG	WASF1	OS	0.564837	0.0119305	0.0117728	Lower expr.
LGG	ZNF365	OS	0.586799	0.0200525	0.0209292	Lower expr.

## Sheet: Other cancer types by GCSA
Cancertype	symbol	sur_type	HR_categorical(H/L)	coxp_categorical	logrankp	higher_risk_of_death
ACC	AATK	OS	3.765	0.00332532	0.00170796	Higher expr.
STAD	AATK	OS	0.485221	0.00130068	0.00102096	Lower expr.
ACC	ADAP1	OS	0.324458	0.0122391	0.00847645	Lower expr.
HNSC	ADAP1	OS	1.80439	0.000351185	0.000290442	Higher expr.
MESO	ADAP1	OS	3.41519	0.0396031	0.0291131	Higher expr.
SKCM	ADAP1	OS	0.713861	0.037642	0.0367489	Lower expr.
UCEC	ADAP1	OS	3.56162	0.0493232	0.0357595	Higher expr.
KIRC	AIFM3	OS	1.66416	0.00147371	0.00130542	Higher expr.
LUAD	AIFM3	OS	0.694532	0.0467568	0.045571	Lower expr.
LUSC	AIFM3	OS	0.642163	0.0124187	0.0117206	Lower expr.
PAAD	AIFM3	OS	0.379588	0.0113383	0.0086341	Lower expr.
STAD	AK5	OS	1.58568	0.0319193	0.0303982	Higher expr.
ACC	ANK3	OS	0.273413	0.00599922	0.00333596	Lower expr.
BLCA	ANK3	OS	1.79923	0.0282135	0.0260033	Higher expr.
COAD	ANK3	OS	0.45735	0.00565618	0.00454449	Lower expr.
HNSC	ANK3	OS	0.67091	0.0133423	0.0128055	Lower expr.
KIRC	ANK3	OS	0.403783	4.6219e-08	1.61442e-08	Lower expr.
LAML	ANK3	OS	1.49663	0.0441944	0.0419108	Higher expr.
ACC	ANKS1B	OS	0.342803	0.016567	0.0120742	Lower expr.
HNSC	ANKS1B	OS	0.725415	0.0489082	0.0479115	Lower expr.
KIRP	ANKS1B	OS	2.64622	0.0370822	0.0302628	Higher expr.
STAD	ANKS1B	OS	1.54929	0.0440318	0.0423952	Higher expr.
KIRC	ANXA2	OS	2.04901	1.1029e-05	7.13474e-06	Higher expr.
KIRP	ANXA2	OS	2.50094	0.0315489	0.0261131	Higher expr.
LGG	ANXA2	OS	2.03925	0.00240676	0.00211989	Higher expr.
LIHC	ANXA2	OS	1.75695	0.0206206	0.0190319	Higher expr.
LUAD	ANXA2	OS	1.55331	0.0173657	0.0164907	Higher expr.
UVM	ANXA2	OS	16.1651	0.00845563	0.000400479	Higher expr.
KIRC	ASPA	OS	0.674442	0.0123757	0.0118148	Lower expr.
LIHC	ASPA	OS	0.30877	1.1117e-05	3.79002e-06	Lower expr.
KIRC	ATL1	OS	0.69877	0.0236505	0.0228711	Lower expr.
KIRC	ATP2B2	OS	0.686318	0.016685	0.0160423	Lower expr.
BRCA	ATP6V1A	OS	1.55735	0.0166405	0.0158122	Higher expr.
KIRC	ATP6V1A	OS	0.508285	2.5585e-05	1.8003e-05	Lower expr.
LAML	ATP6V1A	OS	1.528	0.0353778	0.0329111	Higher expr.
LGG	ATP6V1A	OS	0.518789	0.00468563	0.00502539	Lower expr.
BRCA	ATP6V1E1	OS	1.43504	0.0484828	0.0473603	Higher expr.
LIHC	ATP6V1E1	OS	1.75039	0.0227136	0.0210501	Higher expr.
READ	ATP6V1E1	OS	3.54331	0.0293528	0.0206861	Higher expr.
LGG	ATP6V1G2	OS	0.392947	0.000143137	0.000101597	Lower expr.
ACC	ATP8A1	OS	0.203318	0.00146842	0.000425503	Lower expr.
COAD	ATP8A1	OS	0.565463	0.0376143	0.0351099	Lower expr.
KIRC	ATP8A1	OS	0.676139	0.0136926	0.0130812	Lower expr.
LGG	ATP8A1	OS	0.547387	0.00898021	0.00894178	Lower expr.
LUAD	ATP8A1	OS	0.661388	0.0248279	0.0238472	Lower expr.
SKCM	ATP8A1	OS	0.723987	0.0473469	0.0464329	Lower expr.
KIRP	BIN1	OS	0.360809	0.0287023	0.0224419	Lower expr.
THCA	BIN1	OS	3.44373	0.0381497	0.0277035	Higher expr.
UCS	CA12	OS	2.43112	0.0109752	0.00890129	Higher expr.
UVM	CA12	OS	17.1337	0.00720533	0.000261808	Higher expr.
KIRC	CABP1	OS	0.696206	0.0213481	0.0207067	Lower expr.
KIRP	CABP1	OS	0.276532	0.00988526	0.0057893	Lower expr.
LAML	CABP1	OS	1.56955	0.0313045	0.0297428	Higher expr.
LGG	CABP1	OS	0.378351	6.3231e-05	3.4956e-05	Lower expr.
UCEC	CALB1	OS	3.21106	0.0468872	0.0359113	Higher expr.
UCS	CALB1	OS	2.80392	0.00479257	0.00343089	Higher expr.
HNSC	CAMK2A	OS	1.4835	0.0159031	0.0152071	Higher expr.
KIRC	CAMK2A	OS	1.44012	0.0209176	0.0202738	Higher expr.
OV	CAMK2A	OS	1.37071	0.0402198	0.0392967	Higher expr.
KIRC	CAMK2B	OS	1.4158	0.0266103	0.0258723	Higher expr.
KIRP	CAMK2B	OS	0.171629	0.00436522	0.00129506	Lower expr.
ACC	CAMK2G	OS	2.36863	0.0454612	0.0393133	Higher expr.
LGG	CAMK2G	OS	0.487037	0.0041589	0.00357555	Lower expr.
SARC	CAMK2G	OS	0.481808	0.0176169	0.0151409	Lower expr.
BRCA	CAMK4	OS	0.668075	0.0315402	0.0301884	Lower expr.
LGG	CAMK4	OS	0.594272	0.0234268	0.0231258	Lower expr.
SKCM	CAMK4	OS	0.671321	0.0136265	0.0130187	Lower expr.
ACC	CAMKK1	OS	0.367699	0.0220697	0.0175394	Lower expr.
BRCA	CAMKV	OS	0.680652	0.0374441	0.0363831	Lower expr.
HNSC	CAMKV	OS	0.679596	0.0181957	0.0175096	Lower expr.
LGG	CCK	OS	0.602996	0.0312859	0.0318015	Lower expr.
LUAD	CCK	OS	1.49746	0.0269284	0.0258972	Higher expr.
KIRC	CD44	OS	1.7686	0.000406394	0.000339298	Higher expr.
KIRP	CD44	OS	2.67371	0.0264785	0.0209844	Higher expr.
LAML	CD44	OS	0.579547	0.00653991	0.00563736	Lower expr.
LGG	CD44	OS	1.65889	0.0273941	0.026333	Higher expr.
OV	CD44	OS	0.723642	0.036696	0.035669	Lower expr.
UVM	CD44	OS	0.181028	0.0309544	0.0152744	Lower expr.
ACC	CENPK	OS	5.37346	0.000795229	0.000172925	Higher expr.
KIRC	CENPK	OS	1.71584	0.000691837	0.000597923	Higher expr.
LGG	CENPK	OS	2.23165	0.000933576	0.00066432	Higher expr.
LUAD	CENPK	OS	1.6143	0.00963642	0.00895782	Higher expr.
LUSC	CENPK	OS	0.644039	0.00978826	0.00923845	Lower expr.
LGG	CNTNAP2	OS	0.589687	0.0220243	0.0218516	Lower expr.
LIHC	COL18A1	OS	0.602672	0.0391469	0.0371624	Lower expr.
LUSC	COL18A1	OS	1.4415	0.0315261	0.0306211	Higher expr.
STAD	COL18A1	OS	1.53765	0.0489483	0.0472851	Higher expr.
UVM	COL18A1	OS	12.3374	0.017337	0.00234232	Higher expr.
ACC	COL5A1	OS	2.46519	0.0366177	0.0308589	Higher expr.
CESC	COL5A1	OS	1.8525	0.0374407	0.0345857	Higher expr.
KIRC	COL5A1	OS	1.75684	0.000392478	0.000330452	Higher expr.
LGG	COL5A1	OS	2.12786	0.00177403	0.00147324	Higher expr.
KIRC	CPLX2	OS	1.62036	0.00208033	0.00189095	Higher expr.
LGG	CPLX2	OS	0.498954	0.00299641	0.00296746	Lower expr.
KIRC	CPNE6	OS	0.68026	0.0139731	0.0133854	Lower expr.
LAML	CPNE6	OS	0.613984	0.0143677	0.0130858	Lower expr.
SARC	CPNE6	OS	0.526046	0.0372552	0.0335651	Lower expr.
ACC	CRYM	OS	0.375666	0.0280312	0.0222925	Lower expr.
KIRC	CRYM	OS	0.656747	0.00756998	0.00715914	Lower expr.
LUAD	CRYM	OS	0.665307	0.0265823	0.0255436	Lower expr.
SKCM	CRYM	OS	1.54534	0.00759579	0.00714542	Higher expr.
THCA	CRYM	OS	6.28413	0.0161932	0.00586794	Higher expr.
ACC	DDN	OS	8.81168	8.2783e-05	2.91168e-06	Higher expr.
ESCA	DDN	OS	1.79034	0.0399546	0.0375635	Higher expr.
KIRC	DDN	OS	1.76801	0.000346894	0.000288108	Higher expr.
SKCM	DDN	OS	1.74769	0.00062779	0.000534935	Higher expr.
ACC	DLG2	OS	0.256798	0.00391689	0.00191553	Lower expr.
COAD	DLG2	OS	1.7763	0.0360317	0.0338456	Higher expr.
KIRC	DLG2	OS	0.635327	0.00425371	0.00394407	Lower expr.
LGG	DLG2	OS	0.5553	0.0114651	0.0115628	Lower expr.
LUSC	DLG2	OS	1.60933	0.00532284	0.00491673	Higher expr.
UCEC	DLG2	OS	0.230332	0.0233277	0.0134055	Lower expr.
ACC	DLL3	OS	3.53744	0.00710406	0.00408145	Higher expr.
KIRC	DLL3	OS	1.39738	0.0320383	0.031272	Higher expr.
LGG	DLL3	OS	0.447316	0.000456248	0.000352141	Lower expr.
UVM	DLL3	OS	0.0800707	0.0166921	0.00210017	Lower expr.
ACC	DNAJB11	OS	2.77148	0.0190692	0.0146988	Higher expr.
KIRC	DNAJB11	OS	2.09832	6.5195e-06	3.97965e-06	Higher expr.
LAML	DNAJB11	OS	0.676744	0.049929	0.0482547	Lower expr.
LGG	DNM3	OS	0.459762	0.00100395	0.00085664	Lower expr.
UVM	DNM3	OS	5.13655	0.0387403	0.0212904	Higher expr.
ACC	DOCK3	OS	0.25789	0.00265319	0.00127418	Lower expr.
ESCA	DOCK3	OS	0.54638	0.0345468	0.0318967	Lower expr.
KIRC	DOCK3	OS	2.11959	3.37096e-06	2.00475e-06	Higher expr.
LGG	DOCK3	OS	0.580884	0.0181412	0.01607	Lower expr.
ACC	DPP10	OS	3.07223	0.011995	0.00820322	Higher expr.
LGG	DPP10	OS	0.644033	0.0495865	0.046689	Lower expr.
MESO	DPP10	OS	0.323287	0.0413388	0.0321199	Lower expr.
STAD	DPP10	OS	1.72234	0.0149243	0.0137114	Higher expr.
STAD	DYNC1I1	OS	1.68145	0.0173504	0.0161317	Higher expr.
THCA	DYNC1I1	OS	3.67553	0.0308527	0.0213967	Higher expr.
UVM	DYNC1I1	OS	5.03099	0.0421076	0.0243586	Higher expr.
UCEC	ENTPD3	OS	0.240498	0.0275667	0.016762	Lower expr.
ACC	EZH2	OS	4.44019	0.00154816	0.000550578	Higher expr.
KIRC	EZH2	OS	1.9554	3.0428e-05	2.1566e-05	Higher expr.
KIRP	EZH2	OS	2.4571	0.0271891	0.022899	Higher expr.
LGG	EZH2	OS	1.72728	0.0192702	0.0189693	Higher expr.
LIHC	EZH2	OS	2.12333	0.00234129	0.0018633	Higher expr.
LUSC	EZH2	OS	0.70276	0.0391612	0.0382199	Lower expr.
MESO	EZH2	OS	5.91822	0.00540154	0.00207793	Higher expr.
UCEC	EZH2	OS	3.93667	0.0156883	0.0100259	Higher expr.
ACC	FAM171A1	OS	2.49284	0.0366543	0.031318	Higher expr.
KIRP	FAM171A1	OS	0.205845	0.00150616	0.000444982	Lower expr.
LGG	FAM171A1	OS	0.475213	0.001645	0.00118108	Lower expr.
MESO	FAM171A1	OS	0.277856	0.0376896	0.0283767	Lower expr.
BLCA	FAM171B	OS	2.40267	0.00241914	0.00176257	Higher expr.
KIRP	FAM171B	OS	3.65526	0.00927181	0.00532976	Higher expr.
THCA	FAM171B	OS	3.25319	0.0464635	0.0350732	Higher expr.
KIRC	FBXL16	OS	0.57071	0.000459781	0.000388059	Lower expr.
LGG	FBXL16	OS	0.564628	0.0133189	0.0138191	Lower expr.
MESO	FBXL16	OS	0.28232	0.0255913	0.0177976	Lower expr.
SKCM	FBXL16	OS	0.607782	0.00230246	0.00207257	Lower expr.
UCS	FBXL16	OS	2.42297	0.0160243	0.013173	Higher expr.
KIRP	FLNA	OS	4.22329	0.00425142	0.00198717	Higher expr.
LGG	FLNA	OS	3.57558	1.49227e-06	3.49514e-07	Higher expr.
SARC	FLNA	OS	0.527595	0.0359997	0.0327381	Lower expr.
HNSC	GABARAPL1	OS	1.6522	0.00231877	0.00209409	Higher expr.
LGG	GABARAPL1	OS	0.50062	0.00342084	0.00308966	Lower expr.
LIHC	GABARAPL1	OS	0.533403	0.00991416	0.00880275	Lower expr.
LGG	GABRA1	OS	0.560636	0.0134339	0.01287	Lower expr.
ESCA	GABRG2	OS	1.9129	0.0245111	0.0223699	Higher expr.
KIRP	GABRG2	OS	2.96202	0.00879103	0.00598639	Higher expr.
LAML	GABRG2	OS	3.2859	0.0221205	0.0160477	Higher expr.
LGG	GABRG2	OS	0.456492	0.000872515	0.000780155	Lower expr.
HNSC	GAD2	OS	0.567113	0.0208908	0.0192203	Lower expr.
MESO	GAD2	OS	0.103161	0.0295442	0.00814004	Lower expr.
UVM	GAD2	OS	5.16946	0.0394258	0.0223346	Higher expr.
KIRC	GDA	OS	0.495859	1.2677e-05	8.52885e-06	Lower expr.
ACC	GJB6	OS	2.64615	0.0176661	0.0136794	Higher expr.
KIRC	GJB6	OS	1.9366	4.115e-05	2.9844e-05	Higher expr.
LUAD	GJB6	OS	1.68667	0.00456949	0.0041426	Higher expr.
CESC	GNAI1	OS	1.82859	0.0474858	0.0442635	Higher expr.
LGG	GNAI1	OS	0.505485	0.00311008	0.00286638	Lower expr.
READ	GNAI1	OS	3.71636	0.0459617	0.0413189	Higher expr.
CESC	GNAO1	OS	0.553003	0.0451656	0.0421433	Lower expr.
KIRP	GNAO1	OS	3.11063	0.0162978	0.0116779	Higher expr.
LGG	GNAO1	OS	0.48632	0.00198108	0.00153926	Lower expr.
BRCA	GNG3	OS	0.662092	0.025983	0.0247697	Lower expr.
CESC	GNG3	OS	0.400501	0.0038287	0.00287336	Lower expr.
ESCA	GNG3	OS	1.81903	0.0376366	0.0348649	Higher expr.
KIRC	GNG3	OS	1.99506	2.1671e-05	1.5e-05	Higher expr.
CESC	GOT1	OS	0.534402	0.0369781	0.0342614	Lower expr.
KIRC	GOT1	OS	0.6225	0.00270284	0.00246882	Lower expr.
ACC	GRIN2A	OS	0.413601	0.0409176	0.034967	Lower expr.
STAD	GRIN2A	OS	1.77329	0.00917858	0.00824346	Higher expr.
THCA	GRIN2A	OS	4.84976	0.0388785	0.0222953	Higher expr.
CESC	GRM3	OS	2.01579	0.0185554	0.0163671	Higher expr.
KIRC	GRM3	OS	0.712851	0.0303361	0.0295875	Lower expr.
LUSC	GRM3	OS	1.58837	0.00653945	0.00608906	Higher expr.
STAD	GRM3	OS	1.75548	0.0102222	0.00923341	Higher expr.
KICH	HAPLN2	OS	0.119608	0.0472019	0.0175298	Lower expr.
KIRP	HAPLN2	OS	2.75631	0.0177878	0.013573	Higher expr.
HNSC	HDAC11	OS	0.659276	0.0108333	0.010257	Lower expr.
KIRP	HDAC11	OS	0.33324	0.0277893	0.0208884	Lower expr.
LAML	HDAC11	OS	1.7193	0.00647455	0.00592849	Higher expr.
LIHC	HDAC11	OS	2.24845	0.00096659	0.000713975	Higher expr.
SKCM	HDAC11	OS	1.47378	0.0167548	0.016069	Higher expr.
UVM	HDAC11	OS	0.138113	0.0126016	0.00361533	Lower expr.
BLCA	HES1	OS	0.563181	0.0379406	0.035435	Lower expr.
KICH	HES1	OS	0.116382	0.0443567	0.0155705	Lower expr.
CESC	HPCA	OS	0.461761	0.0110848	0.00924563	Lower expr.
COAD	HPCA	OS	1.90755	0.020465	0.0185742	Higher expr.
KIRP	HPCA	OS	0.268762	0.00864095	0.00492995	Lower expr.
PAAD	HPCA	OS	0.431922	0.0227895	0.0195182	Lower expr.
BLCA	HPCAL4	OS	2.03331	0.00921417	0.0079037	Higher expr.
LGG	HPCAL4	OS	0.516853	0.00555929	0.00559434	Lower expr.
LIHC	HPCAL4	OS	0.531526	0.010047	0.00896539	Lower expr.
SARC	HPCAL4	OS	1.99504	0.0254229	0.0231417	Higher expr.
UCEC	HPCAL4	OS	4.18865	0.0266717	0.0160009	Higher expr.
UVM	HPCAL4	OS	9.42398	0.0337452	0.00970549	Higher expr.
KIRP	HSPA12A	OS	2.80713	0.0154328	0.0114408	Higher expr.
LUAD	HSPA12A	OS	1.54203	0.0180308	0.017133	Higher expr.
UVM	HSPA12A	OS	0.200736	0.0426494	0.0245346	Lower expr.
COAD	HTR2A	OS	1.73481	0.0439602	0.041487	Higher expr.
LGG	HTR2A	OS	0.419976	0.000245582	0.000162056	Lower expr.
MESO	HTR2A	OS	0.266011	0.0309279	0.0224877	Lower expr.
STAD	HTR2A	OS	1.63338	0.0256442	0.0241099	Higher expr.
BLCA	IGF2BP2	OS	1.92823	0.0142342	0.0126629	Higher expr.
HNSC	IGF2BP2	OS	1.59907	0.00385013	0.0035406	Higher expr.
KIRC	IGF2BP2	OS	1.95645	2.8222e-05	2.0088e-05	Higher expr.
LGG	IGF2BP2	OS	2.50692	0.000147629	8.9125e-05	Higher expr.
LIHC	IGF2BP2	OS	2.23506	0.00142622	0.00107613	Higher expr.
MESO	IGF2BP2	OS	4.17997	0.0167473	0.00993532	Higher expr.
UVM	IGF2BP2	OS	0.208945	0.0301388	0.0182782	Lower expr.
HNSC	INA	OS	0.685731	0.0202967	0.0195447	Lower expr.
KIRP	INA	OS	2.3553	0.0390809	0.0336587	Higher expr.
LAML	INA	OS	0.508129	0.000971537	0.000780206	Lower expr.
LGG	INA	OS	0.418031	0.000247006	0.000192726	Lower expr.
KIRC	JAKMIP1	OS	1.39015	0.036136	0.0353755	Higher expr.
KIRP	JAKMIP1	OS	4.02354	0.00547088	0.00273037	Higher expr.
SKCM	JAKMIP1	OS	0.622171	0.00380429	0.00349381	Lower expr.
STAD	JAKMIP1	OS	0.501757	0.00165895	0.00136558	Lower expr.
UVM	JAKMIP1	OS	12.9427	0.0154766	0.00184036	Higher expr.
KIRC	KCNAB1	OS	0.52762	7.6273e-05	5.737e-05	Lower expr.
LGG	KCNAB1	OS	0.599433	0.0247495	0.0267103	Lower expr.
LUAD	KCNAB1	OS	0.629762	0.0110898	0.010415	Lower expr.
KIRC	KCNJ3	OS	0.495768	1.5538e-05	1.0335e-05	Lower expr.
LAML	KCNJ3	OS	1.57051	0.0472529	0.0478268	Higher expr.
LAML	KIAA0513	OS	1.53176	0.0326363	0.0309294	Higher expr.
PAAD	KIAA0513	OS	0.411049	0.0178334	0.0151282	Lower expr.
UCEC	KIAA0513	OS	4.55802	0.0460663	0.0285315	Higher expr.
UVM	KIAA0513	OS	15.6811	0.00983155	0.000714693	Higher expr.
ACC	LAMA4	OS	2.31342	0.0455479	0.0397461	Higher expr.
LGG	LAMA4	OS	1.73315	0.020592	0.0197362	Higher expr.
MESO	LAMA4	OS	0.261114	0.0258537	0.0172664	Lower expr.
UVM	LAMA4	OS	0.0811019	0.0172273	0.00224998	Lower expr.
CESC	LAMB1	OS	2.22552	0.0106904	0.00877736	Higher expr.
KIRC	LAMB1	OS	1.49457	0.0101911	0.0096997	Higher expr.
LGG	LAMB1	OS	1.64862	0.0340668	0.0336101	Higher expr.
SARC	LAMB1	OS	2.49478	0.00426394	0.00315573	Higher expr.
STAD	LAMB1	OS	1.55312	0.0407522	0.0390739	Higher expr.
STAD	LDB3	OS	1.54721	0.0457837	0.0441479	Higher expr.
BLCA	LGI3	OS	1.77067	0.0303928	0.0283005	Higher expr.
KIRP	LGI3	OS	0.398765	0.0306386	0.0252059	Lower expr.
KIRC	LIPE	OS	0.708457	0.0283506	0.0275669	Lower expr.
KIRC	MAP2K4	OS	0.70439	0.0251512	0.0243773	Lower expr.
MESO	MAP2K4	OS	0.306019	0.0381722	0.0293122	Lower expr.
ESCA	MAP7D2	OS	1.79442	0.0425176	0.0398115	Higher expr.
UCEC	MAP7D2	OS	3.05127	0.0440009	0.0345898	Higher expr.
KIRP	MAPK10	OS	0.348079	0.0253102	0.0195526	Lower expr.
LGG	MAPK10	OS	0.46922	0.00149876	0.00126024	Lower expr.
SKCM	MAPK10	OS	1.40242	0.0372266	0.0363743	Higher expr.
UVM	MAPK10	OS	5.80107	0.0269813	0.0125427	Higher expr.
KIRC	MOAP1	OS	0.46767	4.11975e-06	2.38837e-06	Lower expr.
LGG	MOAP1	OS	0.504768	0.00327395	0.00299977	Lower expr.
LUAD	MOAP1	OS	0.677595	0.0332208	0.0320514	Lower expr.
ACC	MYRIP	OS	0.302093	0.00617837	0.00389555	Lower expr.
HNSC	MYRIP	OS	0.727671	0.0492153	0.0481235	Lower expr.
KIRC	MYRIP	OS	0.622406	0.00281237	0.00255877	Lower expr.
KIRC	NAPB	OS	1.64198	0.00182391	0.001638	Higher expr.
LGG	NAPB	OS	0.618513	0.040551	0.0418941	Lower expr.
ACC	NASP	OS	3.50125	0.00522724	0.00297562	Higher expr.
KIRC	NASP	OS	1.73771	0.000508366	0.00043198	Higher expr.
MESO	NASP	OS	3.11944	0.0436795	0.0339076	Higher expr.
UVM	NASP	OS	5.6045	0.0303355	0.0150676	Higher expr.
BRCA	NEFH	OS	0.610825	0.00788256	0.0072396	Lower expr.
KIRP	NEFH	OS	2.32286	0.0478089	0.0416165	Higher expr.
UCEC	NEFH	OS	3.82425	0.0378168	0.0253905	Higher expr.
LGG	NEFM	OS	0.629306	0.0418667	0.0390577	Lower expr.
BLCA	NEGR1	OS	1.97016	0.0133656	0.0116738	Higher expr.
LGG	NEGR1	OS	0.625109	0.0375432	0.0388889	Lower expr.
SKCM	NEGR1	OS	0.690312	0.0237392	0.0229502	Lower expr.
UVM	NEGR1	OS	5.13976	0.0386853	0.0212537	Higher expr.
KIRC	NES	OS	0.695287	0.0216672	0.0209983	Lower expr.
ESCA	NGEF	OS	0.44487	0.00910039	0.00767938	Lower expr.
LGG	NGEF	OS	0.469585	0.00171194	0.00134316	Lower expr.
ACC	NPTX1	OS	3.07773	0.0116755	0.00790757	Higher expr.
BLCA	NPTX1	OS	1.80161	0.0268457	0.0246599	Higher expr.
KIRC	NPTX1	OS	1.52325	0.00757061	0.00716542	Higher expr.
KIRP	NPTX1	OS	3.10758	0.0109129	0.0074037	Higher expr.
SARC	NPTX1	OS	2.17291	0.0184226	0.0159924	Higher expr.
THCA	NPTX1	OS	12.0559	0.0165297	0.00221484	Higher expr.
UVM	NPTX1	OS	12.5992	0.0164031	0.00204963	Higher expr.
ACC	NRGN	OS	2.57892	0.0273822	0.0221045	Higher expr.
HNSC	NRGN	OS	1.44582	0.0223363	0.0216772	Higher expr.
LAML	NRGN	OS	1.82301	0.00295785	0.00252844	Higher expr.
LGG	NRGN	OS	0.614981	0.0353989	0.0348233	Lower expr.
LUSC	NRGN	OS	1.45654	0.0282043	0.0273068	Higher expr.
LGG	NRIP2	OS	0.519581	0.00912462	0.00807196	Lower expr.
LGG	NRSN1	OS	0.380906	7.1297e-05	4.6607e-05	Lower expr.
STAD	NRSN1	OS	1.72858	0.0131378	0.0120201	Higher expr.
ACC	NRXN3	OS	0.360211	0.0222661	0.017101	Lower expr.
KIRC	NRXN3	OS	0.698902	0.0232242	0.0224732	Lower expr.
OV	NRXN3	OS	1.42563	0.0230621	0.0226397	Higher expr.
UVM	NSF	OS	6.45422	0.0187975	0.00704623	Higher expr.
CESC	OLFM1	OS	0.444883	0.00788591	0.0063668	Lower expr.
LGG	OLFM1	OS	0.468877	0.00145628	0.0012796	Lower expr.
LUAD	OLFM1	OS	0.618367	0.0100423	0.00939206	Lower expr.
UVM	OLFM1	OS	6.36266	0.0197022	0.00758993	Higher expr.
KIRC	OMG	OS	2.00267	2.6176e-05	1.8e-05	Higher expr.
LGG	OMG	OS	0.384499	0.000141465	8.2607e-05	Lower expr.
KIRC	OPALIN	OS	1.67646	0.0174708	0.0162429	Higher expr.
READ	OPALIN	OS	8.0492	0.0129341	0.00339625	Higher expr.
BLCA	OXCT1	OS	1.69633	0.0479416	0.0455422	Higher expr.
BRCA	OXCT1	OS	1.45697	0.0419481	0.040767	Higher expr.
KIRC	OXCT1	OS	0.701954	0.0248435	0.0240712	Lower expr.
KIRP	OXCT1	OS	0.325953	0.00868179	0.00579381	Lower expr.
ACC	PACSIN1	OS	0.287954	0.00599549	0.00361405	Lower expr.
HNSC	PACSIN1	OS	0.715751	0.0382679	0.037393	Lower expr.
LAML	PACSIN1	OS	1.54728	0.028062	0.0256844	Higher expr.
UVM	PACSIN1	OS	5.90622	0.0249022	0.0109099	Higher expr.
LUAD	PCP4L1	OS	0.692194	0.0431971	0.0420564	Lower expr.
UVM	PCP4L1	OS	9.95403	0.0293105	0.00715463	Higher expr.
KIRP	PDE1A	OS	3.52885	0.012263	0.00774142	Higher expr.
LGG	PDE1A	OS	0.600207	0.0268311	0.0279396	Lower expr.
LUSC	PDE1A	OS	1.52833	0.0140664	0.0133719	Higher expr.
LAML	PDE1B	OS	1.57086	0.0232837	0.0221604	Higher expr.
LGG	PDE1B	OS	0.522387	0.0060544	0.00587364	Lower expr.
LUSC	PDE1B	OS	1.54751	0.0105303	0.00991944	Higher expr.
OV	PDE1B	OS	1.42741	0.0206054	0.0201545	Higher expr.
KIRC	PEX5L	OS	1.92481	4.8225e-05	3.5525e-05	Higher expr.
READ	PEX5L	OS	0.101801	0.00410456	0.000703116	Lower expr.
ESCA	PHYHIP	OS	0.431762	0.003955	0.00306083	Lower expr.
KIRC	PHYHIP	OS	2.2397	8.68556e-07	4.38699e-07	Higher expr.
STAD	PHYHIP	OS	1.85686	0.00473538	0.00412014	Higher expr.
ACC	PLCL1	OS	0.315536	0.00985757	0.00647021	Lower expr.
KIRC	PLCL1	OS	0.512639	3.4281e-05	2.4453e-05	Lower expr.
LGG	PLCL1	OS	0.567492	0.014113	0.014447	Lower expr.
MESO	PLCL1	OS	0.323521	0.0477229	0.0381864	Lower expr.
STAD	PLCL1	OS	1.6885	0.0165338	0.0152992	Higher expr.
UCS	PLCL1	OS	0.237714	0.000349323	0.00013008	Lower expr.
KIRC	PLEKHB1	OS	1.53213	0.00729906	0.00686696	Higher expr.
LGG	PLEKHB1	OS	0.54562	0.0113342	0.0103877	Lower expr.
LUAD	PLEKHB1	OS	0.566634	0.00240443	0.00209536	Lower expr.
SARC	PLEKHB1	OS	0.533364	0.049391	0.0453626	Lower expr.
CESC	PLOD3	OS	2.11586	0.0148598	0.0127709	Higher expr.
HNSC	PLOD3	OS	1.4881	0.0140832	0.0134756	Higher expr.
KIRC	PLOD3	OS	1.49916	0.010343	0.00984443	Higher expr.
LGG	PLOD3	OS	2.29767	0.000578705	0.000435987	Higher expr.
MESO	PLOD3	OS	5.87459	0.00937081	0.0036141	Higher expr.
PAAD	PLOD3	OS	0.409129	0.0149334	0.0121017	Lower expr.
SARC	PPFIA2	OS	0.538461	0.042339	0.0390082	Lower expr.
LAML	PPM1H	OS	0.559282	0.00358576	0.00319772	Lower expr.
LGG	PPM1H	OS	0.618263	0.0353427	0.0324991	Lower expr.
SKCM	PPM1H	OS	1.38084	0.0464914	0.0454964	Higher expr.
UCS	PPM1H	OS	2.26064	0.0231639	0.019857	Higher expr.
ESCA	PPM1K	OS	0.365616	0.000544501	0.000333403	Lower expr.
STAD	PPM1K	OS	1.56375	0.0404411	0.0388586	Higher expr.
HNSC	PPP1R16B	OS	0.612539	0.00266757	0.00241491	Lower expr.
KIRC	PPP1R16B	OS	0.63513	0.0044374	0.0041018	Lower expr.
LGG	PPP1R16B	OS	0.629136	0.0447293	0.0472513	Lower expr.
OV	PPP1R16B	OS	1.35909	0.04692	0.0455199	Higher expr.
ACC	PPP2R2C	OS	0.376828	0.028736	0.0229725	Lower expr.
KIRC	PPP2R2C	OS	2.39541	1.40544e-07	5.55653e-08	Higher expr.
KIRP	PPP2R2C	OS	3.55128	0.00659923	0.00374423	Higher expr.
LGG	PPP3CB	OS	0.383405	7.0806e-05	4.2094e-05	Lower expr.
MESO	PPP3CB	OS	0.225635	0.0141848	0.00811683	Lower expr.
KIRC	PPP4R4	OS	1.65838	0.0014328	0.00127484	Higher expr.
LGG	PPP4R4	OS	0.368379	5.3334e-05	2.9318e-05	Lower expr.
LUAD	PRKCB	OS	0.637621	0.0160341	0.0152161	Lower expr.
COAD	PRNP	OS	1.7521	0.0393305	0.0369637	Higher expr.
KIRP	PRNP	OS	3.01559	0.00957847	0.00649191	Higher expr.
LIHC	PRNP	OS	1.60781	0.0494124	0.0475735	Higher expr.
LUSC	PRNP	OS	1.46106	0.0262967	0.0254241	Higher expr.
KIRC	PTGDS	OS	1.77187	0.000352608	0.000291709	Higher expr.
LGG	PTGDS	OS	0.537238	0.01208	0.0112959	Lower expr.
LUSC	PTGDS	OS	1.3988	0.0491837	0.0481992	Higher expr.
SARC	PTGDS	OS	0.511362	0.0410742	0.0375801	Lower expr.
KIRC	PVALB	OS	1.54848	0.00595553	0.00557069	Higher expr.
LGG	PVALB	OS	0.593373	0.0248553	0.0238154	Lower expr.
LGG	RAB3A	OS	0.525177	0.00507552	0.0050042	Lower expr.
LUAD	RAB3A	OS	0.603449	0.00562184	0.00516286	Lower expr.
ACC	RAPGEF4	OS	0.342744	0.0172737	0.0127912	Lower expr.
KIRC	RAPGEF4	OS	0.50008	2.6161e-05	1.8e-05	Lower expr.
LGG	RAPGEF4	OS	0.544252	0.0107759	0.00997899	Lower expr.
ESCA	RASAL1	OS	0.468387	0.00821199	0.00696975	Lower expr.
LGG	RASGRF1	OS	0.477195	0.00149623	0.00111406	Lower expr.
LUSC	RASGRF1	OS	1.40601	0.0451053	0.044112	Higher expr.
UVM	RASGRF1	OS	4.7639	0.0488823	0.0298659	Higher expr.
ACC	REPS2	OS	0.33867	0.0152311	0.0109015	Lower expr.
ESCA	REPS2	OS	0.571285	0.049932	0.0478975	Lower expr.
KIRC	REPS2	OS	0.652441	0.00647034	0.00606493	Lower expr.
LGG	REPS2	OS	0.483462	0.00191076	0.00169747	Lower expr.
OV	REPS2	OS	1.39451	0.0323589	0.0313887	Higher expr.
PAAD	REPS2	OS	0.41915	0.0225377	0.0189304	Lower expr.
BRCA	RGS7	OS	0.633876	0.0130022	0.0120878	Lower expr.
LGG	RGS7	OS	0.493559	0.00313442	0.00320991	Lower expr.
KIRC	RGS7BP	OS	0.59993	0.00137846	0.00122246	Lower expr.
LUSC	RGS7BP	OS	1.45038	0.0314749	0.030509	Higher expr.
SARC	RGS7BP	OS	2.01599	0.0286494	0.0256589	Higher expr.
COAD	RIMS3	OS	0.5686	0.0409909	0.0383122	Lower expr.
HNSC	RIMS3	OS	0.693341	0.0234268	0.0226582	Lower expr.
LGG	RTN1	OS	0.419007	0.000523395	0.000360799	Lower expr.
LUAD	RTN1	OS	0.655219	0.0229572	0.0220343	Lower expr.
SKCM	RTN1	OS	0.561291	0.000387966	0.000322936	Lower expr.
BRCA	RTN3	OS	1.61469	0.0106067	0.00985868	Higher expr.
LGG	RTN3	OS	0.430323	0.000366819	0.000254027	Lower expr.
MESO	RTN3	OS	0.260814	0.0161911	0.0102636	Lower expr.
KIRC	S100A2	OS	1.51688	0.00847746	0.00799736	Higher expr.
LGG	S100A2	OS	1.9429	0.00402052	0.00382379	Higher expr.
LIHC	S100A2	OS	1.64544	0.0381149	0.0362405	Higher expr.
BRCA	SCN1B	OS	0.682822	0.0491411	0.0477513	Lower expr.
HNSC	SCN1B	OS	1.5625	0.00634119	0.00593469	Higher expr.
LGG	SCN1B	OS	0.600948	0.0358285	0.037136	Lower expr.
CESC	SCN2A	OS	1.92722	0.0291372	0.0263899	Higher expr.
HNSC	SCN2A	OS	1.42054	0.030135	0.0293385	Higher expr.
KIRC	SCN2A	OS	1.51517	0.00878044	0.00832859	Higher expr.
KIRP	SCN2A	OS	2.48083	0.0336261	0.0281018	Higher expr.
LGG	SCN2A	OS	0.563312	0.0122196	0.0137219	Lower expr.
BLCA	SCN2B	OS	1.69124	0.0498783	0.0473759	Higher expr.
LGG	SCN2B	OS	0.628058	0.0411934	0.04492	Lower expr.
LUAD	SCN2B	OS	0.594296	0.00492245	0.00448256	Lower expr.
STAD	SCN2B	OS	1.70998	0.0140694	0.0129711	Higher expr.
UCEC	SCN2B	OS	3.80395	0.0387595	0.0262667	Higher expr.
CESC	SEMA4D	OS	0.40132	0.00237872	0.00169126	Lower expr.
SKCM	SEMA4D	OS	0.589784	0.00122946	0.00108017	Lower expr.
UCS	SEMA4D	OS	2.50672	0.0117966	0.0095246	Higher expr.
ACC	SERPINH1	OS	2.82873	0.0170317	0.0129059	Higher expr.
CESC	SERPINH1	OS	2.82416	0.000958228	0.000563375	Higher expr.
HNSC	SERPINH1	OS	1.63633	0.00281798	0.00255015	Higher expr.
KIRC	SERPINH1	OS	2.04296	1.0162e-05	6.61718e-06	Higher expr.
LGG	SERPINH1	OS	2.66309	9.3917e-05	5.1884e-05	Higher expr.
ACC	SERPINI1	OS	0.195531	0.00118445	0.000321648	Lower expr.
KIRC	SERPINI1	OS	0.68533	0.0157948	0.0151593	Lower expr.
LAML	SERPINI1	OS	1.53131	0.032376	0.0316279	Higher expr.
LGG	SERPINI1	OS	0.597257	0.0236628	0.0242324	Lower expr.
LUAD	SH2D5	OS	1.67925	0.00500131	0.00453144	Higher expr.
UVM	SH2D5	OS	6.15724	0.0216407	0.00871378	Higher expr.
KIRC	SH3BGRL2	OS	0.505639	2.5031e-05	1.7431e-05	Lower expr.
LGG	SH3BGRL2	OS	0.473466	0.00174054	0.00154453	Lower expr.
THCA	SH3BGRL2	OS	0.231807	0.0251352	0.0146583	Lower expr.
ESCA	SH3BP2	OS	0.566722	0.0465656	0.0435358	Lower expr.
HNSC	SH3BP2	OS	0.59746	0.00176488	0.00157228	Lower expr.
OV	SH3BP2	OS	1.40339	0.0309607	0.0305116	Higher expr.
CESC	SH3GL2	OS	0.501053	0.0232058	0.0206306	Lower expr.
LGG	SH3GL2	OS	0.515329	0.00408826	0.00395276	Lower expr.
ACC	SH3GL3	OS	2.39763	0.0376347	0.0322007	Higher expr.
BLCA	SH3GL3	OS	1.70921	0.0456665	0.043413	Higher expr.
BRCA	SH3GL3	OS	1.5192	0.0258604	0.0249675	Higher expr.
KIRC	SH3GL3	OS	2.14849	2.94835e-06	1.68007e-06	Higher expr.
LGG	SH3GL3	OS	0.580684	0.0218653	0.0209945	Lower expr.
LAML	SHANK1	OS	0.515965	0.00102457	0.000835677	Lower expr.
LGG	SHANK1	OS	0.543008	0.00840484	0.00758139	Lower expr.
LUSC	SHANK1	OS	1.48641	0.0197507	0.0189817	Higher expr.
STAD	SHANK1	OS	1.58625	0.0372253	0.0355792	Higher expr.
THCA	SHANK1	OS	7.07228	0.0104698	0.00282605	Higher expr.
ACC	SLC17A7	OS	4.7769	0.000961572	0.000293565	Higher expr.
BLCA	SLC17A7	OS	2.03349	0.00835642	0.00714188	Higher expr.
KIRC	SLC17A7	OS	1.72212	0.000679458	0.000585553	Higher expr.
KIRP	SLC17A7	OS	2.37295	0.042687	0.0367041	Higher expr.
OV	SLC17A7	OS	1.54554	0.00464149	0.00430647	Higher expr.
HNSC	SLC1A2	OS	0.711345	0.0345641	0.0336735	Lower expr.
UCEC	SLC1A2	OS	0.302163	0.0315757	0.0233933	Lower expr.
LIHC	SLC24A2	OS	2.035	0.0488534	0.0447711	Higher expr.
MESO	SLC24A2	OS	6.9742	0.022006	0.0087897	Higher expr.
OV	SLC24A2	OS	1.51097	0.00861099	0.0081816	Higher expr.
STAD	SLC24A2	OS	1.53721	0.0471616	0.045518	Higher expr.
THCA	SLC24A2	OS	6.83052	0.00319743	0.000625145	Higher expr.
ACC	SLC32A1	OS	2.7014	0.0172622	0.0131535	Higher expr.
BLCA	SLC32A1	OS	0.442746	0.0432066	0.0377661	Lower expr.
KIRC	SLC32A1	OS	1.46555	0.040732	0.0396133	Higher expr.
SARC	SLC32A1	OS	2.15122	0.0192832	0.0169233	Higher expr.
SKCM	SLC32A1	OS	0.699617	0.0470668	0.0458806	Lower expr.
CESC	SLC6A1	OS	2.41668	0.00382063	0.00284064	Higher expr.
KIRC	SLC6A1	OS	1.52684	0.00724792	0.00685812	Higher expr.
KIRP	SLC6A1	OS	3.06893	0.016221	0.0114044	Higher expr.
LGG	SLC6A1	OS	0.495069	0.00324452	0.00300734	Lower expr.
LIHC	SLC6A1	OS	0.506103	0.00600455	0.00507623	Lower expr.
READ	SLC6A1	OS	4.7075	0.0201457	0.0117789	Higher expr.
CESC	SLC6A17	OS	1.98331	0.0234596	0.0209634	Higher expr.
KIRC	SLC6A17	OS	1.38494	0.0380036	0.0372006	Higher expr.
KIRP	SLC6A17	OS	2.79039	0.0163521	0.012292	Higher expr.
LUAD	SLC6A17	OS	1.45057	0.0428133	0.041606	Higher expr.
UCEC	SLC6A17	OS	3.82889	0.03853	0.0262566	Higher expr.
KIRC	SLITRK1	OS	1.89335	5.589e-05	4.1837e-05	Higher expr.
LGG	SLITRK1	OS	0.493607	0.00217645	0.0022249	Lower expr.
HNSC	SNAP25	OS	0.696486	0.0255201	0.0247219	Lower expr.
LGG	SNAP25	OS	0.524074	0.00571551	0.00583999	Lower expr.
LUSC	SNAP25	OS	1.61347	0.00497165	0.00457466	Higher expr.
COAD	SNAP91	OS	2.03826	0.0103845	0.0090271	Higher expr.
KIRP	SNAP91	OS	2.38815	0.0349017	0.030042	Higher expr.
LGG	SNAP91	OS	0.419986	0.000240284	0.000193489	Lower expr.
STAD	SNAP91	OS	1.57527	0.0377959	0.0362815	Higher expr.
SKCM	SNCA	OS	1.66001	0.00184073	0.00164586	Higher expr.
STAD	SNCA	OS	1.93969	0.00311965	0.00262092	Higher expr.
THCA	SNCA	OS	3.71774	0.0439319	0.0306213	Higher expr.
UVM	SNCA	OS	0.182952	0.0319637	0.0160152	Lower expr.
KIRC	SNCB	OS	1.69334	0.000963714	0.000840574	Higher expr.
LGG	SNCB	OS	0.468927	0.00111427	0.000875918	Lower expr.
LUAD	SNCB	OS	1.63545	0.00953737	0.00883596	Higher expr.
COAD	SPOCK1	OS	2.07138	0.00807368	0.00685941	Higher expr.
HNSC	SPOCK1	OS	1.78509	0.00041473	0.000344708	Higher expr.
KIRC	SPOCK1	OS	1.63104	0.00210926	0.00190629	Higher expr.
KIRP	SPOCK1	OS	3.2446	0.00799236	0.0050421	Higher expr.
LGG	SPOCK1	OS	0.505212	0.00328327	0.00268314	Lower expr.
LUAD	SPOCK1	OS	1.69066	0.0053056	0.00481414	Higher expr.
STAD	SPOCK1	OS	1.80706	0.0066164	0.00585627	Higher expr.
HNSC	SPOCK3	OS	1.75703	0.000652081	0.000557204	Higher expr.
COAD	STMN2	OS	1.91409	0.0198938	0.0181193	Higher expr.
KIRC	STMN2	OS	1.79005	0.000304188	0.000250316	Higher expr.
KIRP	STMN2	OS	2.85115	0.0138121	0.0100181	Higher expr.
LGG	STMN2	OS	0.489139	0.00225508	0.00230914	Lower expr.
OV	STMN2	OS	1.3832	0.0350966	0.0349591	Higher expr.
ACC	STXBP1	OS	2.3841	0.0382092	0.0326767	Higher expr.
BRCA	STXBP1	OS	1.45703	0.0419699	0.0410808	Higher expr.
HNSC	STXBP1	OS	1.43114	0.0272065	0.0264114	Higher expr.
KIRP	STXBP1	OS	2.53634	0.0468369	0.0396119	Higher expr.
LGG	STXBP1	OS	0.53434	0.00659878	0.00662068	Lower expr.
LUSC	STXBP1	OS	1.54277	0.0108419	0.0102483	Higher expr.
LGG	STXBP6	OS	0.430073	0.000298045	0.000190609	Lower expr.
LIHC	STXBP6	OS	1.93693	0.00660316	0.00575403	Higher expr.
BRCA	SULT4A1	OS	0.653759	0.02085	0.0197616	Lower expr.
KIRC	SULT4A1	OS	1.77355	0.000317222	0.000262555	Higher expr.
LGG	SULT4A1	OS	0.583903	0.0231864	0.0233732	Lower expr.
UVM	SULT4A1	OS	0.182013	0.0314932	0.0156806	Lower expr.
OV	SV2B	OS	1.49687	0.0090656	0.00871949	Higher expr.
LGG	SVOP	OS	0.437933	0.000590383	0.000498005	Lower expr.
ACC	SYN2	OS	0.182501	0.000728536	0.000156976	Lower expr.
BRCA	SYN2	OS	0.663978	0.0263391	0.025173	Lower expr.
LAML	SYN2	OS	1.51139	0.0378285	0.0368558	Higher expr.
CESC	SYNGR3	OS	0.414291	0.00331626	0.00246589	Lower expr.
COAD	SYNGR3	OS	2.06142	0.00924963	0.00797242	Higher expr.
KICH	SYNGR3	OS	0.116511	0.0443766	0.0155272	Lower expr.
KIRC	SYNGR3	OS	2.01796	1.796e-05	1.2016e-05	Higher expr.
PAAD	SYNGR3	OS	0.490431	0.0444376	0.0402131	Lower expr.
SKCM	SYNGR3	OS	0.668986	0.0139732	0.0133453	Lower expr.
COAD	SYT1	OS	1.83085	0.030541	0.02815	Higher expr.
HNSC	SYT1	OS	1.62551	0.00302268	0.00274663	Higher expr.
OV	SYT1	OS	1.48413	0.0109599	0.0105939	Higher expr.
SKCM	SYT1	OS	0.677233	0.0163803	0.0157148	Lower expr.
LGG	SYT13	OS	0.541459	0.00781983	0.00841171	Lower expr.
HNSC	SYT4	OS	0.640369	0.00944841	0.00887661	Lower expr.
LGG	SYT4	OS	0.497902	0.00290152	0.00267876	Lower expr.
MESO	SYT4	OS	0.240624	0.0128091	0.00756778	Lower expr.
STAD	SYT4	OS	1.69366	0.0155699	0.014473	Higher expr.
UCEC	SYT4	OS	2.95323	0.0499344	0.0400571	Higher expr.
HNSC	TIMP1	OS	1.74861	0.000646989	0.00055115	Higher expr.
KIRC	TIMP1	OS	2.59774	1.36785e-08	3.87308e-09	Higher expr.
KIRP	TIMP1	OS	2.5376	0.0360894	0.0299812	Higher expr.
LGG	TIMP1	OS	3.20864	6.57306e-06	1.99896e-06	Higher expr.
READ	TIMP1	OS	13.8797	0.0117549	0.00104434	Higher expr.
UCS	TIMP1	OS	2.00608	0.0483515	0.0441033	Higher expr.
UVM	TIMP1	OS	10.1248	0.0282161	0.00666144	Higher expr.
ACC	TK1	OS	3.92095	0.0023047	0.00103854	Higher expr.
CESC	TK1	OS	0.545355	0.0421617	0.0391617	Lower expr.
KIRC	TK1	OS	2.28803	5.2125e-07	2.47513e-07	Higher expr.
LGG	TK1	OS	2.83447	7.609e-05	3.4039e-05	Higher expr.
MESO	TK1	OS	6.63048	0.00488861	0.00141021	Higher expr.
HNSC	TNFRSF12A	OS	1.66935	0.00164342	0.00146089	Higher expr.
KIRC	TNFRSF12A	OS	1.8118	0.000214864	0.000173003	Higher expr.
LGG	TNFRSF12A	OS	2.66922	7.4995e-05	4.3639e-05	Higher expr.
THCA	TNFRSF12A	OS	0.288907	0.029421	0.021235	Lower expr.
UVM	TNFRSF12A	OS	9.88741	0.0297989	0.00740761	Higher expr.
ACC	TOP2A	OS	7.23128	8.7388e-05	5.41508e-06	Higher expr.
KIRC	TOP2A	OS	1.74767	0.000506283	0.00042809	Higher expr.
KIRP	TOP2A	OS	3.00571	0.0129462	0.00902047	Higher expr.
LGG	TOP2A	OS	3.13482	5.0536e-05	1.8461e-05	Higher expr.
MESO	TOP2A	OS	3.82842	0.0291616	0.020853	Higher expr.
CESC	TP53I3	OS	2.67744	0.0013343	0.000865123	Higher expr.
LAML	TP53I3	OS	1.60717	0.0173329	0.0163788	Higher expr.
LUAD	TP53I3	OS	1.53537	0.019932	0.0189961	Higher expr.
BLCA	TPPP	OS	1.88657	0.0182272	0.0164212	Higher expr.
KIRC	TPPP	OS	0.629834	0.00403267	0.00371343	Lower expr.
SKCM	TPPP	OS	1.51896	0.0100612	0.00953853	Higher expr.
STAD	TPPP	OS	0.650338	0.0443639	0.0427057	Lower expr.
KIRC	U2AF2	OS	1.55674	0.00497764	0.0046408	Higher expr.
LGG	U2AF2	OS	1.74166	0.0177222	0.0174552	Higher expr.
SKCM	U2AF2	OS	1.43178	0.0266504	0.0258825	Higher expr.
ACC	UBE2C	OS	5.2469	0.000455346	9.9517e-05	Higher expr.
BRCA	UBE2C	OS	1.46561	0.040764	0.039405	Higher expr.
KIRC	UBE2C	OS	2.79033	1.92764e-09	3.75656e-10	Higher expr.
KIRP	UBE2C	OS	3.11207	0.0104559	0.00698716	Higher expr.
LGG	UBE2C	OS	2.54602	0.000425316	0.000252446	Higher expr.
MESO	UBE2C	OS	6.63048	0.00488861	0.00141021	Higher expr.
CESC	VAMP2	OS	0.436677	0.00851514	0.00684917	Lower expr.
KIRC	VAMP2	OS	0.625122	0.00312274	0.00285976	Lower expr.
KIRP	VAMP2	OS	0.357361	0.0204879	0.0156068	Lower expr.
LGG	VAMP2	OS	0.396062	0.000150728	9.9335e-05	Lower expr.
MESO	VAMP2	OS	0.293482	0.0416226	0.0311246	Lower expr.
CESC	VEGFA	OS	2.01228	0.021431	0.0189219	Higher expr.
COAD	VEGFA	OS	1.72968	0.0443426	0.0418382	Higher expr.
KIRP	VEGFA	OS	2.92029	0.015506	0.0111905	Higher expr.
LGG	VEGFA	OS	1.91047	0.00431128	0.00391287	Higher expr.
SARC	VEGFA	OS	2.27363	0.0108851	0.00895608	Higher expr.
UCEC	VEGFA	OS	3.83993	0.0227135	0.0146223	Higher expr.
LGG	VSTM2A	OS	0.383057	6.2229e-05	3.3704e-05	Lower expr.
COAD	WASF1	OS	1.71695	0.0469117	0.0442946	Higher expr.
LGG	WASF1	OS	0.564837	0.0119305	0.0117728	Lower expr.
LUSC	WASF1	OS	0.602069	0.00292387	0.00264459	Lower expr.
READ	WASF1	OS	5.70695	0.0239744	0.0102335	Higher expr.
UVM	WASF1	OS	0.196682	0.0399898	0.0223091	Lower expr.
KIRC	ZNF365	OS	2.01759	1.5492e-05	1.0433e-05	Higher expr.
LGG	ZNF365	OS	0.586799	0.0200525	0.0209292	Lower expr.
THCA	ZNF365	OS	4.7519	0.041536	0.0245204	Higher expr.
