# Supplementary material for: Identification of the Role and Clinical Prognostic Value of Target Genes of m6A RNA Methylation Regulators in Glioma
Source: Front Cell Dev Biol. 2021 Sep 13;9:709022. doi: 10.3389/fcell.2021.709022 (PMC8473691; doi:10.3389/fcell.2021.709022)
Supplement: Supplementary Table S9 — Multivariate Cox analyses of clinical features, risk score, and overall survival in 4 sets of CGGA mRNA datasets. [file Table_9.XLS]

## Sheet: Sheet3
	mRNA-array_301 dataset of CGGA				mRNA-seq_325 dataset of CGGA					mRNA-seq_693 dataset of CGGA					mRNA-seq_1018 dataset of CGGA
Clinical information	HR	HR.95L	HR.95H	pvalue	Clinical information	HR	HR.95L	HR.95H	pvalue	Clinical information	HR	HR.95L	HR.95H	pvalue	Clinical information	HR	HR.95L	HR.95H	pvalue
Mesenchymal	1.20488	0.667329	2.17543	0.536411	PRS_Rec	2.32003	1.60978	3.34366	6.39e-06	PRS_Rec	2.4583	1.92209	3.14411	7.8e-13	PRS_Rec	2.38699	1.9579	2.91011	7.61e-18
Neural	0.980084	0.476427	2.01619	0.956408	PRS_Sec	3.6334	2.19346	6.01862	5.43e-07	GradeWHO_III	2.2298	1.47705	3.36618	0.000136	PRS_Sec	3.9479	2.57159	6.06082	3.42e-10
Proneural	0.840287	0.428757	1.64681	0.612237	GradeWHO_III	2.20392	1.37001	3.54543	0.001123	GradeWHO_IV	3.33659	2.11423	5.26568	2.27e-07	GradeWHO_III	2.2355	1.65767	3.01475	1.35e-07
PRS_Rec	2.0185	1.1057	3.68483	0.022185	GradeWHO_IV	3.10024	1.88955	5.08663	7.5e-06	GenderMale	1.02398	0.798769	1.3127	0.851645	GradeWHO_IV	3.80206	2.76088	5.23588	2.83e-16
PRS_Sec	2.74259	1.32012	5.69778	0.006842	GenderMale	0.997556	0.748327	1.32979	0.986689	Age_increase	1.01354	1.00415	1.02301	0.00463	GenderMale	1.01143	0.841074	1.2163	0.903842
GradeWHO_III	2.26986	1.34057	3.84335	0.002283	Age_increase	1.80564	1.18619	2.74858	0.005843	IDH_Wildtype	1.27938	0.914007	1.79081	0.151028	Age_increase	1.01298	1.00548	1.02053	0.000668
GradeWHO_IV	4.26711	2.51048	7.2529	8.28e-08	IDH_Wildtype	0.850453	0.561041	1.28916	0.445321	1p19q_non-co	2.3147	1.53212	3.49702	6.7e-05	IDH_Wildtype	1.30689	0.927471	1.6623	0.292
GenderMale	1.06772	0.781427	1.45889	0.680781	1p19q_non-co	3.5507	2.08673	6.04174	2.98e-06	MGMTp_meth	1.05087	0.821386	1.34447	0.693054	1p19q_non-co	3.01468	2.19024	4.14944	1.29e-11
Age_increase	1.01909	1.00488	1.0335	0.008303	MGMTp_meth	1.23781	0.907466	1.68841	0.178002	riskScore	1.22045	1.11031	1.34153	3.66e-05	MGMTp_meth	1.05511	0.868039	1.28249	0.590076
IDH_Wildtype	1.09126	0.710124	1.67697	0.690331	riskScore	1.31884	1.19693	1.45315	2.24e-08						riskScore	1.12087	1.05908	1.18627	8.02e-05
MGMTp_meth	1.16686	0.80817	1.68474	0.410255
riskScore	1.1449	1.08684	1.20606	3.46e-07
