# Supplementary material for: Identification of the Role and Clinical Prognostic Value of Target Genes of m6A RNA Methylation Regulators in Glioma
Source: Front Cell Dev Biol. 2021 Sep 13;9:709022. doi: 10.3389/fcell.2021.709022 (PMC8473691; doi:10.3389/fcell.2021.709022)
Supplement: Supplementary Table S10 — Identification of 11 m6A RNA methylation regulators or targets for 81 anticancer drug responses in cancer cell lines. [file Table_10.XLS]

## Sheet: Sheet1
Gene type	Gene	Drug	cor	pvalue
Reader	YTHDF1	Nelarabine	0.478532	0.000110009
Reader	YTHDF1	Chelerythrine	0.428105	0.000644399
Reader	YTHDF1	PX-316	0.35119	0.00593576
Writer	METTL3	Fludarabine	0.36449	0.00419461
Writer	METTL3	Allopurinol	0.359835	0.00474437
Writer	METTL3	Nelarabine	0.352818	0.00569315
Writer	METTL3	Chelerythrine	0.346995	0.00660307
Writer	METTL3	Vorinostat	0.337827	0.00829425
Writer	METTL16	Cladribine	0.474572	0.000127677
Writer	METTL16	Clofarabine	0.420613	0.000819277
Writer	METTL16	Nelarabine	0.41495	0.000978756
Writer	METTL16	Fludarabine	0.399282	0.0015759
Writer	METTL16	Cytarabine	0.374391	0.00320863
Writer	METTL16	Depsipeptide	-0.357873	0.00499446
Writer	METTL16	Gemcitabine	0.335855	0.00870373
Writer	METTL16	Methotrexate	0.333097	0.0093058
Writer	KIAA1429	Homoharringtonine	-0.364046	0.00424449
Writer	KIAA1429	Carfilzomib	-0.339321	0.00799519
Reader	IGF2BP2	Dexrazoxane	-0.546296	6.3266e-06
Reader	IGF2BP2	SR16157	-0.503412	4.13366e-05
Reader	IGF2BP2	Etoposide	-0.481646	9.77212e-05
Reader	IGF2BP2	Teniposide	-0.466999	0.000168902
Reader	IGF2BP2	Raloxifene	-0.459756	0.000219413
Reader	IGF2BP2	Fulvestrant	-0.440576	0.000426768
Reader	IGF2BP2	XK-469	-0.433916	0.000532869
Reader	IGF2BP2	Idarubicin	-0.425059	0.000710957
Reader	IGF2BP2	Bendamustine	-0.424985	0.000712657
Reader	IGF2BP2	Tamoxifen	-0.419255	0.000855216
Reader	IGF2BP2	Nitrogen mustard	-0.417626	0.000900216
Reader	IGF2BP2	Elesclomol	-0.416494	0.000932732
Reader	IGF2BP2	Nelarabine	-0.399099	0.00158447
Reader	IGF2BP2	Epirubicin	-0.394189	0.00183088
Reader	IGF2BP2	Pipobroman	-0.375154	0.00314197
Reader	IGF2BP2	Triethylenemelamine	-0.372693	0.00336152
Reader	IGF2BP2	Chlorambucil	-0.372282	0.0033994
Reader	IGF2BP2	Melphalan	-0.369087	0.00370771
Reader	IGF2BP2	Valrubicin	-0.368874	0.00372914
Reader	IGF2BP2	Uracil mustard	-0.367705	0.00384849
Reader	IGF2BP2	Thiotepa	-0.360804	0.00462493
Reader	IGF2BP2	Hydroxyurea	-0.344619	0.00700953
Reader	IGF2BP2	Mitoxantrone	-0.333921	0.00912218
Reader	IGF2BP2	Isotretinoin	-0.331391	0.00969618
Target	COL18A1	Everolimus	0.539928	8.49867e-06
Target	COL18A1	Ibrutinib	0.47723	0.000115551
Target	COL18A1	Erlotinib	0.466932	0.00016932
Target	COL18A1	Staurosporine	0.438813	0.000452811
Target	COL18A1	Selumetinib	-0.427473	0.000657725
Target	COL18A1	Bafetinib	-0.412254	0.00106409
Target	COL18A1	Rapamycin	0.40172	0.00146551
Target	COL18A1	Afatinib	0.399128	0.00158311
Target	COL18A1	Cobimetinib (isomer 1)	-0.394573	0.00181041
Target	COL18A1	Dasatinib	0.392463	0.00192531
Target	COL18A1	By-Product of CUDC-305	-0.392006	0.00195099
Target	COL18A1	Vandetanib	0.377671	0.00293075
Target	COL18A1	O-6-Benzylguanine	0.37516	0.00314142
Target	COL18A1	Temsirolimus	0.37073	0.00354625
Target	COL18A1	Bleomycin	0.366531	0.00397187
Target	COL18A1	Midostaurin	0.365121	0.00412455
Target	COL18A1	Idelalisib	0.361946	0.00448764
Target	COL18A1	Tamoxifen	-0.357133	0.00509181
Target	COL18A1	Crizotinib	-0.350481	0.00604419
Target	COL18A1	Irofulven	0.342291	0.00742869
Target	COL18A1	LDK-378	-0.33815	0.00822876
Target	COL18A1	Entinostat	-0.336941	0.00847601
Target	VEGFA	Itraconazole	0.427537	0.000656369
Target	VEGFA	Abiraterone	0.426388	0.000681203
Target	VEGFA	Zoledronate	0.418723	0.00086969
Target	VEGFA	Fludarabine	-0.409597	0.0011547
Target	VEGFA	Cytarabine	-0.378024	0.00290213
Target	VEGFA	Entinostat	-0.374939	0.00316058
Target	VEGFA	Cladribine	-0.363005	0.0043635
Target	VEGFA	By-Product of CUDC-305	-0.362115	0.00446763
Target	VEGFA	Amonafide	-0.359872	0.00473974
Target	VEGFA	Vorinostat	-0.359196	0.00482461
Target	VEGFA	Digoxin	-0.34875	0.00631624
Target	VEGFA	Simvastatin	0.339827	0.00789607
Target	VEGFA	Nelarabine	-0.339806	0.00790016
Target	VEGFA	Lenvatinib	0.33689	0.00848663
Target	VEGFA	5-fluoro deoxy uridine 10mer	-0.33586	0.00870257
Target	VEGFA	Chelerythrine	-0.335754	0.00872514
Target	U2AF2	5-fluoro deoxy uridine 10mer	0.368718	0.00374489
Target	TIMP1	Simvastatin	0.414861	0.000981481
Target	TIMP1	Fulvestrant	-0.35245	0.00574725
Target	TIMP1	Bendamustine	-0.33075	0.00984649
Target	PHLPP2	Nilotinib	-0.356487	0.00517805
Target	PHLPP2	Simvastatin	0.33696	0.00847201
Target	PHLPP2	Tamoxifen	-0.333593	0.00919489
Target	NASP	Chelerythrine	0.518445	2.20321e-05
Target	NASP	Nelarabine	0.51838	2.20942e-05
Target	NASP	Fenretinide	0.457197	0.000240326
Target	NASP	Carmustine	0.445224	0.000364529
Target	NASP	Hydroxyurea	0.428528	0.000635619
Target	NASP	Ifosfamide	0.418172	0.000884899
Target	NASP	Fostamatinib	0.414755	0.000984714
Target	NASP	Lomustine	0.411818	0.00107852
Target	NASP	Vorinostat	0.39169	0.00196894
Target	NASP	8-Chloro-adenosine	0.390735	0.00202414
Target	NASP	Dimethylaminoparthenolide	0.381614	0.0026251
Target	NASP	Chlorambucil	0.379428	0.00279078
Target	NASP	3-Bromopyruvate (acid)	0.375254	0.00313332
Target	NASP	Cyclophosphamide	0.373377	0.00329914
Target	NASP	Asparaginase	0.359666	0.00476542
Target	NASP	Pralatrexate	0.358551	0.00490682
Target	NASP	kahalide f	-0.349817	0.00614737
Target	NASP	PX-316	0.342988	0.0073009
Target	NASP	Uracil mustard	0.334722	0.0089468
Target	NASP	Carboplatin	0.3327	0.00939538
Target	NASP	Imexon	0.331833	0.00959361
